# Supplementary material for: Inference of Gene Regulatory Networks Incorporating Multi-Source Biological Knowledge via a State Space Model with L1 Regularization
Source: PLoS One. 2014 Aug 27;9(8):e105942. doi: 10.1371/journal.pone.0105942 (PMC4146587; doi:10.1371/journal.pone.0105942)
Supplement: Model S1 — Artificial data and parameter values for dataset (i). The artificial observational data and parameter values for dataset (i). (ZIP) [file pone.0105942.s002.zip]

Archive with 9 entries (8 files):
- Model_1/
- Model_1/.DS_Store
- Model_1/Comparison1_Drug.txt
- Model_1/Comparison1_effect.txt
- Model_1/Comparison1_obsScale.txt
- Model_1/Comparison1_obsScaleDrug.txt
- Model_1/Comparison1_synthesis.txt
- Model_1/GoldStandard.txt
- Model_1/GoldStandardDrug.txt
