# Supplementary material for: Inference of Gene Regulatory Networks Incorporating Multi-Source Biological Knowledge via a State Space Model with L1 Regularization
Source: PLoS One. 2014 Aug 27;9(8):e105942. doi: 10.1371/journal.pone.0105942 (PMC4146587; doi:10.1371/journal.pone.0105942)
Supplement: Model S1 — Artificial data and parameter values for dataset (i). The artificial observational data and parameter values for dataset (i). (ZIP) [file pone.0105942.s002.zip › Model_1/Comparison1_Drug.txt]

10.7090360690694	5.87017630306182	3.21774710689771	1.76381353927206	0.96683738611862	0.529973554715458	0.290505903665825	0.159241304429257	0.0872883913275455	0.0478472798536069	0.0262275677036851	0.0143766858040885	0.00788060465757879	0.0043197668483126	0.00236788760189449	0.00129796151579993	0.000711479870393019	0.000389998891213984	0.000213752359938625	0.000117156854595617	6.42542164144139e-05	3.512563830654e-05	1.92976829964525e-05	1.05805276362364e-05	5.80429754942768e-06	3.16987467643276e-06	1.74343107204114e-06	9.55246017349254e-07	5.22600960162906e-07	2.87002166646927e-07	1.57422830208975e-07	8.63148307099493e-08	4.73339394242711e-08	2.59158672855087e-08	1.42001818220772e-08	7.77476017940759e-09	4.26219634586111e-09	2.33456986034608e-09	1.2829425126426e-09	7.02512756300955e-10	3.85525288776334e-10	2.11182186321546e-10	1.15871770511866e-10	6.33974955865924e-11	3.46972763021203e-11	1.90620748352632e-11	1.04520246624329e-11	5.7186130830722e-12	3.14846065885277e-12	1.7220079528979e-12	9.44525707646804e-13	5.16170439723851e-13	2.82711354326892e-13	1.55490204045705e-13	8.52443116095003e-14	4.66814087385359e-14	2.56981935731204e-14	1.40304434737004e-14	7.69176389248116e-15	4.21537804662364e-15	2.31065167000111e-15	1.25940924355916e-15	6.86950496486816e-16	3.7470027081099e-16	2.08166817117217e-16	1.14491749414469e-16	5.20417042793042e-17	3.12250225675825e-17	2.08166817117217e-17	1.04083408558608e-17	0	0	0	0	0	0	0	0	0	0	0	0	0	0	0	0	0	0	0	0	0	0	0	0	0	0	0	0	0	0	0	0	0	0	0	0	0	0	0	0	0	0	0	0	0	0	0	0	0	0	0	0	0	0	0	0	0	0	0	0	0	0	0	0	0	0	0	0	0	0	0	0	0	0	0	0	0	0	0	0	0	0	0	0	0	0	0	0	0	0	0	0	0	0	0	0	0	0	0	0	0	0	0	0	0	0	0	0	0	0	0	0	0	0	0	0	0	0	0	0	0	0	0	0	0	0	0	0	0	0	0	0	0	0	0	0	0	0	0	0	0	0	0	0	0	0	0	0	0	0	0	0	0	0	0	0	0	0	0	0	0	0	0	0	0	0	0	0	0	0	0	0	0	0	0	0	0	0	0	0	0	0	0	0	0	0	0	0	0	0	0	0	0	0	0	0	0	0	0	0	0	0	0	0	0	0	0	0	0	0	0	0	0	0	0	0	0	0	0
