# Supplementary material for: Inference of Gene Regulatory Networks Incorporating Multi-Source Biological Knowledge via a State Space Model with L1 Regularization
Source: PLoS One. 2014 Aug 27;9(8):e105942. doi: 10.1371/journal.pone.0105942 (PMC4146587; doi:10.1371/journal.pone.0105942)
Supplement: Model S1 — Artificial data and parameter values for dataset (i). The artificial observational data and parameter values for dataset (i). (ZIP) [file pone.0105942.s002.zip › Model_1/Comparison1_obsScale.txt]

Time	1.000000000000000	2.000000000000000	3.000000000000000	5.000000000000000	9.000000000000000	13.000000000000000	17.000000000000000	25.000000000000000	33.000000000000000	41.000000000000000	49.000000000000000	57.000000000000000	65.000000000000000	73.000000000000000	81.000000000000000	97.000000000000000	121.000000000000000	153.000000000000000	193.000000000000000	257.000000000000000	289.000000000000000	1.000000000000000	2.000000000000000	3.000000000000000	5.000000000000000	9.000000000000000	13.000000000000000	17.000000000000000	25.000000000000000	33.000000000000000	41.000000000000000	49.000000000000000	57.000000000000000	65.000000000000000	73.000000000000000	81.000000000000000	97.000000000000000	121.000000000000000	153.000000000000000	193.000000000000000	257.000000000000000	289.000000000000000	1.000000000000000	2.000000000000000	3.000000000000000	5.000000000000000	9.000000000000000	13.000000000000000	17.000000000000000
Rep	1.000000000000000	1.000000000000000	1.000000000000000	1.000000000000000	1.000000000000000	1.000000000000000	1.000000000000000	1.000000000000000	1.000000000000000	1.000000000000000	1.000000000000000	1.000000000000000	1.000000000000000	1.000000000000000	1.000000000000000	1.000000000000000	1.000000000000000	1.000000000000000	1.000000000000000	1.000000000000000	1.000000000000000	2.000000000000000	2.000000000000000	2.000000000000000	2.000000000000000	2.000000000000000	2.000000000000000	2.000000000000000	2.000000000000000	2.000000000000000	2.000000000000000	2.000000000000000	2.000000000000000	2.000000000000000	2.000000000000000	2.000000000000000	2.000000000000000	2.000000000000000	2.000000000000000	2.000000000000000	2.000000000000000	2.000000000000000	3.000000000000000	3.000000000000000	3.000000000000000	3.000000000000000	3.000000000000000	3.000000000000000	3.000000000000000
Node0	0.520809955172276	-1.238138244157738	-2.667840944228895	-2.611391776542941	-0.514277405663698	-0.330063418169738	-0.214208636942965	0.149163312883247	0.596020242386699	0.905420389186950	0.256459393418412	0.866607508201898	0.698786402097384	1.042845466336885	0.412370127850042	0.768104932914771	0.156240503176732	0.470747552458218	0.649103172440697	0.429839344634024	0.867589145274731	0.169795763051661	-1.651694178026190	-3.080413018492181	-2.135203701414197	-1.117409583610037	-0.002726905825774	0.234062740706055	0.716952964519158	0.561891330249241	0.885734441595582	0.282086217640321	0.560878717231117	0.333061866375161	0.807921546088572	0.787403344840076	0.675751878189017	1.371643450653419	0.140799740452782	0.857318631786759	0.424516254692184	0.175096666232099	0.351224469322551	-1.627069369397296	-2.532619985868506	-1.978586018094596	-0.580699201875722	-0.397835684955524	0.435804094766256
Node1	-0.523041808102255	1.616185951526562	2.382961952788060	2.239564345047998	0.490262570182129	-0.118482143832648	-0.456315289879258	-1.011972421256687	-0.581314326760108	-0.705263727652099	0.006221631757258	-0.132545026010229	-0.392144600955850	-0.290577666815125	0.173306406968257	-1.113703855077699	0.224316503191617	-0.573366267500766	-0.407049504066279	-0.526052422284162	-0.664041101692489	-0.007523911205144	1.287085349508715	2.486707583531649	2.384357527362413	1.217208035698125	0.133147913089343	-0.230196797903952	-1.550875020282205	-0.656371115606041	-1.008252955922163	-0.035509718556982	-0.934029577307716	0.056150957862083	0.058765927715613	0.050351791982714	-0.802043397697246	-0.003061305070497	-0.499744554620681	-0.793241064632470	0.208979970904773	-0.341118778029555	-0.231297276991618	1.143564082884875	2.750994846722186	2.208571850543886	1.294504763633147	-0.400414604364072	-0.042641500854963
Node2	0.809932338360023	-2.021764250875463	-2.380862755310080	-2.755779702391890	-0.388578819673057	1.216208701384935	1.610307734787996	0.887317299075240	0.154091484407293	-0.174323881599740	-0.711695132434005	1.027820002447179	0.513728411536940	0.554198974222730	0.608798545707597	0.063969296295658	0.484022288251747	0.520729441821625	0.971395353368146	0.161695884332677	0.308709034359198	0.180972072318089	-1.483773538535264	-1.704694315671530	-2.488921560913215	-0.798628271713856	0.791713821519156	1.243277592871700	1.246022466691859	-0.202442335659088	-0.368135449484332	-0.072745944653920	-0.205458909593031	-0.074486368160097	0.781380026462635	0.955630796428902	0.438372702811387	0.535966235394020	0.759552855963151	0.515612556740352	-0.122848692667116	0.253699310518823	0.732141939929538	-1.563035078171952	-2.320007551160483	-1.981330550420098	-0.021747210970422	1.037498987744917	0.915048615744517
Node3	0.566574558749505	-1.758216750654829	-2.293817339535089	-2.688358163822039	-0.696030971909989	0.091783860456703	0.710585895961581	0.470453722707379	0.018508354927770	0.357543053075985	0.474111253861547	0.762464523625539	0.286338795363788	0.455293783686052	-0.176115199967010	0.370717079867171	0.111758126946324	0.398300106541870	0.330161027264080	0.144938608105724	0.802495378310714	-0.071904249931557	-2.044122100682144	-2.301385546511366	-2.483554081366428	-0.441847225552068	0.124444099726865	0.319810260524524	0.537659384510865	0.249657297375291	0.090697323878362	0.207510401859943	0.287032321465782	0.921006090993986	0.772116403061634	0.950915085067122	0.606840121599252	0.675607426138761	0.730759056922895	0.828237317498011	0.816154896594801	0.384369147166517	0.537337594629285	-2.064378978132789	-2.516922174282704	-2.482233349563418	-0.334647372746994	0.123698407879346	0.359736126710570
Node4	-0.322067785796113	-0.256764175047544	-0.055367009289098	1.653963452244522	2.682572588634151	1.728364836770396	1.081283912290321	-0.897795099143583	-1.032668079268753	-1.679149218215366	-1.057701383302028	-0.344643266275867	-0.095356513630092	0.032616602095224	0.719577967854696	-0.276569919344895	-0.412015672106435	-0.447929695178932	-0.738702410024701	-0.359186139691602	-0.084634197465608	-1.055593555159292	-0.158834874617768	0.032039453728622	1.282100269185574	2.567782418705292	2.032186226900208	1.039832733922677	-0.443032253544044	-0.883997898304274	-1.135810905992351	-1.277225817460427	-0.600274480260437	-0.333901593254769	-0.424484192153881	0.737895939458794	-0.298731235456907	-0.531945690471286	-0.934966016567155	0.257117484776751	-0.122156496139643	-0.586788458124096	-0.336699568121233	-0.681426007557099	0.461393312840006	1.240855420889178	2.404048771736377	2.586753486126563	0.464901570956880
Node5	0.197081977198806	-0.171947152311999	-0.788233017731671	-1.465697379049666	-2.640939848866019	-1.589838578416512	-0.775008684033248	0.093828713880036	0.859566817143165	1.281958437685965	0.882226234083162	0.264478199126836	-0.101781139832178	0.246826130768379	-0.030714716697428	0.986998788185933	0.454582495606269	0.476820815518061	0.508125634401548	1.147257714430165	0.154854165187443	0.402226184867793	-0.058404710672084	-1.199710174598275	-1.548076868142785	-2.560397033042194	-1.576345140033242	-0.867498043755106	0.816125568747580	1.170494125959372	1.595520478828495	0.505099991373719	0.004590956614638	0.153917187531459	0.197053791319499	-0.256887898856944	1.132016165778827	0.350848215047987	0.977994346274068	0.489147926627089	0.762016687243337	0.155198117349751	-0.002980958627868	-0.218221608141295	-0.704037527540901	-1.892183262073539	-2.728468133579804	-1.573497530469327	-1.012265405557981
Node6	0.529426854061580	0.816911863160780	-0.071942048483551	-1.510518555777388	-2.957902207424247	-2.038116813497128	-1.569565723138098	0.199762580049789	0.037277216272465	0.130002170019684	-0.268208320316316	0.612871886847203	0.144958331860823	0.514238399127774	0.400514683865190	0.861177748255666	0.223127508045429	0.443744457548316	1.095807840207296	0.735762789364828	0.658008385937164	1.288371940468516	0.051979034375019	-0.121810018536778	-1.861059931653839	-2.404211989520016	-1.846762568773306	-1.155494905359370	-0.302550425643617	-0.057863627901040	-0.101065879478238	0.215487421091420	0.923259059557121	0.405338912077140	1.314116653579188	0.860553562903151	0.592908866441307	0.332840318286104	1.135496051174894	0.390870128485618	0.428642053806153	0.293115193274429	0.396028797316067	0.017762926402923	-0.244696854996978	-1.545240639267026	-2.442999736683948	-1.466401149508889	-1.624138953042635
Node7	0.152586429657682	0.255964169215472	-0.019405323927711	-1.845293688994123	-2.309314805918046	-0.929985037233836	0.344605818611815	1.927667348165598	0.643588670562393	-0.277107353863119	-1.587976286877816	-0.689773937222103	0.197141619900221	0.482910776178541	0.835499953799777	-0.015135399509887	0.336947703877543	0.276173625971894	1.497177153458435	1.010375239765831	0.146477001996279	0.220733837290857	-0.219617299931754	-0.626038442965550	-1.774717124121744	-2.589889397076561	-0.622669228834435	1.055460894283876	1.441256467090501	0.838962125497062	-0.649625333166482	-1.340694809435460	-0.717199245144423	0.141119683329656	0.046528974169048	0.610855505395936	1.780054677045146	0.050552400880885	0.426917265250542	1.561078996584637	0.820705710601876	-0.605131552041689	0.488400850139332	-0.224386366910129	-0.355365692468001	-1.455856241087965	-1.836355813880998	-1.252007470406989	0.592172258646746
Node8	-0.433710457094383	-0.484533201845209	-0.401807723345219	0.105458492812461	1.144108580075515	2.263157607671569	2.489516478610546	0.518774412052055	-0.674662492350935	-0.438186862729067	-2.175405003322652	-0.306172831179312	-0.705653179043743	-0.501122882267664	-0.243727783523281	-0.593244304914382	-0.484913963200709	-0.609922329128074	0.087848820397256	0.052938907261664	-0.306294770990143	0.034792463166351	-0.411005887333775	-0.116308698118641	0.290356633948861	1.605647022477565	2.361839460308117	2.458371913977853	0.536770991469252	-0.365272668375329	-0.741247352331091	-1.516221474976038	-0.503180032581574	-0.372186523140041	-0.102710683458303	0.438695722860673	-1.063683605426508	-0.605961994601560	-0.349164916216850	0.098689531730231	-0.339691467412970	-0.634623728502235	-0.154355759713210	-0.216789809024576	-0.260310611757297	0.063470476630195	0.934683729437506	2.662196364312125	2.540130830263863
Node9	0.111742265926876	0.599296527397488	0.134605444843770	-0.425813395311360	-2.063967367873403	-2.574750927168785	-2.043369289233931	-0.432715006613570	0.951453725392257	0.561943254454741	1.619153044602422	0.071686047320532	0.024726492571719	-0.518037798680630	-0.476059332024564	0.592232967273232	1.729717760199022	0.237300843920758	0.849506133636839	0.439959319688837	-0.202337194572060	0.619842708791088	0.735546186474744	0.366403891889489	-0.044245093145902	-1.835346085997161	-2.254093208682504	-1.887686177772745	-0.288973556020730	0.012308463639429	1.344289869372533	1.252224540328902	0.154865756076332	0.465462487692659	0.288165083854622	0.060152229926881	0.511626348033937	0.536521539483227	0.398917236789809	0.588702228838520	0.916138842000427	-0.013925972904483	0.133154597983182	0.513267207446379	-0.453862523790134	-0.233773983909418	-1.516130785194895	-2.587716168539522	-1.998763801595231
Node10	0.419294002592412	-0.223409022673771	-0.157606576273724	0.240405453360716	1.612572009779620	1.848192443618443	2.460380483298086	1.192318160216330	-0.236581744075430	-0.699816341616463	-0.997821643308473	-0.634642073919373	-0.220167332721407	0.174677684681415	-0.235788152450730	-0.865466404020682	-0.427843601803827	-0.849397326918443	-0.619336564184355	-0.884232105832593	0.453435364351875	-0.749006647068391	-0.358010447766943	-0.027334815288300	0.646695904278283	1.554558220479139	2.853479642763591	2.151875994324432	1.199375254048111	-0.161869968496825	-0.946592055270230	-1.503805916272770	-0.100578678602079	-0.724209443592399	0.257727706397423	0.456818137638397	-0.945437774176746	-1.083352886267213	-0.600802627800726	-0.453867292980586	-0.165736390346280	0.328380381361349	-0.869686209253284	-0.289328575989236	-0.447200944753763	0.743008845595768	1.137141355937235	2.026553683957717	2.138930925769744
Node11	0.859257246219174	-0.058623760397858	-1.080119008594801	-1.195381881180114	-2.146652982514898	-0.869279603227349	0.011358738629028	1.774977252785644	2.633869866379545	1.622836500599617	-0.184585692570679	-0.362243891411710	-0.640202581499660	-0.645530705544014	-0.306963205660516	0.880432012428880	-0.049442276296323	0.189132308324158	1.364229608902861	0.473160486449575	-0.443216152839428	0.311346743934500	-0.024223737459420	-0.941845276863479	-1.151500899542396	-1.720901413571907	-1.198238748782269	-0.094593649643807	1.974929932775867	1.689034708645609	1.314006539146369	0.287817514592300	-0.261954399570958	-0.534722809459330	-0.221120939491801	-0.904483570240232	0.569823499962439	-0.752286095483666	0.004890870726073	1.020053802181443	0.470530677524845	-0.024211765831396	-0.050613734433349	0.292976443851900	-0.470322907110769	-1.259829760942013	-1.722379305518757	-1.074577403162489	-0.016499366369438
Node12	-0.350704595040268	0.248958241699831	-0.117449374721444	-0.332220555534427	0.207780068163476	1.266873748891400	1.787738351384693	1.466934101056072	0.358801913414554	-0.348188492191879	-1.424279146082593	-1.327690004892515	-1.346524967259428	-1.382238594642005	0.265455036891020	0.182983492797614	-0.816160219564826	-0.461425073402732	0.586961218940601	0.097947830418238	0.033444814524693	-0.622021316069547	-0.728005071199654	0.042052993303195	-0.511780553341886	0.183910777122907	1.223553832959725	2.330779992408391	2.184454730060061	0.453265918559015	-0.383788530029966	-1.707391537112561	-1.188957696512233	-1.148298108276326	-1.210882474790668	0.340152392521731	-0.227035704912046	-0.446674615482297	-0.481195907343936	0.062889531412758	1.245344111053639	0.247369752191050	-0.104998568035281	0.099346891012025	0.488186560859345	-0.427441009518769	0.473020537457101	1.467801618781304	2.703686806440961
Node13	-0.333767233222820	-0.472081833748060	-0.594189957611137	-0.749812201197689	-0.239090705152823	0.777326399020764	1.793130619611244	1.646511565385449	1.804448131418884	0.419477353254444	-0.549579105555490	-0.436283879322783	-1.110932184044235	-0.850622677814949	0.005282085078472	-0.561840145854952	-0.153109267679766	0.094115929961367	1.003243053226038	0.501862842210676	-0.446279558903257	-0.353278502472945	-0.226061419159749	-0.899760396113242	-1.253136460962090	-0.580011148609170	0.139109502221917	2.732971593477346	2.075140792973805	2.028680060366188	0.249858031045629	-0.695818948917590	-0.822126062082282	-1.346068750847506	-1.028121832467511	0.115421693341691	0.312511346419220	-0.645017990717001	0.337316286529833	1.074363628809263	0.119873040173944	-0.966610076316107	-0.183117684615250	-0.663598587839046	-0.258277750392361	-0.535061173886908	0.154680579120814	0.061463373338647	2.228213566941871
Node14	0.906774078071570	0.673601844256656	0.561772069401294	-0.529150935928882	-2.015125851904260	-2.625186574860271	-1.941389175389179	-1.285778181925049	-0.254712506815569	0.507912177627662	0.102741491434598	-0.019816990820442	-0.343410843651017	1.009413734122250	1.087580868082969	1.389697205440483	0.310418419697865	0.486198061392623	0.930266368736121	0.361176822590832	0.026247342084469	0.373469241976697	0.739994361845365	1.288479126203377	-0.105242528475790	-1.555086771969539	-1.915729171732355	-2.117523199584593	-0.989464785013456	-0.463843434926064	0.392162360436108	-0.475320531476819	0.240842841610489	0.892726598762996	0.368523914760965	0.602272021637728	1.442525292796488	0.089722738524623	0.027494677779114	1.081899739953668	0.357507364028993	-0.382321177686299	1.098309504510718	0.762455664879635	0.617476130212167	-0.609338627456176	-1.907290493330955	-1.604887922659482	-1.857873649695915
Node15	0.181914374650147	-0.027735657835918	0.616957696275103	-0.109202300087751	-1.846572678367989	-1.795622409467355	-0.670549260131066	1.022658657060675	1.861279851339906	0.608746256479984	-1.181382577153257	-0.560358614328822	-0.028070052029734	0.201012411224183	0.598905155192524	1.113054312900264	0.148329911143969	0.214074818521220	1.207298844329941	0.456178163366182	-1.124205006105201	0.011153198891107	0.336165616720977	-0.063293164875359	0.098643836936192	-1.886021553933185	-1.837256434110987	-1.479779856338331	1.456211079676121	0.997564511861740	0.268484507464001	-0.835430235636560	-1.202459635518322	-0.404407464558334	0.534835476212351	0.123773810242001	0.945680219935226	-0.308254211527722	0.032425555224889	1.350412974541287	1.446791629046591	-0.380139404630128	0.486140941389118	0.543758579676537	0.242237636701433	-0.408556775776980	-1.648657916140627	-2.736792322096651	-1.460919398024202
Node16	-0.298319268808261	-0.611538578441987	-0.095992830438680	0.065910342064947	1.217910894482537	1.486920657018569	1.212872178102506	-1.149006258702155	-1.349997145674359	-1.269718156464530	1.315145302622425	1.776817621192372	1.181854170276980	0.270705233991152	-0.191813154483798	-1.931826183010911	-0.147397452491436	0.568881513273968	-1.597329872181952	-1.223238624880004	0.843763679857841	-0.380017745119241	-0.269907268926577	-0.277053370952759	1.213534981774435	0.953397123313588	1.858245069310958	1.823854748603678	-1.333281137018436	-0.625664503956517	-1.205413726878570	0.379637642561027	1.837167745682163	0.141595052611050	0.331013800279382	-0.593261368730818	-1.813742818179223	0.095164373061102	-0.512219038217796	-1.388122456014897	-1.009496742943187	0.398978736510454	-0.030277091049409	0.077207394037872	0.149774074943626	0.792893836713192	0.882597562259653	1.333249238735293	0.689680105844585
Node17	-0.067255063184950	0.060113728501303	0.481299489715722	2.403056499849971	2.357051792369437	1.382148990821128	0.262493090418257	-0.966176097207737	-0.351320110428747	-0.062526916191436	-0.376033107676865	0.248273170713880	-0.526222325291147	-0.025407391232442	-0.751580818821331	0.087470997077194	-0.537974575850281	-0.517968148024911	-0.851761216827142	0.058869665473202	-0.564214814984924	-0.812112715746592	0.177850197994704	0.965326717357104	2.161029329904673	2.527741522038817	1.629653995114763	0.691530170722606	-0.764898100053673	-1.037769457036533	-0.454014371584167	-0.685370801752282	-0.228131115415309	-0.887075396080479	-0.141167862997931	-1.003516224520270	-0.375262200464799	-1.147310690262710	-1.227705383840789	-0.148074408569433	0.013273336924736	-0.602089983005320	-0.296566981430075	0.039104753889601	0.734243011292411	2.087363763731589	2.748356737294090	1.600711433050071	0.587537775694325
[truncated: 14 more columns]
