# Supplementary material for: Inference of Gene Regulatory Networks Incorporating Multi-Source Biological Knowledge via a State Space Model with L1 Regularization
Source: PLoS One. 2014 Aug 27;9(8):e105942. doi: 10.1371/journal.pone.0105942 (PMC4146587; doi:10.1371/journal.pone.0105942)
Supplement: Model S1 — Artificial data and parameter values for dataset (i). The artificial observational data and parameter values for dataset (i). (ZIP) [file pone.0105942.s002.zip › Model_1/Comparison1_synthesis.txt]

0.014710139661198
0.017539393867838
0.003472225382651
0.007146196472436
0.003458096227496
0.014705248025266
0.019498952106937
0.000520970306208
0.007082271421402
0.013162185360862
0.024544993410531
0.020091083282442
0.006175566078598
0.019721460905417
0.018060450621136
0.010158331518691
0.017916590582306
0.008947093666962
