# Supplementary material for: Inference of Gene Regulatory Networks Incorporating Multi-Source Biological Knowledge via a State Space Model with L1 Regularization
Source: PLoS One. 2014 Aug 27;9(8):e105942. doi: 10.1371/journal.pone.0105942 (PMC4146587; doi:10.1371/journal.pone.0105942)
Supplement: Model S1 — Artificial data and parameter values for dataset (i). The artificial observational data and parameter values for dataset (i). (ZIP) [file pone.0105942.s002.zip › Model_1/GoldStandardDrug.txt]

-1
1
-1
-1
0
0
0
0
0
0
0
0
0
0
0
0
0
0
