# Supplementary material for: Inference of Gene Regulatory Networks Incorporating Multi-Source Biological Knowledge via a State Space Model with L1 Regularization
Source: PLoS One. 2014 Aug 27;9(8):e105942. doi: 10.1371/journal.pone.0105942 (PMC4146587; doi:10.1371/journal.pone.0105942)
Supplement: Model S2 — Artificial data and simulation files for dataset (ii). The artificial observational data and a csml file for dataset (ii). (ZIP) [file pone.0105942.s003.zip]

Archive with 8 entries (7 files):
- Model_2/
- Model_2/.DS_Store
- Model_2/Comparison2.csml
- Model_2/Comparison2_Drug.txt
- Model_2/Comparison2_obsScale.txt
- Model_2/Comparison2_obsScaleDrug.txt
- Model_2/GoldStandard.txt
- Model_2/GoldStandardDrug.txt
