# Supplementary material for: Inference of Gene Regulatory Networks Incorporating Multi-Source Biological Knowledge via a State Space Model with L1 Regularization
Source: PLoS One. 2014 Aug 27;9(8):e105942. doi: 10.1371/journal.pone.0105942 (PMC4146587; doi:10.1371/journal.pone.0105942)
Supplement: Model S2 — Artificial data and simulation files for dataset (ii). The artificial observational data and a csml file for dataset (ii). (ZIP) [file pone.0105942.s003.zip › Model_2/Comparison2.csml]

<?xml version="1.0" encoding="UTF-8" standalone="no"?>
<csml:project xmlns:csml="http://www.csml.org/csml/version3" xmlns:xlink="http://www.w3.org/1999/xlink" majorVersion="3" minorVersion="0" projectID="local" projectVersionID="undef">
<csml:model modelID="undef" modelVersionID="undef">
<csml:entitySet>
<csml:entity id="e19" name="g18" type="cso30:c:Rna">
<csml:logProperty/>
<csml:entitySimulationProperty>
<csml:variable type="csml-variable:Double" variableID="m18">
<csml:parameter key="csml-variable:parameter:maximumValue" value="infinite"/>
<csml:parameter key="csml-variable:parameter:minimumValue" value="0"/>
<csml:parameter key="csml-variable:parameter:initialValue" value="1"/>
<csml:parameter key="csml-variable:parameter:global" value="false"/>
<csml:parameter key="csml-variable:parameter:evaluateScriptOnce" value="true"/>
</csml:variable>
</csml:entitySimulationProperty>
<csml:viewProperty>
<csml:position position="rotation:0.0" positionID="default" x="1778.0" y="673.75"/>
<csml:shape depth="0" shapeID="default" visible="true">
<csml:image fileFormat="svg" fileType="resourceFile" height="60.0" outlineColor="0 0 0 0" outlineDash="" outlineWidth="0.0" resourceID="54" width="59.0"/>
<csml:toolSpecificGraphics/>
</csml:shape>
</csml:viewProperty>
<csml:animationProperty/>
<csml:biologicalProperty refCellComponentID="CC_Cell"/>
<csml:comments/>
</csml:entity>
<csml:entity id="e18" name="g17" type="cso30:c:Rna">
<csml:logProperty/>
<csml:entitySimulationProperty>
<csml:variable type="csml-variable:Double" variableID="m17">
<csml:parameter key="csml-variable:parameter:maximumValue" value="infinite"/>
<csml:parameter key="csml-variable:parameter:minimumValue" value="0"/>
<csml:parameter key="csml-variable:parameter:initialValue" value="1"/>
<csml:parameter key="csml-variable:parameter:global" value="false"/>
<csml:parameter key="csml-variable:parameter:evaluateScriptOnce" value="true"/>
</csml:variable>
</csml:entitySimulationProperty>
<csml:viewProperty>
<csml:position position="rotation:0.0" positionID="default" x="1585.25" y="673.75"/>
<csml:shape depth="0" shapeID="default" visible="true">
<csml:image fileFormat="svg" fileType="resourceFile" height="60.0" outlineColor="0 0 0 0" outlineDash="" outlineWidth="0.0" resourceID="54" width="59.0"/>
<csml:toolSpecificGraphics/>
</csml:shape>
</csml:viewProperty>
<csml:animationProperty/>
<csml:biologicalProperty refCellComponentID="CC_Cell"/>
<csml:comments/>
</csml:entity>
<csml:entity id="e17" name="g16" type="cso30:c:Rna">
<csml:logProperty/>
<csml:entitySimulationProperty>
<csml:variable type="csml-variable:Double" variableID="m16">
<csml:parameter key="csml-variable:parameter:maximumValue" value="infinite"/>
<csml:parameter key="csml-variable:parameter:minimumValue" value="0"/>
<csml:parameter key="csml-variable:parameter:initialValue" value="1"/>
<csml:parameter key="csml-variable:parameter:global" value="false"/>
<csml:parameter key="csml-variable:parameter:evaluateScriptOnce" value="true"/>
</csml:variable>
</csml:entitySimulationProperty>
<csml:viewProperty>
<csml:position position="rotation:0.0" positionID="default" x="246.75" y="699.625"/>
<csml:shape depth="0" shapeID="default" visible="true">
<csml:image fileFormat="svg" fileType="resourceFile" height="60.0" outlineColor="0 0 0 0" outlineDash="" outlineWidth="0.0" resourceID="54" width="59.0"/>
<csml:toolSpecificGraphics/>
</csml:shape>
</csml:viewProperty>
<csml:animationProperty/>
<csml:biologicalProperty refCellComponentID="CC_Cell"/>
<csml:comments/>
</csml:entity>
<csml:entity id="e16" name="g15" type="cso30:c:Rna">
<csml:logProperty/>
<csml:entitySimulationProperty>
<csml:variable type="csml-variable:Double" variableID="m15">
<csml:parameter key="csml-variable:parameter:maximumValue" value="infinite"/>
<csml:parameter key="csml-variable:parameter:minimumValue" value="0"/>
<csml:parameter key="csml-variable:parameter:initialValue" value="1"/>
<csml:parameter key="csml-variable:parameter:global" value="false"/>
<csml:parameter key="csml-variable:parameter:evaluateScriptOnce" value="true"/>
</csml:variable>
</csml:entitySimulationProperty>
<csml:viewProperty>
<csml:position position="rotation:0.0" positionID="default" x="246.75" y="228.375"/>
<csml:shape depth="0" shapeID="default" visible="true">
<csml:image fileFormat="svg" fileType="resourceFile" height="60.0" outlineColor="0 0 0 0" outlineDash="" outlineWidth="0.0" resourceID="54" width="59.0"/>
<csml:toolSpecificGraphics/>
</csml:shape>
</csml:viewProperty>
<csml:animationProperty/>
<csml:biologicalProperty refCellComponentID="CC_Cell"/>
<csml:comments/>
</csml:entity>
<csml:entity id="e15" name="g14" type="cso30:c:Rna">
<csml:logProperty/>
<csml:entitySimulationProperty>
<csml:variable type="csml-variable:Double" variableID="m14">
<csml:parameter key="csml-variable:parameter:maximumValue" value="infinite"/>
<csml:parameter key="csml-variable:parameter:minimumValue" value="0"/>
<csml:parameter key="csml-variable:parameter:initialValue" value="1"/>
<csml:parameter key="csml-variable:parameter:global" value="false"/>
<csml:parameter key="csml-variable:parameter:evaluateScriptOnce" value="true"/>
</csml:variable>
</csml:entitySimulationProperty>
<csml:viewProperty>
<csml:position position="rotation:0.0" positionID="default" x="1205.75" y="120.125"/>
<csml:shape depth="0" shapeID="default" visible="true">
<csml:image fileFormat="svg" fileType="resourceFile" height="60.0" outlineColor="0 0 0 0" outlineDash="" outlineWidth="0.0" resourceID="54" width="59.0"/>
<csml:toolSpecificGraphics/>
</csml:shape>
</csml:viewProperty>
<csml:animationProperty/>
<csml:biologicalProperty refCellComponentID="CC_Cell"/>
<csml:comments/>
</csml:entity>
<csml:entity id="e14" name="g13" type="cso30:c:Rna">
<csml:logProperty/>
<csml:entitySimulationProperty>
<csml:variable type="csml-variable:Double" variableID="m13">
<csml:parameter key="csml-variable:parameter:maximumValue" value="infinite"/>
<csml:parameter key="csml-variable:parameter:minimumValue" value="0"/>
<csml:parameter key="csml-variable:parameter:initialValue" value="1"/>
<csml:parameter key="csml-variable:parameter:global" value="false"/>
<csml:parameter key="csml-variable:parameter:evaluateScriptOnce" value="true"/>
</csml:variable>
</csml:entitySimulationProperty>
<csml:viewProperty>
<csml:position position="rotation:0.0" positionID="default" x="1203.75" y="256.375"/>
<csml:shape depth="0" shapeID="default" visible="true">
<csml:image fileFormat="svg" fileType="resourceFile" height="60.0" outlineColor="0 0 0 0" outlineDash="" outlineWidth="0.0" resourceID="54" width="59.0"/>
<csml:toolSpecificGraphics/>
</csml:shape>
</csml:viewProperty>
<csml:animationProperty/>
<csml:biologicalProperty refCellComponentID="CC_Cell"/>
<csml:comments/>
</csml:entity>
<csml:entity id="e13" name="g12" type="cso30:c:Rna">
<csml:logProperty/>
<csml:entitySimulationProperty>
<csml:variable type="csml-variable:Double" variableID="m12">
<csml:parameter key="csml-variable:parameter:maximumValue" value="infinite"/>
<csml:parameter key="csml-variable:parameter:minimumValue" value="0"/>
<csml:parameter key="csml-variable:parameter:initialValue" value="1"/>
<csml:parameter key="csml-variable:parameter:global" value="false"/>
<csml:parameter key="csml-variable:parameter:evaluateScriptOnce" value="true"/>
</csml:variable>
</csml:entitySimulationProperty>
<csml:viewProperty>
<csml:position position="rotation:0.0" positionID="default" x="344.75" y="1020.125"/>
<csml:shape depth="0" shapeID="default" visible="true">
<csml:image fileFormat="svg" fileType="resourceFile" height="34.0" outlineColor="0 0 0 0" outlineDash="" outlineWidth="0.0" resourceID="54" width="65.0"/>
<csml:toolSpecificGraphics/>
</csml:shape>
</csml:viewProperty>
<csml:animationProperty/>
<csml:biologicalProperty refCellComponentID="CC_Cell"/>
<csml:comments/>
</csml:entity>
<csml:entity id="e12" name="g11" type="cso30:c:Rna">
<csml:logProperty/>
<csml:entitySimulationProperty>
<csml:variable type="csml-variable:Double" variableID="m11">
<csml:parameter key="csml-variable:parameter:maximumValue" value="infinite"/>
<csml:parameter key="csml-variable:parameter:minimumValue" value="0"/>
<csml:parameter key="csml-variable:parameter:initialValue" value="1"/>
<csml:parameter key="csml-variable:parameter:global" value="false"/>
<csml:parameter key="csml-variable:parameter:evaluateScriptOnce" value="true"/>
</csml:variable>
</csml:entitySimulationProperty>
<csml:viewProperty>
<csml:position position="rotation:0.0" positionID="default" x="1622.5" y="331.625"/>
<csml:shape depth="0" shapeID="default" visible="true">
<csml:image fileFormat="svg" fileType="resourceFile" height="60.0" outlineColor="0 0 0 0" outlineDash="" outlineWidth="0.0" resourceID="54" width="59.0"/>
<csml:toolSpecificGraphics/>
</csml:shape>
</csml:viewProperty>
<csml:animationProperty/>
<csml:biologicalProperty refCellComponentID="CC_Cell"/>
<csml:comments/>
</csml:entity>
<csml:entity id="e11" name="g10" type="cso30:c:Rna">
<csml:logProperty/>
<csml:entitySimulationProperty>
<csml:variable type="csml-variable:Double" variableID="m10">
<csml:parameter key="csml-variable:parameter:maximumValue" value="infinite"/>
<csml:parameter key="csml-variable:parameter:minimumValue" value="0"/>
<csml:parameter key="csml-variable:parameter:initialValue" value="1"/>
<csml:parameter key="csml-variable:parameter:global" value="false"/>
<csml:parameter key="csml-variable:parameter:evaluateScriptOnce" value="true"/>
</csml:variable>
</csml:entitySimulationProperty>
<csml:viewProperty>
<csml:position position="rotation:0.0" positionID="default" x="975.75" y="1055.125"/>
<csml:shape depth="0" shapeID="default" visible="true">
<csml:image fileFormat="svg" fileType="resourceFile" height="34.0" outlineColor="0 0 0 0" outlineDash="" outlineWidth="0.0" resourceID="54" width="62.0"/>
<csml:toolSpecificGraphics/>
</csml:shape>
</csml:viewProperty>
<csml:animationProperty/>
<csml:biologicalProperty refCellComponentID="CC_Cell"/>
<csml:comments/>
</csml:entity>
<csml:entity id="e10" name="Time" type="undef">
<csml:logProperty/>
<csml:entitySimulationProperty>
<csml:variable type="csml-variable:Double" variableID="stimulationTime">
<csml:parameter key="csml-variable:parameter:maximumValue" value="infinite"/>
<csml:parameter key="csml-variable:parameter:minimumValue" value="0"/>
<csml:parameter key="csml-variable:parameter:initialValue" value="1"/>
<csml:parameter key="csml-variable:parameter:global" value="false"/>
<csml:parameter key="csml-variable:parameter:evaluateScriptOnce" value="true"/>
</csml:variable>
</csml:entitySimulationProperty>
<csml:viewProperty>
<csml:position position="rotation:0.0" positionID="default" x="2247.75" y="205.5"/>
<csml:shape depth="0" shapeID="default" visible="true">
<csml:toolSpecificGraphics>
<fig:figure xmlns:fig="http://www.csml.org/csml/cigraphics">
<fig:continuousEntity depth="0" outlineColor="0 0 0 255" outlineWidth="1.0" size="20.0 22.0" visible="true"/>
</fig:figure>
</csml:toolSpecificGraphics>
</csml:shape>
</csml:viewProperty>
<csml:animationProperty/>
<csml:biologicalProperty refCellComponentID="CC_Cell"/>
<csml:comments/>
</csml:entity>
<csml:entity id="e20" name="g19" type="cso30:c:Rna">
<csml:logProperty/>
<csml:entitySimulationProperty>
<csml:variable type="csml-variable:Double" variableID="m19">
<csml:parameter key="csml-variable:parameter:maximumValue" value="infinite"/>
<csml:parameter key="csml-variable:parameter:minimumValue" value="0"/>
<csml:parameter key="csml-variable:parameter:initialValue" value="1"/>
<csml:parameter key="csml-variable:parameter:global" value="false"/>
<csml:parameter key="csml-variable:parameter:evaluateScriptOnce" value="true"/>
</csml:variable>
</csml:entitySimulationProperty>
<csml:viewProperty>
<csml:position position="rotation:0.0" positionID="default" x="1615.75" y="222.25"/>
<csml:shape depth="0" shapeID="default" visible="true">
<csml:image fileFormat="svg" fileType="resourceFile" height="62.0" outlineColor="0 0 0 0" outlineDash="" outlineWidth="0.0" resourceID="54" width="60.0"/>
<csml:toolSpecificGraphics/>
</csml:shape>
</csml:viewProperty>
<csml:animationProperty/>
<csml:biologicalProperty refCellComponentID="CC_Cell"/>
<csml:comments/>
</csml:entity>
<csml:entity id="e9" name="g9" type="cso30:c:Rna">
<csml:logProperty/>
<csml:entitySimulationProperty>
<csml:variable type="csml-variable:Double" variableID="m9">
<csml:parameter key="csml-variable:parameter:maximumValue" value="infinite"/>
<csml:parameter key="csml-variable:parameter:minimumValue" value="0"/>
<csml:parameter key="csml-variable:parameter:initialValue" value="1"/>
<csml:parameter key="csml-variable:parameter:global" value="false"/>
<csml:parameter key="csml-variable:parameter:evaluateScriptOnce" value="true"/>
</csml:variable>
</csml:entitySimulationProperty>
<csml:viewProperty>
<csml:position position="rotation:0.0" positionID="default" x="246.25" y="474.75"/>
<csml:shape depth="0" shapeID="default" visible="true">
<csml:image fileFormat="svg" fileType="resourceFile" height="33.0" outlineColor="0 0 0 0" outlineDash="" outlineWidth="0.0" resourceID="54" width="60.0"/>
<csml:toolSpecificGraphics/>
</csml:shape>
</csml:viewProperty>
<csml:animationProperty/>
<csml:biologicalProperty refCellComponentID="CC_Cell"/>
<csml:comments/>
</csml:entity>
<csml:entity id="e8" name="g8" type="cso30:c:Rna">
<csml:logProperty/>
<csml:entitySimulationProperty>
<csml:variable type="csml-variable:Double" variableID="m8">
<csml:parameter key="csml-variable:parameter:maximumValue" value="infinite"/>
<csml:parameter key="csml-variable:parameter:minimumValue" value="0"/>
<csml:parameter key="csml-variable:parameter:initialValue" value="1"/>
<csml:parameter key="csml-variable:parameter:global" value="false"/>
<csml:parameter key="csml-variable:parameter:evaluateScriptOnce" value="true"/>
</csml:variable>
</csml:entitySimulationProperty>
<csml:viewProperty>
<csml:position position="rotation:0.0" positionID="default" x="760.75" y="1004.375"/>
<csml:shape depth="0" shapeID="default" visible="true">
<csml:image fileFormat="svg" fileType="resourceFile" height="60.0" outlineColor="0 0 0 0" outlineDash="" outlineWidth="0.0" resourceID="54" width="60.0"/>
<csml:toolSpecificGraphics/>
</csml:shape>
</csml:viewProperty>
<csml:animationProperty/>
<csml:biologicalProperty refCellComponentID="CC_Cell"/>
<csml:comments/>
</csml:entity>
<csml:entity id="e7" name="g7" type="cso30:c:Rna">
<csml:logProperty/>
<csml:entitySimulationProperty>
<csml:variable type="csml-variable:Double" variableID="m7">
<csml:parameter key="csml-variable:parameter:maximumValue" value="infinite"/>
<csml:parameter key="csml-variable:parameter:minimumValue" value="0"/>
<csml:parameter key="csml-variable:parameter:initialValue" value="1"/>
<csml:parameter key="csml-variable:parameter:global" value="false"/>
<csml:parameter key="csml-variable:parameter:evaluateScriptOnce" value="true"/>
</csml:variable>
</csml:entitySimulationProperty>
<csml:viewProperty>
<csml:position position="rotation:0.0" positionID="default" x="566.375" y="1020.625"/>
<csml:shape depth="0" shapeID="default" visible="true">
<csml:image fileFormat="svg" fileType="resourceFile" height="33.0" outlineColor="0 0 0 0" outlineDash="" outlineWidth="0.0" resourceID="54" width="60.0"/>
<csml:toolSpecificGraphics/>
</csml:shape>
</csml:viewProperty>
<csml:animationProperty/>
<csml:biologicalProperty refCellComponentID="CC_Cell"/>
<csml:comments/>
</csml:entity>
<csml:entity id="e6" name="g6" type="cso30:c:Rna">
<csml:logProperty/>
<csml:entitySimulationProperty>
<csml:variable type="csml-variable:Double" variableID="m6">
<csml:parameter key="csml-variable:parameter:maximumValue" value="infinite"/>
<csml:parameter key="csml-variable:parameter:minimumValue" value="0"/>
<csml:parameter key="csml-variable:parameter:initialValue" value="1"/>
<csml:parameter key="csml-variable:parameter:global" value="false"/>
<csml:parameter key="csml-variable:parameter:evaluateScriptOnce" value="true"/>
</csml:variable>
</csml:entitySimulationProperty>
<csml:viewProperty>
<csml:position position="rotation:0.0" positionID="default" x="1144.75" y="849.5"/>
<csml:shape depth="0" shapeID="default" visible="true">
<csml:image fileFormat="svg" fileType="resourceFile" height="33.0" outlineColor="0 0 0 0" outlineDash="" outlineWidth="0.0" resourceID="54" width="60.0"/>
<csml:toolSpecificGraphics/>
</csml:shape>
</csml:viewProperty>
<csml:animationProperty/>
<csml:biologicalProperty refCellComponentID="CC_Cell"/>
<csml:comments/>
</csml:entity>
<csml:entity id="e5" name="g5" type="cso30:c:Rna">
<csml:logProperty/>
<csml:entitySimulationProperty>
<csml:variable type="csml-variable:Double" variableID="m5">
<csml:parameter key="csml-variable:parameter:maximumValue" value="infinite"/>
<csml:parameter key="csml-variable:parameter:minimumValue" value="0"/>
<csml:parameter key="csml-variable:parameter:initialValue" value="1"/>
<csml:parameter key="csml-variable:parameter:global" value="false"/>
<csml:parameter key="csml-variable:parameter:evaluateScriptOnce" value="true"/>
</csml:variable>
</csml:entitySimulationProperty>
<csml:viewProperty>
<csml:position position="rotation:0.0" positionID="default" x="607.875" y="760.25"/>
<csml:shape depth="0" shapeID="default" visible="true">
<csml:image fileFormat="svg" fileType="resourceFile" height="60.0" outlineColor="0 0 0 0" outlineDash="" outlineWidth="0.0" resourceID="54" width="60.0"/>
<csml:toolSpecificGraphics/>
</csml:shape>
</csml:viewProperty>
<csml:animationProperty/>
<csml:biologicalProperty refCellComponentID="CC_Cell"/>
<csml:comments/>
</csml:entity>
<csml:entity id="e3" name="g3" type="cso30:c:Rna">
<csml:logProperty/>
<csml:entitySimulationProperty>
<csml:variable type="csml-variable:Double" variableID="m3">
<csml:parameter key="csml-variable:parameter:maximumValue" value="infinite"/>
<csml:parameter key="csml-variable:parameter:minimumValue" value="0"/>
<csml:parameter key="csml-variable:parameter:initialValue" value="1"/>
<csml:parameter key="csml-variable:parameter:global" value="false"/>
<csml:parameter key="csml-variable:parameter:evaluateScriptOnce" value="true"/>
</csml:variable>
</csml:entitySimulationProperty>
<csml:viewProperty>
<csml:position position="rotation:0.0" positionID="default" x="1192.75" y="432.5"/>
<csml:shape depth="0" shapeID="default" visible="true">
<csml:image fileFormat="svg" fileType="resourceFile" height="60.0" outlineColor="0 0 0 0" outlineDash="" outlineWidth="0.0" resourceID="54" width="60.0"/>
<csml:toolSpecificGraphics/>
</csml:shape>
</csml:viewProperty>
<csml:animationProperty/>
<csml:biologicalProperty refCellComponentID="CC_Cell"/>
<csml:comments/>
</csml:entity>
<csml:entity id="e4" name="g4" type="cso30:c:Rna">
<csml:logProperty/>
<csml:entitySimulationProperty>
<csml:variable type="csml-variable:Double" variableID="m4">
<csml:parameter key="csml-variable:parameter:maximumValue" value="infinite"/>
<csml:parameter key="csml-variable:parameter:minimumValue" value="0"/>
<csml:parameter key="csml-variable:parameter:global" value="false"/>
<csml:parameter key="csml-variable:parameter:evaluateScriptOnce" value="true"/>
<csml:parameter key="csml-variable:parameter:initialValue" value="1"/>
</csml:variable>
</csml:entitySimulationProperty>
<csml:viewProperty>
<csml:position position="rotation:0.0" positionID="default" x="864.75" y="650.5"/>
<csml:shape depth="0" shapeID="default" visible="true">
<csml:image fileFormat="svg" fileType="resourceFile" height="61.0" outlineColor="0 0 0 0" outlineDash="" outlineWidth="0.0" resourceID="54" width="63.0"/>
<csml:toolSpecificGraphics/>
</csml:shape>
</csml:viewProperty>
<csml:animationProperty/>
<csml:biologicalProperty refCellComponentID="CC_Cell"/>
<csml:comments/>
</csml:entity>
<csml:entity id="e1" name="Drug" type="cso30:c:EntityBiologicalEnvironment">
<csml:logProperty/>
<csml:entitySimulationProperty>
<csml:variable type="csml-variable:Double" variableID="m1">
<csml:parameter key="csml-variable:parameter:maximumValue" value="infinite"/>
<csml:parameter key="csml-variable:parameter:minimumValue" value="0"/>
<csml:parameter key="csml-variable:parameter:initialValue" value="0"/>
<csml:parameter key="csml-variable:parameter:global" value="false"/>
<csml:parameter key="csml-variable:parameter:evaluateScriptOnce" value="true"/>
</csml:variable>
</csml:entitySimulationProperty>
<csml:viewProperty>
<csml:position position="rotation:0.0" positionID="default" x="767.25" y="127.125"/>
<csml:shape depth="0" shapeID="default" visible="true">
<csml:image fileFormat="svg" fileType="resourceFile" height="42.0" outlineColor="0 0 0 0" outlineDash="" outlineWidth="0.0" resourceID="60001" width="62.0"/>
<csml:toolSpecificGraphics/>
</csml:shape>
</csml:viewProperty>
<csml:animationProperty/>
<csml:biologicalProperty refCellComponentID="CC_Cell"/>
<csml:comments/>
</csml:entity>
<csml:entity id="e2" name="g2" type="cso30:c:Rna">
<csml:logProperty/>
<csml:entitySimulationProperty>
<csml:variable type="csml-variable:Double" variableID="m2">
<csml:parameter key="csml-variable:parameter:maximumValue" value="infinite"/>
<csml:parameter key="csml-variable:parameter:minimumValue" value="0"/>
<csml:parameter key="csml-variable:parameter:initialValue" value="1"/>
<csml:parameter key="csml-variable:parameter:global" value="false"/>
<csml:parameter key="csml-variable:parameter:evaluateScriptOnce" value="true"/>
</csml:variable>
</csml:entitySimulationProperty>
<csml:viewProperty>
<csml:position position="rotation:0.0" positionID="default" x="765.25" y="434.375"/>
<csml:shape depth="0" shapeID="default" visible="true">
<csml:image fileFormat="svg" fileType="resourceFile" height="60.0" outlineColor="0 0 0 0" outlineDash="" outlineWidth="0.0" resourceID="54" width="59.0"/>
<csml:toolSpecificGraphics/>
</csml:shape>
</csml:viewProperty>
<csml:animationProperty/>
<csml:biologicalProperty refCellComponentID="CC_Cell"/>
<csml:comments/>
</csml:entity>
</csml:entitySet>
<csml:processSet>
<csml:process id="p7" name="p7" type="cso30:c:ProcessBiological">
<csml:logProperty/>
<csml:connector id="c25" name="c25" refID="e6" type="cso30:c:InputAssociation">
<csml:logProperty/>
<csml:connectorSimulationProperty>
<csml:connectorFiring connectorFiringStyle="csml-connectorFiringStyle:nocheck" value="0"/>
<csml:connectorKinetic>
<csml:parameter key="stoichiometry" value="1.0"/>
<csml:parameter key="custom" value="1.0"/>
</csml:connectorKinetic>
</csml:connectorSimulationProperty>
<csml:viewProperty>
<csml:position position="auto" positionID="default" x="0.0" y="0.0"/>
<csml:shape depth="0" shapeID="default" visible="true">
<csml:toolSpecificGraphics>
<fig:figure xmlns:fig="http://www.csml.org/csml/cigraphics">
<fig:edge depth="0" lineColor="0 0 0 255" lineDash="4.0 4.0" lineStyle="straight" lineWidth="1.0" points="1144.75 865.8241042345277 813.5 863.8819218241042" visible="true"/>
</fig:figure>
<fig:sourceArrow xmlns:fig="http://www.csml.org/csml/cigraphics">
<fig:imageArrow fileFormat="img" filePath="" fileType="localFile" fillColor="0 0 0 255" outlineColor="0 0 0 255" outlineDash="" outlineWidth="1.0" size="0 0"/>
</fig:sourceArrow>
</csml:toolSpecificGraphics>
</csml:shape>
</csml:viewProperty>
<csml:animationProperty/>
<csml:biologicalProperty/>
<csml:comments/>
</csml:connector>
<csml:connector id="c10" name="c10" refID="e8" type="cso30:c:OutputProcess">
<csml:logProperty/>
<csml:connectorSimulationProperty>
<csml:connectorFiring connectorFiringStyle="csml-connectorFiringStyle:threshold" value="0"/>
<csml:connectorKinetic>
<csml:parameter key="stoichiometry" value="1.0"/>
<csml:parameter key="custom" value="1.0"/>
</csml:connectorKinetic>
</csml:connectorSimulationProperty>
<csml:viewProperty>
<csml:position position="auto" positionID="default" x="0.0" y="0.0"/>
<csml:shape depth="0" shapeID="default" visible="true">
<csml:toolSpecificGraphics>
<fig:figure xmlns:fig="http://www.csml.org/csml/cigraphics">
<fig:edge depth="0" lineColor="0 0 0 255" lineDash="" lineStyle="straight" lineWidth="1.0" points="790.9663003663004 886.75 790.7939560439561 1004.375" visible="true"/>
</fig:figure>
<fig:sourceArrow xmlns:fig="http://www.csml.org/csml/cigraphics">
<fig:imageArrow fileFormat="img" filePath="" fileType="localFile" fillColor="0 0 0 255" outlineColor="0 0 0 255" outlineDash="" outlineWidth="1.0" size="0 0"/>
</fig:sourceArrow>
</csml:toolSpecificGraphics>
</csml:shape>
</csml:viewProperty>
<csml:animationProperty/>
<csml:biologicalProperty/>
<csml:comments/>
</csml:connector>
<csml:connector id="c8" name="c8" refID="e2" type="cso30:c:InputAssociation">
<csml:logProperty/>
<csml:connectorSimulationProperty>
<csml:connectorFiring connectorFiringStyle="csml-connectorFiringStyle:nocheck" value="0"/>
<csml:connectorKinetic>
<csml:parameter key="stoichiometry" value="1.0"/>
<csml:parameter key="custom" value="1.0"/>
</csml:connectorKinetic>
</csml:connectorSimulationProperty>
<csml:viewProperty>
<csml:position position="auto" positionID="default" x="0.0" y="0.0"/>
<csml:shape depth="0" shapeID="default" visible="true">
<csml:toolSpecificGraphics>
<fig:figure xmlns:fig="http://www.csml.org/csml/cigraphics">
<fig:edge depth="0" lineColor="0 0 255 255" lineDash="4.0 4.0" lineStyle="straight" lineWidth="1.0" points="794.4683098591549 494.375 791.2159624413146 840.75" visible="true"/>
</fig:figure>
<fig:sourceArrow xmlns:fig="http://www.csml.org/csml/cigraphics">
<fig:imageArrow fileFormat="img" filePath="" fileType="localFile" fillColor="0 0 0 255" outlineColor="0 0 0 255" outlineDash="" outlineWidth="1.0" size="0 0"/>
</fig:sourceArrow>
<fig:targetArrow xmlns:fig="http://www.csml.org/csml/cigraphics">
<fig:processConnectorArrow fillColor="0 0 255 255" outlineColor="0 0 255 255" outlineDash="" outlineWidth="1.0" size="8.0 6.0"/>
</fig:targetArrow>
</csml:toolSpecificGraphics>
</csml:shape>
</csml:viewProperty>
<csml:animationProperty/>
<csml:biologicalProperty/>
<csml:comments/>
</csml:connector>
<csml:processSimulationProperty>
<csml:priority value="0"/>
<csml:firing firingOnce="false" firingStyle="csml-firingStyle:and" type="csml-variable:Boolean" value="true"/>
<csml:delay delayStyle="nodelay" value="0.0"/>
<csml:processKinetic calcStyle="csml-calcStyle:speed" fast="false" kineticStyle="custom">
<csml:parameter key="custom" value="0.22/60*(1-pow(m2,2)/(pow(1.5,2)+pow(m2,2)))/(1-pow(1,2)/(pow(1.5,2)+pow(1,2)))*(1+5*pow(m6,3)/(pow(1.5,3)+pow(m6,3)))/(1+5*pow(1,3)/(pow(1.5,3)+pow(1,3)))"/>
</csml:processKinetic>
</csml:processSimulationProperty>
<csml:viewProperty>
<csml:position position="rotation:0.0" positionID="default" x="768.5" y="840.75"/>
<csml:shape depth="0" shapeID="default" visible="true">
<csml:image fileFormat="svg" fileType="resourceFile" height="46.0" outlineColor="0 0 0 0" outlineDash="" outlineWidth="0.0" resourceID="10003" width="45.0"/>
<csml:toolSpecificGraphics/>
</csml:shape>
</csml:viewProperty>
<csml:animationProperty/>
<csml:biologicalProperty refBiologicalEventID="ME_UnknownActivation" refCellComponentID="CC_Cell"/>
<csml:comments/>
</csml:process>
<csml:process id="p6" name="p6" type="cso30:c:ProcessBiological">
<csml:logProperty/>
<csml:connector id="c17" name="c17" refID="e7" type="cso30:c:OutputProcess">
<csml:logProperty/>
<csml:connectorSimulationProperty>
<csml:connectorFiring connectorFiringStyle="csml-connectorFiringStyle:threshold" value="0"/>
<csml:connectorKinetic>
<csml:parameter key="stoichiometry" value="1.0"/>
<csml:parameter key="custom" value="1.0"/>
</csml:connectorKinetic>
</csml:connectorSimulationProperty>
<csml:viewProperty>
<csml:position position="auto" positionID="default" x="0.0" y="0.0"/>
<csml:shape depth="0" shapeID="default" visible="true">
<csml:toolSpecificGraphics>
<fig:figure xmlns:fig="http://www.csml.org/csml/cigraphics">
<fig:edge depth="0" lineColor="0 0 0 255" lineDash="" lineStyle="straight" lineWidth="1.0" points="595.5734564498346 946.25 596.2294652701213 1020.625" visible="true"/>
</fig:figure>
<fig:sourceArrow xmlns:fig="http://www.csml.org/csml/cigraphics">
<fig:imageArrow fileFormat="img" filePath="" fileType="localFile" fillColor="0 0 0 255" outlineColor="0 0 0 255" outlineDash="" outlineWidth="1.0" size="0 0"/>
</fig:sourceArrow>
</csml:toolSpecificGraphics>
</csml:shape>
</csml:viewProperty>
<csml:animationProperty/>
<csml:biologicalProperty/>
<csml:comments/>
</csml:connector>
<csml:connector id="c9" name="c9" refID="e5" type="cso30:c:InputAssociation">
<csml:logProperty/>
<csml:connectorSimulationProperty>
<csml:connectorFiring connectorFiringStyle="csml-connectorFiringStyle:nocheck" value="0"/>
<csml:connectorKinetic>
<csml:parameter key="stoichiometry" value="1.0"/>
<csml:parameter key="custom" value="1.0"/>
</csml:connectorKinetic>
</csml:connectorSimulationProperty>
<csml:viewProperty>
<csml:position position="auto" positionID="default" x="0.0" y="0.0"/>
<csml:shape depth="0" shapeID="default" visible="true">
<csml:toolSpecificGraphics>
<fig:figure xmlns:fig="http://www.csml.org/csml/cigraphics">
<fig:edge depth="0" lineColor="0 0 0 255" lineDash="4.0 4.0" lineStyle="straight" lineWidth="1.0" points="628.3244382022472 820.25 602.5379213483146 901.25" visible="true"/>
</fig:figure>
<fig:sourceArrow xmlns:fig="http://www.csml.org/csml/cigraphics">
<fig:imageArrow fileFormat="img" filePath="" fileType="localFile" fillColor="0 0 0 255" outlineColor="0 0 0 255" outlineDash="" outlineWidth="1.0" size="0 0"/>
</fig:sourceArrow>
</csml:toolSpecificGraphics>
</csml:shape>
</csml:viewProperty>
<csml:animationProperty/>
<csml:biologicalProperty/>
<csml:comments/>
</csml:connector>
<csml:processSimulationProperty>
<csml:priority value="0"/>
<csml:firing firingOnce="false" firingStyle="csml-firingStyle:and" type="csml-variable:Boolean" value="true"/>
<csml:delay delayStyle="nodelay" value="0.0"/>
<csml:processKinetic calcStyle="csml-calcStyle:speed" fast="false" kineticStyle="custom">
<csml:parameter key="custom" value="0.4/60/(1+5*pow(1,2)/(pow(0.7,2)+pow(1,2)))*(1+5*pow(m5,2)/(pow(0.7,2)+pow(m5,2)))"/>
</csml:processKinetic>
</csml:processSimulationProperty>
<csml:viewProperty>
<csml:position position="rotation:0.0" positionID="default" x="572.875" y="901.25"/>
<csml:shape depth="0" shapeID="default" visible="true">
<csml:image fileFormat="svg" fileType="internal" height="45.0" outlineColor="0 0 0 0" outlineDash="" outlineWidth="0.0" resourceID="10003" width="45.0">&lt;svg contentScriptType="text/ecmascript" width="362.094" xmlns:xlink="http://www.w3.org/1999/xlink" zoomAndPan="magnify" style="overflow:visible;enable-background:new 0 0 431.413 43.583" contentStyleType="text/css" height="362.089" viewBox="0 0 362.094 362.089" preserveAspectRatio="xMidYMid meet" xmlns="http://www.w3.org/2000/svg" version="1.0"&gt;
&lt;defs&gt;
&lt;linearGradient x1="0%" gradientTransform="" x2="100%" y1="0%" gradientUnits="objectBoundingBox" y2="0%" xlink:type="simple" xlink:actuate="onLoad" id="stroke1" xlink:show="other" spreadMethod="pad"&gt;
&lt;stop offset="0%" style="stop-color:#808080;stop-opacity:1;"/&gt;
&lt;/linearGradient&gt;
&lt;linearGradient x1="0%" gradientTransform="" x2="100%" y1="0%" gradientUnits="objectBoundingBox" y2="0%" xlink:type="simple" xlink:actuate="onLoad" id="stroke2" xlink:show="other" spreadMethod="pad"&gt;
&lt;stop offset="0%" style="stop-color:#008000;stop-opacity:1;"/&gt;
&lt;/linearGradient&gt;
&lt;linearGradient x1="0%" gradientTransform="" x2="100%" y1="0%" gradientUnits="objectBoundingBox" y2="0%" xlink:type="simple" xlink:actuate="onLoad" id="stroke3" xlink:show="other" spreadMethod="pad"&gt;
&lt;stop offset="0%" style="stop-color:#00ff00;stop-opacity:1;"/&gt;
&lt;/linearGradient&gt;
&lt;linearGradient x1="0%" gradientTransform="" x2="100%" y1="0%" gradientUnits="objectBoundingBox" y2="0%" xlink:type="simple" xlink:actuate="onLoad" id="color3" xlink:show="other" spreadMethod="pad"&gt;
&lt;stop offset="0%" style="stop-color:black;stop-opacity:1;"/&gt;
&lt;/linearGradient&gt;
&lt;linearGradient x1="0%" gradientTransform="" x2="100%" y1="0%" gradientUnits="objectBoundingBox" y2="0%" xlink:type="simple" xlink:actuate="onLoad" id="color2" xlink:show="other" spreadMethod="pad"&gt;
&lt;stop offset="0%" style="stop-color:black;stop-opacity:1;"/&gt;
&lt;/linearGradient&gt;
&lt;radialGradient gradientTransform="" id="color1" gradientUnits="objectBoundingBox" spreadMethod="pad" xlink:show="other" xlink:type="simple" r="50%" cx="50%" fx="50%" cy="50%" fy="50%" xlink:actuate="onLoad"&gt;
&lt;stop offset="0%" style="stop-color:white;stop-opacity:1;"/&gt;
&lt;stop offset="100%" style="stop-color:yellow;stop-opacity:1;"/&gt;
&lt;/radialGradient&gt;
&lt;linearGradient x1="181.0469" x2="181.0469" y1="-4.882813e-004" gradientUnits="userSpaceOnUse" y2="362.0894" xlink:type="simple" xlink:actuate="onLoad" id="XMLID_3_" xlink:show="other"&gt;
&lt;stop offset="0" style="stop-color:#FFFFFF"/&gt;
&lt;stop offset="0.0424" style="stop-color:#FFF8ED"/&gt;
&lt;stop offset="0.1921" style="stop-color:#FDE2B2"/&gt;
&lt;stop offset="0.3414" style="stop-color:#FCCF7F"/&gt;
&lt;stop offset="0.4869" style="stop-color:#FBC055"/&gt;
&lt;stop offset="0.6279" style="stop-color:#FAB435"/&gt;
&lt;stop offset="0.7631" style="stop-color:#F9AB1E"/&gt;
&lt;stop offset="0.8898" style="stop-color:#F9A610"/&gt;
&lt;stop offset="1" style="stop-color:#F9A40B"/&gt;
&lt;/linearGradient&gt;
&lt;linearGradient x1="181.0469" gradientUnits="userSpaceOnUse" y1="-4.882813e-004" x2="181.0469" y2="362.0894" xlink:type="simple" xlink:actuate="onLoad" id="XMLID_3_0" xlink:show="other"&gt;
&lt;stop style="stop-color:#FFFFFF" offset="0"/&gt;
&lt;stop style="stop-color:#FFF8ED" offset="0.0424"/&gt;
&lt;stop style="stop-color:#FDE2B2" offset="0.1921"/&gt;
&lt;stop style="stop-color:#FCCF7F" offset="0.3414"/&gt;
&lt;stop style="stop-color:#FBC055" offset="0.4869"/&gt;
&lt;stop style="stop-color:#FAB435" offset="0.6279"/&gt;
&lt;stop style="stop-color:#F9AB1E" offset="0.7631"/&gt;
&lt;stop style="stop-color:#F9A610" offset="0.8898"/&gt;
&lt;stop style="stop-color:#F9A40B" offset="1"/&gt;
&lt;/linearGradient&gt;
&lt;linearGradient gradientTransform="" x1="0%" gradientUnits="objectBoundingBox" y1="0%" x2="100%" y2="0%" xlink:type="simple" xlink:actuate="onLoad" id="color20" xlink:show="other" spreadMethod="pad"&gt;
&lt;stop style="stop-color:black;stop-opacity:1;" offset="0%"/&gt;
&lt;/linearGradient&gt;
&lt;radialGradient gradientTransform="" id="color10" gradientUnits="objectBoundingBox" spreadMethod="pad" xlink:show="other" xlink:type="simple" r="50%" cx="50%" fx="50%" fy="50%" cy="50%" xlink:actuate="onLoad"&gt;
&lt;stop style="stop-color:white;stop-opacity:1;" offset="0%"/&gt;
&lt;stop style="stop-color:yellow;stop-opacity:1;" offset="100%"/&gt;
&lt;/radialGradient&gt;
&lt;linearGradient gradientTransform="" x1="0%" gradientUnits="objectBoundingBox" y1="0%" x2="100%" y2="0%" xlink:type="simple" xlink:actuate="onLoad" id="color30" xlink:show="other" spreadMethod="pad"&gt;
&lt;stop style="stop-color:black;stop-opacity:1;" offset="0%"/&gt;
&lt;/linearGradient&gt;
&lt;linearGradient gradientTransform="" x1="0%" x2="100%" y1="0%" gradientUnits="objectBoundingBox" y2="0%" xlink:type="simple" xlink:actuate="onLoad" id="color300" xlink:show="other" spreadMethod="pad"&gt;
&lt;stop offset="0%" style="stop-color:black;stop-opacity:1;"/&gt;
&lt;/linearGradient&gt;
&lt;linearGradient gradientTransform="" x1="0%" x2="100%" y1="0%" gradientUnits="objectBoundingBox" y2="0%" xlink:type="simple" xlink:actuate="onLoad" id="color200" xlink:show="other" spreadMethod="pad"&gt;
&lt;stop offset="0%" style="stop-color:#F9ECBF;stop-opacity:1;"/&gt;
&lt;/linearGradient&gt;
&lt;radialGradient gradientTransform="" id="color100" gradientUnits="objectBoundingBox" spreadMethod="pad" xlink:show="other" xlink:type="simple" r="50%" cx="50%" fx="50%" cy="50%" fy="50%" xlink:actuate="onLoad"&gt;
&lt;stop offset="0%" style="stop-color:#E6E6E6;stop-opacity:1;"/&gt;
&lt;stop offset="100%" style="stop-color:#B3B0B2;stop-opacity:1;"/&gt;
&lt;/radialGradient&gt;
&lt;linearGradient gradientTransform="" x1="0%" gradientUnits="objectBoundingBox" y1="0%" x2="100%" y2="0%" xlink:type="simple" xlink:actuate="onLoad" id="color21" xlink:show="other" spreadMethod="pad"&gt;
&lt;stop style="stop-color:black;stop-opacity:1;" offset="0%"/&gt;
&lt;/linearGradient&gt;
&lt;radialGradient gradientTransform="" id="color11" gradientUnits="objectBoundingBox" spreadMethod="pad" xlink:show="other" xlink:type="simple" r="50%" cx="50%" fx="50%" fy="50%" cy="50%" xlink:actuate="onLoad"&gt;
&lt;stop style="stop-color:white;stop-opacity:1;" offset="0%"/&gt;
&lt;stop style="stop-color:yellow;stop-opacity:1;" offset="100%"/&gt;
&lt;/radialGradient&gt;
&lt;/defs&gt;
&lt;g id="0"&gt;
&lt;path style="fill:url(#XMLID_3_0);" d="M347.41,145.592c19.58,19.581,19.58,51.325,0,70.905L216.497,347.406 c-19.58,19.576-51.326,19.576-70.904,0L14.685,216.497c-19.58-19.581-19.58-51.325,0-70.905L145.592,14.68 c19.579-19.573,51.324-19.573,70.904,0L347.41,145.592z" transform="matrix( 1, 0, 0, 1, 0, 0)"/&gt;
&lt;g&gt;
&lt;path d="M147.401,28.39L28.395,147.401c-18.551,18.551-18.551,48.736,0,67.287l119.006,119.009  c18.551,18.547,48.736,18.547,67.288,0l119.01-119.009c8.987-8.985,13.937-20.934,13.937-33.643s-4.949-24.658-13.937-33.644l0,0  L214.689,28.39C196.137,9.844,165.951,9.843,147.401,28.39z M150.229,330.869L31.223,211.86c-16.991-16.991-16.991-44.639,0-61.631  L150.229,31.218c16.992-16.987,44.64-16.987,61.632,0l119.01,119.01c8.231,8.231,12.765,19.175,12.765,30.816  s-4.533,22.584-12.765,30.815l-119.01,119.009C194.868,347.856,167.22,347.856,150.229,330.869z" transform="matrix( 1, 0, 0, 1, 0, 0)"/&gt;
&lt;/g&gt;
&lt;/g&gt;
&lt;g id="1"&gt;
&lt;path style="fill:url(#color21);stroke:none;" d="M144.328,290.95c-0.077-0.138-0.214-0.23-0.371-0.251c-3.065-0.401-6.448-1.301-8.828-2.349l-0.885-0.39 c-2.089-0.916-4.741-2.692-7.467-5.003c-0.116-0.098-0.271-0.139-0.42-0.108c-0.149,0.029-0.277,0.125-0.347,0.261l-0.42,0.812 c-1.096,2.489-1.155,5.224-0.18,7.729c0.975,2.505,2.867,4.48,5.327,5.562c2.512,1.104,5.288,1.172,7.815,0.188 c2.458-0.956,4.395-2.811,5.454-5.221l0.344-0.782C144.414,291.251,144.406,291.086,144.328,290.95z" transform="matrix( 1, 0, 0, 1, -40, -35)"/&gt;
&lt;path style="fill:url(#color11);stroke:none;" d="M134.476,287.862c-2.253-0.989-5.365-2.633-7.973-4.841 c-3.363-2.846-5.887-6.63-4.644-11.152l0.341-1.342l11.886-38.486l0.299-0.847c1.119-4.5,3.17-7.89,0.173-11.259l-0.923-0.975 c-16.965-18.313-21.435-47.729-11.105-71.221c14.072-32,53.791-45.494,87.173-30.815l0.781,0.344 c33.383,14.678,50.286,53.069,36.214,85.069c-10.328,23.492-35.029,40.082-59.991,39.959l-1.344-0.021 c-4.507,0.068-5.619,3.872-8.179,7.736l-0.421,0.791l-20.329,34.777l-0.757,1.158c-2.513,4.004-7.054,4.682-11.455,4.104 c-3.354-0.438-6.629-1.608-8.859-2.59L134.476,287.862z" transform="matrix( 1, 0, 0, 1, -40, -35)"/&gt;
&lt;path style="fill:#383838;" d="M158.051,112.467c-17.325,6.05-30.752,18.219-37.81,34.266c-3.864,8.789-5.734,18.33-5.734,27.83 c0,17.021,6.003,33.908,17.294,46.097l0.941,0.994c0.615,0.691,0.885,1.339,0.885,2.202c0,0.956-0.331,2.177-0.893,4.016 c0,0-0.636,2.229-0.725,2.54c-0.031,0.089-0.281,0.797-0.281,0.797l-11.936,38.642l-0.356,1.403 c-0.24,0.873-0.404,1.869-0.404,2.958c0,3.063,1.299,6.862,5.856,10.718c3.1,2.626,6.707,4.398,8.582,5.222 c0,0,0.887,0.39,0.887,0.39c1.85,0.813,5.552,2.258,9.541,2.779c8.094,1.063,12.024-2.27,13.897-5.253l0.766-1.172l20.36-34.831 c0,0,0.397-0.742,0.443-0.829c0.169-0.275,1.384-2.254,1.384-2.254c1.857-3.153,2.627-4.176,4.652-4.206l1.266,0.021 c25.918,0.128,51.533-16.918,62.32-41.453c6.705-15.247,6.926-32.566,0.621-48.766c-6.814-17.51-20.708-31.943-38.118-39.598 l-0.779-0.343C193.906,107.247,175.205,106.477,158.051,112.467z M136.475,232.778l0.293-0.823l0.749-2.622 c0.53-1.734,1.096-3.586,1.096-5.476c0-1.849-0.541-3.734-2.187-5.583l-0.975-1.032c-10.423-11.252-15.965-26.866-15.965-42.624 c0-8.827,1.739-17.698,5.333-25.873c6.492-14.763,18.88-25.971,34.881-31.558c15.956-5.572,33.356-4.853,48.998,2.025l0.779,0.343 c16.207,7.126,29.136,20.552,35.473,36.835c5.819,14.955,5.628,30.915-0.539,44.94c-10.01,22.767-33.732,38.584-57.69,38.466 l-1.316-0.021c-5.081,0.076-7.143,3.579-8.962,6.669l-1.38,2.252l-0.083,0.141l-0.421,0.791c0,0-20.186,34.529-20.249,34.637 c-0.062,0.095-0.723,1.106-0.723,1.106c-1.617,2.574-4.648,3.568-9.037,2.992c-3.374-0.441-6.572-1.692-8.178-2.399l-0.889-0.391 c-1.625-0.714-4.744-2.242-7.362-4.46c-2.709-2.292-4.073-4.622-4.073-6.95c0-0.544,0.075-1.088,0.224-1.631 c0,0,0.309-1.215,0.337-1.327C124.645,271.083,136.475,232.778,136.475,232.778z M133.471,290.151 C133.47,290.151,133.47,290.151,133.471,290.151L133.471,290.151z" transform="matrix( 1, 0, 0, 1, -40, -35)"/&gt;
&lt;g&gt;
&lt;path d="M157.545,188.974c-0.018,0.042-0.035,0.085-0.049,0.128l-14.166,42.396l2.846,0.951c0,0,14.06-42.079,14.13-42.29  c1.519-3.432,4.63-5.176,9.249-5.182c0.163,0.018,0.976,0.104,0.976,0.104c0.225,0.044,0.439,0.209,0.614,0.536  c0.023,0.044,0.034,0.118,0.056,0.167c-3.341,2.388-7.05,6.16-7.688,8.324c-0.093,0.316-0.132,0.603-0.132,0.858  c0,0.887,0.459,1.419,0.7,1.636c0.857,0.778,2.602,1.08,4.242,0.731c2.136-0.455,3.841-1.908,4.802-4.094  c0.759-1.727,1.36-3.885,1.36-5.872c0-0.065-0.017-0.124-0.018-0.188c0.52-0.296,0.994-0.522,1.346-0.58  c1.152-0.188,2.264,0.029,2.436,0.08c0,0,1.292,0.421,1.514,0.493c0.197,0.106,1.424,0.772,1.589,0.861  c0.565,0.376,0.836,1.17,0.922,2.163c-3.564,2.201-7.801,6.243-8.355,8.715c-0.048,0.216-0.072,0.428-0.072,0.633  c0,0.656,0.244,1.242,0.707,1.661c0.858,0.779,2.604,1.081,4.245,0.731c2.135-0.454,3.839-1.907,4.799-4.092  c0.95-2.161,1.496-4.144,1.679-5.896c0.654-0.287,1.069-0.37,1.249-0.366c0.124,0.12,0.42,0.408,0.42,0.408l0,0  c0,0.003,0.225,0.271,0.225,0.271l0.435,0.527c2.248,2.628,3.342,4.971,3.342,7.274c0,1.08-0.244,2.151-0.719,3.24  c-0.1,0.181-21.618,39.007-21.618,39.007l2.624,1.455l21.667-39.098c0.022-0.04,0.043-0.081,0.062-0.123  c1.976-4.491,0.97-8.973-3.076-13.703c0.002,0.002-0.382-0.464-0.382-0.464l-0.453-0.523l-0.537-0.522  c-0.563-0.536-1.6-1.035-3.377-0.521c-0.329-1.429-1.033-2.567-2.15-3.298c-0.034-0.022-0.07-0.044-0.106-0.063l-1.807-0.98  c-0.08-0.044-0.164-0.08-0.251-0.107l-1.631-0.531c-0.464-0.168-2.149-0.472-3.86-0.193c-0.442,0.072-0.974,0.275-1.549,0.553  c-0.612-1.137-1.587-1.857-2.827-2.078l-1.18-0.129c-0.052-0.006-0.104-0.009-0.156-0.009  C163.736,181.963,159.561,184.384,157.545,188.974z M171.198,189.582c-0.178,0.759-0.438,1.579-0.822,2.451  c-0.512,1.164-1.285,1.926-2.298,2.263c-0.562,0.187-1.057,0.193-1.439,0.154C167.27,193.312,169.177,191.312,171.198,189.582z   M181.738,194.194c-0.235,0.783-0.516,1.595-0.89,2.444c-0.512,1.164-1.284,1.925-2.296,2.262c-0.582,0.193-1.094,0.194-1.48,0.149  C177.651,198.023,179.342,196.065,181.738,194.194z" transform="matrix( 1, 0, 0, 1, -40, -35)"/&gt;
&lt;/g&gt;
&lt;path style="fill:#F9ECBF;" d="M185.363,242.275c-4.507,0.068-5.619,3.872-8.179,7.736l-0.421,0.791 l-20.328,34.777l-0.757,1.158c-2.513,4.004-7.054,4.682-11.455,4.104c-3.354-0.438-6.629-1.608-8.859-2.59l-0.887-0.392 c-2.252-0.989-5.365-2.633-7.973-4.841c-3.364-2.846-5.888-6.63-4.644-11.152l0.341-1.342l11.886-38.486l0.299-0.847 c1.12-4.5,3.17-7.89,0.173-11.259l2.763,2.77c10.473,11.819,25.643,18.612,44.187,19.43L185.363,242.275z" transform="matrix( 1, 0, 0, 1, -40, -35)"/&gt;
&lt;path style="fill:#383838;" d="M133.187,218.477c-0.417,0.394-0.628,0.924-0.628,1.457c0,0.473,0.167,0.948,0.506,1.328 c0.749,0.842,1.048,1.66,1.048,2.642c0,1.087-0.367,2.374-0.899,4.114c0,0-0.654,2.292-0.727,2.548 c-0.025,0.072-0.285,0.807-0.285,0.807l-11.911,38.563l-0.368,1.439c-0.229,0.834-0.386,1.784-0.386,2.824 c0,2.947,1.258,6.61,5.676,10.348c3.05,2.582,6.609,4.332,8.46,5.145l0.883,0.39c1.83,0.806,5.48,2.23,9.408,2.744 c7.831,1.028,11.614-2.164,13.408-5.023l0.737-1.128l20.38-34.861c0,0,0.402-0.752,0.439-0.822c0.139-0.228,1.389-2.263,1.389-2.263 c1.755-2.981,2.705-4.416,5.075-4.452c1.084-0.017,1.958-0.894,1.97-1.979c0-0.007,0-0.015,0-0.021c0-1.074-0.85-1.959-1.926-1.999 l-3.854-0.143c-17.793-0.784-32.586-7.271-42.764-18.757c-0.026-0.029-0.053-0.059-0.081-0.086l-2.763-2.77 C135.21,217.754,133.975,217.735,133.187,218.477z M144.483,288.858c-3.435-0.448-6.683-1.72-8.314-2.438l-0.884-0.39 c-1.655-0.728-4.824-2.281-7.488-4.538c-2.828-2.393-4.252-4.847-4.252-7.319c0-0.592,0.081-1.184,0.244-1.776l0.351-1.38 l11.858-38.389l0.273-0.771c0.014-0.038,0.044-0.145,0.055-0.183l0.712-2.488c0.315-1.03,0.592-2.072,0.802-3.119 c10.237,10.428,24.239,16.544,40.834,17.826c-0.657,0.885-1.239,1.844-1.804,2.804l-1.354,2.209 c-0.021,0.035-0.079,0.129-0.098,0.165l-0.421,0.791l-20.289,34.708l-0.705,1.073C152.279,288.391,149.083,289.462,144.483,288.858z " transform="matrix( 1, 0, 0, 1, -40, -35)"/&gt;
&lt;path style="fill:#F9ECBF;" d="M133.395,235.028c10.098,10.41,26.514,16.634,41.478,18.238" transform="matrix( 1, 0, 0, 1, -40, -35)"/&gt;
&lt;path style="fill:#383838;" d="M131.959,236.42c9.664,9.963,25.626,17.004,42.7,18.834l0.427-3.977 c-15.932-1.709-31.357-8.469-40.255-17.643L131.959,236.42z" transform="matrix( 1, 0, 0, 1, -40, -35)"/&gt;
&lt;path style="fill:#F9ECBF;" d="M123.644,265.688c10.099,10.41,20.467,13.978,35.434,15.58" transform="matrix( 1, 0, 0, 1, -40, -35)"/&gt;
&lt;path style="fill:#383838;" d="M122.208,267.081c11.043,11.384,22.213,14.63,36.656,16.176l0.426-3.977 c-13.555-1.452-24.006-4.465-34.211-14.984L122.208,267.081z" transform="matrix( 1, 0, 0, 1, -40, -35)"/&gt;
&lt;path style="fill:#F9ECBF;" d="M126.635,256.06c10.096,10.408,22.552,14.893,37.516,16.496" transform="matrix( 1, 0, 0, 1, -40, -35)"/&gt;
&lt;path style="fill:#383838;" d="M125.199,257.453c9.557,9.854,21.867,15.284,38.738,17.092l0.426-3.977 c-16.108-1.727-27.301-6.63-36.293-15.9L125.199,257.453z" transform="matrix( 1, 0, 0, 1, -40, -35)"/&gt;
&lt;path style="fill:#F9ECBF;" d="M129.621,245.308c10.096,10.41,24.916,16.307,39.88,17.91" transform="matrix( 1, 0, 0, 1, -40, -35)"/&gt;
&lt;path style="fill:#383838;" d="M128.186,246.701c9.842,10.148,24.439,16.721,41.103,18.506l0.426-3.977 c-15.736-1.687-29.464-7.836-38.657-17.314L128.186,246.701z" transform="matrix( 1, 0, 0, 1, -40, -35)"/&gt;
&lt;/g&gt;
&lt;g id="2"&gt;
&lt;g&gt;
&lt;path d="M126.718,271.791c2.988,2.53,6.115,4.687,8.696,5.819l1.014,0.446  c2.557,1.126,6.426,2.23,10.271,2.734l-0.396,0.896c-2.435,5.538-8.908,7.908-14.446,5.473l0,0  c-5.539-2.436-8.056-8.898-5.619-14.438L126.718,271.791z" transform="matrix( 0.8766237189093128, 0, 0, 0.88902354185139, 73.6191367274863, 52.13811497638186)"/&gt;
&lt;path d="M126.62,271.3c-0.149,0.029-0.277,0.126-0.347,0.262l-0.479,0.932c-1.245,2.828-1.313,5.94-0.204,8.791  c1.11,2.852,3.264,5.101,6.066,6.333c2.859,1.257,6.019,1.333,8.897,0.213c2.797-1.089,5.002-3.199,6.208-5.942l0.396-0.896  c0.063-0.145,0.056-0.311-0.022-0.447c-0.077-0.138-0.214-0.23-0.371-0.251c-3.523-0.461-7.407-1.494-10.135-2.696l-1.014-0.446  c-2.399-1.053-5.444-3.092-8.575-5.743C126.925,271.31,126.77,271.27,126.62,271.3z M132.059,286.702  c-2.557-1.124-4.523-3.177-5.536-5.779c-0.479-1.229-0.717-2.513-0.717-3.793c0-1.43,0.297-2.857,0.89-4.206  c0,0,0.097-0.188,0.186-0.36c3.03,2.512,5.974,4.47,8.331,5.505l1.013,0.446c2.643,1.163,6.322,2.154,9.756,2.663  c-0.061,0.139-0.136,0.308-0.136,0.308c-1.099,2.5-3.107,4.422-5.656,5.414C137.562,287.922,134.674,287.852,132.059,286.702z" transform="matrix( 0.8766237189093128, 0, 0, 0.88902354185139, 73.6191367274863, 52.13811497638186)"/&gt;
&lt;/g&gt;
&lt;path style="fill:url(#color100);" d="M135.908,276.972c-2.581-1.135-6.146-3.018-9.135-5.547 c-3.853-3.26-6.745-7.594-5.318-12.775l0.389-1.535l13.619-44.096l0.342-0.969c1.282-5.155,3.631-9.039,0.199-12.898l-1.059-1.115 c-19.436-20.979-24.558-54.681-12.723-81.596c16.122-36.663,61.626-52.12,99.87-35.304l0.895,0.395 c38.245,16.816,57.611,60.799,41.49,97.461c-11.834,26.914-40.132,45.921-68.729,45.778l-1.539-0.022 c-5.162,0.078-6.438,4.435-9.37,8.863l-0.483,0.906l-23.288,39.841l-0.867,1.326c-2.879,4.589-8.081,5.362-13.123,4.702 c-3.846-0.504-7.596-1.842-10.15-2.965L135.908,276.972z" transform="matrix( 0.8766237189093128, 0, 0, 0.88902354185139, 73.6191367274863, 52.13811497638186)"/&gt;
&lt;path style="fill:url(#color300);" d="M163.203,76.846c-19.62,6.851-34.824,20.626-42.811,38.79c-4.38,9.963-6.5,20.778-6.5,31.545 c0,19.282,6.798,38.41,19.587,52.215l1.075,1.133c0.888,0.999,1.243,1.969,1.243,3.13c0,1.28-0.431,2.794-1.056,4.839 c0,0-0.761,2.667-0.835,2.927c-0.026,0.073-0.328,0.93-0.328,0.93l-13.644,44.171l-0.417,1.634c-0.292,1.06-0.437,2.117-0.437,3.169 c0,4.069,2.169,8.043,6.402,11.624c3.467,2.935,7.517,4.926,9.622,5.852l-0.002-0.001l1.019,0.449 c2.079,0.914,6.229,2.532,10.698,3.118c6.982,0.914,12.196-1.03,15.077-5.623l0.847-1.294l23.341-39.926 c0,0,0.465-0.868,0.502-0.938c0.14-0.229,1.592-2.594,1.592-2.594c2.068-3.514,3.19-5.205,6.063-5.248l1.479,0.022 c29.345,0.147,58.364-19.169,70.59-46.973c7.588-17.258,7.836-36.865,0.696-55.209c-7.724-19.848-23.475-36.209-43.213-44.888 l-0.893-0.394C203.848,70.93,182.648,70.056,163.203,76.846z M147.337,278.403c-3.975-0.521-7.724-1.985-9.605-2.813l-1.019-0.449 c-1.907-0.838-5.565-2.634-8.647-5.242c-4.108-3.477-5.683-7.082-4.682-10.718l0.399-1.575l13.591-43.997l0.337-0.95l0.854-2.993 c1.19-3.894,2.42-7.921-1.067-11.843l-1.103-1.163c-18.864-20.362-23.946-53.025-12.342-79.414 c7.535-17.136,21.907-30.143,40.468-36.624c18.486-6.455,38.646-5.623,56.767,2.345l0.893,0.394 c18.775,8.255,33.754,23.811,41.097,42.678c6.752,17.348,6.527,35.868-0.631,52.147c-11.604,26.39-39.108,44.723-66.889,44.583 l-1.52-0.022c-5.307,0.08-7.443,3.709-9.51,7.219l-1.589,2.592l-0.065,0.111l-0.483,0.906l-23.25,39.773l-0.814,1.24 C156.489,277.837,152.731,279.11,147.337,278.403z" transform="matrix( 0.8766237189093128, 0, 0, 0.88902354185139, 73.6191367274863, 52.13811497638186)"/&gt;
&lt;g&gt;
&lt;path d="M162.537,163.767c-0.019,0.042-0.035,0.084-0.05,0.128l-16.229,48.571l2.846,0.951c0,0,16.134-48.29,16.197-48.478  c1.781-4.014,5.412-6.053,10.795-6.06c0.156,0.017,1.141,0.123,1.141,0.123c0.34,0.064,0.642,0.293,0.873,0.727  c0.056,0.104,0.08,0.25,0.124,0.369c-3.818,2.691-8.119,7.042-8.852,9.523c-0.102,0.347-0.145,0.658-0.145,0.936  c0,0.878,0.426,1.422,0.731,1.698c0.938,0.85,2.86,1.172,4.675,0.785c2.373-0.506,4.269-2.126,5.339-4.562  c0.86-1.956,1.543-4.4,1.543-6.64c0-0.116-0.029-0.221-0.033-0.336c0.666-0.384,1.28-0.685,1.735-0.759  c1.363-0.222,2.701,0.041,2.891,0.098c0,0,1.531,0.499,1.758,0.572c0.203,0.111,1.699,0.923,1.856,1.008  c0.782,0.522,1.144,1.506,1.218,2.728c-4.196,2.518-9.047,7.295-9.646,9.964c-0.056,0.251-0.081,0.481-0.081,0.693  c0,0.898,0.438,1.45,0.741,1.724c0.938,0.85,2.86,1.172,4.675,0.785c2.374-0.507,4.271-2.126,5.34-4.562  c1.102-2.503,1.721-4.79,1.916-6.8c0.978-0.442,1.559-0.534,1.739-0.495c0.102,0.099,0.537,0.521,0.537,0.521  c-0.001,0-0.001-0.001-0.001-0.001c0,0.004,0.268,0.322,0.268,0.322l0.503,0.609c2.61,3.053,3.88,5.781,3.88,8.469  c0,1.269-0.286,2.53-0.845,3.812c-0.101,0.181-24.776,44.7-24.776,44.7l2.624,1.455l24.826-44.792  c0.022-0.04,0.043-0.082,0.062-0.124c2.224-5.062,1.083-10.121-3.489-15.468l-0.451-0.547l-0.487-0.566l-0.623-0.605  c-0.609-0.581-1.741-1.133-3.734-0.529c-0.039,0.012-0.086,0.039-0.125,0.052c-0.337-1.696-1.147-3.024-2.44-3.87  c-0.034-0.022-0.069-0.044-0.105-0.063l-2.069-1.124c-0.08-0.043-0.165-0.08-0.252-0.108l-1.869-0.608  c-0.523-0.188-2.405-0.524-4.32-0.213c-0.541,0.088-1.208,0.363-1.923,0.72c-0.028-0.058-0.035-0.129-0.065-0.186  c-0.668-1.251-1.739-2.041-3.097-2.283l-1.335-0.147c-0.052-0.005-0.104-0.008-0.157-0.008  C169.525,155.866,164.811,158.594,162.537,163.767z M178.274,163.806c-0.207,1.115-0.518,2.282-1.038,3.465  c-0.626,1.424-1.582,2.344-2.841,2.736c-0.776,0.241-1.498,0.215-1.971,0.129C172.988,168.794,175.596,166.027,178.274,163.806z   M190.457,169.081c-0.307,1.15-0.726,2.333-1.224,3.467c-0.626,1.424-1.582,2.345-2.842,2.736c-0.802,0.25-1.557,0.217-2.028,0.124  C184.913,174.197,187.267,171.46,190.457,169.081z" transform="matrix( 0.8766237189093128, 0, 0, 0.88902354185139, 73.6191367274863, 52.13811497638186)"/&gt;
&lt;/g&gt;
&lt;g&gt;
&lt;g&gt;
&lt;path style="fill:url(#color200);" d="M194.208,224.748c-5.162,0.078-6.438,4.435-9.37,8.863l-0.483,0.906   l-23.288,39.841l-0.867,1.326c-2.879,4.589-8.081,5.362-13.123,4.702c-3.846-0.504-7.596-1.842-10.15-2.965l-1.017-0.449   c-2.581-1.135-6.146-3.018-9.135-5.547c-3.853-3.26-6.745-7.594-5.318-12.775l0.389-1.537l13.619-44.094l0.342-0.969   c1.282-5.156,3.631-9.039,0.199-12.898l3.165,3.174c11.998,13.541,29.377,21.323,50.622,22.258L194.208,224.748z" transform="matrix( 0.8766237189093128, 0, 0, 0.88902354185139, 73.6191367274863, 52.13811497638186)"/&gt;
&lt;path style="fill:url(#color300);" d="M134.634,197.696c-0.417,0.393-0.629,0.924-0.629,1.457c0,0.473,0.167,0.947,0.505,1.328   c0.916,1.029,1.28,2.019,1.28,3.199c0,1.28-0.429,2.787-1.049,4.815c0,0-0.761,2.669-0.835,2.929   c-0.026,0.073-0.328,0.93-0.328,0.93l-13.644,44.169l-0.417,1.637c-0.292,1.059-0.437,2.117-0.437,3.168   c0,4.068,2.169,8.043,6.402,11.624c3.467,2.935,7.517,4.926,9.622,5.852l1.013,0.447c2.08,0.915,6.23,2.533,10.699,3.119   c6.982,0.914,12.196-1.03,15.077-5.623l0.847-1.294l23.341-39.926c0,0,0.465-0.868,0.502-0.938   c0.14-0.229,1.592-2.594,1.592-2.594c2.068-3.514,3.19-5.205,6.063-5.248c1.084-0.017,1.958-0.894,1.97-1.978   c0-0.008,0-0.016,0-0.022c0-1.074-0.85-1.959-1.926-1.999l-4.416-0.164c-20.467-0.9-37.485-8.364-49.199-21.585   c-0.026-0.029-0.053-0.059-0.081-0.086l-3.165-3.174C136.657,196.973,135.422,196.954,134.634,197.696z M147.336,278.403   c-3.975-0.521-7.724-1.985-9.605-2.813l-1.013-0.447c-1.911-0.84-5.569-2.636-8.651-5.244c-3.309-2.8-4.974-5.684-4.974-8.6   c0-0.704,0.097-1.411,0.292-2.118l0.399-1.578l13.591-43.994l0.317-0.894c0.013-0.038,0.043-0.144,0.055-0.183l0.82-2.868   c0.415-1.359,0.757-2.736,0.98-4.117c11.822,12.271,28.147,19.422,47.549,20.81c-0.887,1.111-1.635,2.364-2.368,3.609   l-1.558,2.541c-0.021,0.033-0.078,0.127-0.097,0.162l-0.483,0.906l-23.25,39.773l-0.814,1.24   C156.488,277.837,152.73,279.11,147.336,278.403z" transform="matrix( 0.8766237189093128, 0, 0, 0.88902354185139, 73.6191367274863, 52.13811497638186)"/&gt;
&lt;/g&gt;
&lt;g&gt;
&lt;path style="fill:url(#color200);" d="M134.671,216.443c11.566,11.928,30.375,19.059,47.518,20.896" transform="matrix( 0.8766237189093128, 0, 0, 0.88902354185139, 73.6191367274863, 52.13811497638186)"/&gt;
&lt;path style="fill:url(#color300);" d="M133.235,217.835c11.024,11.367,29.245,19.402,48.741,21.492l0.426-3.977   c-18.317-1.964-36.057-9.743-46.295-20.301L133.235,217.835z" transform="matrix( 0.8766237189093128, 0, 0, 0.88902354185139, 73.6191367274863, 52.13811497638186)"/&gt;
&lt;/g&gt;
&lt;g&gt;
&lt;path style="fill:url(#color200);" d="M123.499,251.568c11.567,11.926,23.448,16.012,40.593,17.85" transform="matrix( 0.8766237189093128, 0, 0, 0.88902354185139, 73.6191367274863, 52.13811497638186)"/&gt;
&lt;path style="fill:url(#color300);" d="M122.064,252.96c12.586,12.977,25.332,16.679,41.815,18.445l0.427-3.977   c-15.596-1.672-27.623-5.142-39.371-17.254L122.064,252.96z" transform="matrix( 0.8766237189093128, 0, 0, 0.88902354185139, 73.6191367274863, 52.13811497638186)"/&gt;
&lt;/g&gt;
&lt;g&gt;
&lt;path style="fill:url(#color200);" d="M126.927,240.539c11.567,11.924,25.836,17.061,42.98,18.896" transform="matrix( 0.8766237189093128, 0, 0, 0.88902354185139, 73.6191367274863, 52.13811497638186)"/&gt;
&lt;path style="fill:url(#color300);" d="M125.491,241.931c10.901,11.236,24.946,17.431,44.203,19.492l0.426-3.977   c-18.526-1.984-31.404-7.628-41.758-18.301L125.491,241.931z" transform="matrix( 0.8766237189093128, 0, 0, 0.88902354185139, 73.6191367274863, 52.13811497638186)"/&gt;
&lt;/g&gt;
&lt;g&gt;
&lt;path style="fill:url(#color200);" d="M130.347,228.22c11.567,11.926,28.544,18.682,45.689,20.52" transform="matrix( 0.8766237189093128, 0, 0, 0.88902354185139, 73.6191367274863, 52.13811497638186)"/&gt;
&lt;path style="fill:url(#color300);" d="M128.911,229.613c11.229,11.577,27.89,19.076,46.912,21.115l0.427-3.977   c-18.095-1.939-33.887-9.016-44.467-19.924L128.911,229.613z" transform="matrix( 0.8766237189093128, 0, 0, 0.88902354185139, 73.6191367274863, 52.13811497638186)"/&gt;
&lt;/g&gt;
&lt;/g&gt;
&lt;/g&gt;
&lt;/svg&gt;
</csml:image>
<csml:toolSpecificGraphics/>
</csml:shape>
</csml:viewProperty>
<csml:animationProperty/>
<csml:biologicalProperty refBiologicalEventID="ME_UnknownActivation" refCellComponentID="CC_Cell"/>
<csml:comments/>
</csml:process>
<csml:process id="p5" name="p5" type="cso30:c:ProcessBiological">
<csml:logProperty/>
<csml:connector id="c23" name="c23" refID="e4" type="cso30:c:InputAssociation">
<csml:logProperty/>
<csml:connectorSimulationProperty>
<csml:connectorFiring connectorFiringStyle="csml-connectorFiringStyle:nocheck" value="0"/>
<csml:connectorKinetic>
<csml:parameter key="stoichiometry" value="1.0"/>
<csml:parameter key="custom" value="1.0"/>
</csml:connectorKinetic>
</csml:connectorSimulationProperty>
<csml:viewProperty>
<csml:position position="auto" positionID="default" x="0.0" y="0.0"/>
<csml:shape depth="0" shapeID="default" visible="true">
<csml:toolSpecificGraphics>
<fig:figure xmlns:fig="http://www.csml.org/csml/cigraphics">
<fig:edge depth="0" lineColor="0 0 0 255" lineDash="4.0 4.0" lineStyle="straight" lineWidth="1.0" points="927.75 689.9716981132076 1152.0 753.8416442048517" visible="true"/>
</fig:figure>
<fig:sourceArrow xmlns:fig="http://www.csml.org/csml/cigraphics">
<fig:imageArrow fileFormat="img" filePath="" fileType="localFile" fillColor="0 0 0 255" outlineColor="0 0 0 255" outlineDash="" outlineWidth="1.0" size="0 0"/>
</fig:sourceArrow>
</csml:toolSpecificGraphics>
</csml:shape>
</csml:viewProperty>
<csml:animationProperty/>
<csml:biologicalProperty/>
<csml:comments/>
</csml:connector>
<csml:connector id="c14" name="c14" refID="e6" type="cso30:c:OutputProcess">
<csml:logProperty/>
<csml:connectorSimulationProperty>
<csml:connectorFiring connectorFiringStyle="csml-connectorFiringStyle:nocheck" value="0"/>
<csml:connectorKinetic>
<csml:parameter key="stoichiometry" value="1.0"/>
<csml:parameter key="custom" value="1.0"/>
</csml:connectorKinetic>
</csml:connectorSimulationProperty>
<csml:viewProperty>
<csml:position position="auto" positionID="default" x="0.0" y="0.0"/>
<csml:shape depth="0" shapeID="default" visible="true">
<csml:toolSpecificGraphics>
<fig:figure xmlns:fig="http://www.csml.org/csml/cigraphics">
<fig:edge depth="0" lineColor="0 0 0 255" lineDash="" lineStyle="straight" lineWidth="1.0" points="1174.5531914893618 782.75 1174.7109929078015 849.5" visible="true"/>
</fig:figure>
<fig:sourceArrow xmlns:fig="http://www.csml.org/csml/cigraphics">
<fig:imageArrow fileFormat="img" filePath="" fileType="localFile" fillColor="0 0 0 255" outlineColor="0 0 0 255" outlineDash="" outlineWidth="1.0" size="0 0"/>
</fig:sourceArrow>
</csml:toolSpecificGraphics>
</csml:shape>
</csml:viewProperty>
<csml:animationProperty/>
<csml:biologicalProperty/>
<csml:comments/>
</csml:connector>
<csml:processSimulationProperty>
<csml:priority value="0"/>
<csml:firing firingOnce="false" firingStyle="csml-firingStyle:and" type="csml-variable:Boolean" value="true"/>
<csml:delay delayStyle="nodelay" value="0.0"/>
<csml:processKinetic calcStyle="csml-calcStyle:speed" fast="false" kineticStyle="custom">
<csml:parameter key="custom" value="(0.18/60)*(1+5*pow(m4,3)/(pow(1.3,3)+pow(m4,3)))/(1+5*pow(1,3)/(pow(1.3,3)+pow(1,3)))"/>
</csml:processKinetic>
</csml:processSimulationProperty>
<csml:viewProperty>
<csml:position position="rotation:0.0" positionID="default" x="1152.0" y="737.75"/>
<csml:shape depth="0" shapeID="default" visible="true">
<csml:image fileFormat="svg" fileType="internal" height="45.0" outlineColor="0 0 0 0" outlineDash="" outlineWidth="0.0" resourceID="10003" width="45.0">&lt;svg contentScriptType="text/ecmascript" width="362.094" xmlns:xlink="http://www.w3.org/1999/xlink" zoomAndPan="magnify" style="overflow:visible;enable-background:new 0 0 431.413 43.583" contentStyleType="text/css" height="362.089" viewBox="0 0 362.094 362.089" preserveAspectRatio="xMidYMid meet" xmlns="http://www.w3.org/2000/svg" version="1.0"&gt;
&lt;defs&gt;
&lt;linearGradient x1="0%" gradientTransform="" x2="100%" y1="0%" gradientUnits="objectBoundingBox" y2="0%" xlink:type="simple" xlink:actuate="onLoad" id="stroke1" xlink:show="other" spreadMethod="pad"&gt;
&lt;stop offset="0%" style="stop-color:#808080;stop-opacity:1;"/&gt;
&lt;/linearGradient&gt;
&lt;linearGradient x1="0%" gradientTransform="" x2="100%" y1="0%" gradientUnits="objectBoundingBox" y2="0%" xlink:type="simple" xlink:actuate="onLoad" id="stroke2" xlink:show="other" spreadMethod="pad"&gt;
&lt;stop offset="0%" style="stop-color:#008000;stop-opacity:1;"/&gt;
&lt;/linearGradient&gt;
&lt;linearGradient x1="0%" gradientTransform="" x2="100%" y1="0%" gradientUnits="objectBoundingBox" y2="0%" xlink:type="simple" xlink:actuate="onLoad" id="stroke3" xlink:show="other" spreadMethod="pad"&gt;
&lt;stop offset="0%" style="stop-color:#00ff00;stop-opacity:1;"/&gt;
&lt;/linearGradient&gt;
&lt;linearGradient x1="0%" gradientTransform="" x2="100%" y1="0%" gradientUnits="objectBoundingBox" y2="0%" xlink:type="simple" xlink:actuate="onLoad" id="color3" xlink:show="other" spreadMethod="pad"&gt;
&lt;stop offset="0%" style="stop-color:black;stop-opacity:1;"/&gt;
&lt;/linearGradient&gt;
&lt;linearGradient x1="0%" gradientTransform="" x2="100%" y1="0%" gradientUnits="objectBoundingBox" y2="0%" xlink:type="simple" xlink:actuate="onLoad" id="color2" xlink:show="other" spreadMethod="pad"&gt;
&lt;stop offset="0%" style="stop-color:black;stop-opacity:1;"/&gt;
&lt;/linearGradient&gt;
&lt;radialGradient gradientTransform="" id="color1" gradientUnits="objectBoundingBox" spreadMethod="pad" xlink:show="other" xlink:type="simple" r="50%" cx="50%" fx="50%" cy="50%" fy="50%" xlink:actuate="onLoad"&gt;
&lt;stop offset="0%" style="stop-color:white;stop-opacity:1;"/&gt;
&lt;stop offset="100%" style="stop-color:yellow;stop-opacity:1;"/&gt;
&lt;/radialGradient&gt;
&lt;linearGradient x1="181.0469" x2="181.0469" y1="-4.882813e-004" gradientUnits="userSpaceOnUse" y2="362.0894" xlink:type="simple" xlink:actuate="onLoad" id="XMLID_3_" xlink:show="other"&gt;
&lt;stop offset="0" style="stop-color:#FFFFFF"/&gt;
&lt;stop offset="0.0424" style="stop-color:#FFF8ED"/&gt;
&lt;stop offset="0.1921" style="stop-color:#FDE2B2"/&gt;
&lt;stop offset="0.3414" style="stop-color:#FCCF7F"/&gt;
&lt;stop offset="0.4869" style="stop-color:#FBC055"/&gt;
&lt;stop offset="0.6279" style="stop-color:#FAB435"/&gt;
&lt;stop offset="0.7631" style="stop-color:#F9AB1E"/&gt;
&lt;stop offset="0.8898" style="stop-color:#F9A610"/&gt;
&lt;stop offset="1" style="stop-color:#F9A40B"/&gt;
&lt;/linearGradient&gt;
&lt;linearGradient x1="181.0469" gradientUnits="userSpaceOnUse" y1="-4.882813e-004" x2="181.0469" y2="362.0894" xlink:type="simple" xlink:actuate="onLoad" id="XMLID_3_0" xlink:show="other"&gt;
&lt;stop style="stop-color:#FFFFFF" offset="0"/&gt;
&lt;stop style="stop-color:#FFF8ED" offset="0.0424"/&gt;
&lt;stop style="stop-color:#FDE2B2" offset="0.1921"/&gt;
&lt;stop style="stop-color:#FCCF7F" offset="0.3414"/&gt;
&lt;stop style="stop-color:#FBC055" offset="0.4869"/&gt;
&lt;stop style="stop-color:#FAB435" offset="0.6279"/&gt;
&lt;stop style="stop-color:#F9AB1E" offset="0.7631"/&gt;
&lt;stop style="stop-color:#F9A610" offset="0.8898"/&gt;
&lt;stop style="stop-color:#F9A40B" offset="1"/&gt;
&lt;/linearGradient&gt;
&lt;linearGradient gradientTransform="" x1="0%" gradientUnits="objectBoundingBox" y1="0%" x2="100%" y2="0%" xlink:type="simple" xlink:actuate="onLoad" id="color20" xlink:show="other" spreadMethod="pad"&gt;
&lt;stop style="stop-color:black;stop-opacity:1;" offset="0%"/&gt;
&lt;/linearGradient&gt;
&lt;radialGradient gradientTransform="" id="color10" gradientUnits="objectBoundingBox" spreadMethod="pad" xlink:show="other" xlink:type="simple" r="50%" cx="50%" fx="50%" fy="50%" cy="50%" xlink:actuate="onLoad"&gt;
&lt;stop style="stop-color:white;stop-opacity:1;" offset="0%"/&gt;
&lt;stop style="stop-color:yellow;stop-opacity:1;" offset="100%"/&gt;
&lt;/radialGradient&gt;
&lt;linearGradient gradientTransform="" x1="0%" gradientUnits="objectBoundingBox" y1="0%" x2="100%" y2="0%" xlink:type="simple" xlink:actuate="onLoad" id="color30" xlink:show="other" spreadMethod="pad"&gt;
&lt;stop style="stop-color:black;stop-opacity:1;" offset="0%"/&gt;
&lt;/linearGradient&gt;
&lt;linearGradient gradientTransform="" x1="0%" x2="100%" y1="0%" gradientUnits="objectBoundingBox" y2="0%" xlink:type="simple" xlink:actuate="onLoad" id="color300" xlink:show="other" spreadMethod="pad"&gt;
&lt;stop offset="0%" style="stop-color:black;stop-opacity:1;"/&gt;
&lt;/linearGradient&gt;
&lt;linearGradient gradientTransform="" x1="0%" x2="100%" y1="0%" gradientUnits="objectBoundingBox" y2="0%" xlink:type="simple" xlink:actuate="onLoad" id="color200" xlink:show="other" spreadMethod="pad"&gt;
&lt;stop offset="0%" style="stop-color:#F9ECBF;stop-opacity:1;"/&gt;
&lt;/linearGradient&gt;
&lt;radialGradient gradientTransform="" id="color100" gradientUnits="objectBoundingBox" spreadMethod="pad" xlink:show="other" xlink:type="simple" r="50%" cx="50%" fx="50%" cy="50%" fy="50%" xlink:actuate="onLoad"&gt;
&lt;stop offset="0%" style="stop-color:#E6E6E6;stop-opacity:1;"/&gt;
&lt;stop offset="100%" style="stop-color:#B3B0B2;stop-opacity:1;"/&gt;
&lt;/radialGradient&gt;
&lt;linearGradient gradientTransform="" x1="0%" gradientUnits="objectBoundingBox" y1="0%" x2="100%" y2="0%" xlink:type="simple" xlink:actuate="onLoad" id="color21" xlink:show="other" spreadMethod="pad"&gt;
&lt;stop style="stop-color:black;stop-opacity:1;" offset="0%"/&gt;
&lt;/linearGradient&gt;
&lt;radialGradient gradientTransform="" id="color11" gradientUnits="objectBoundingBox" spreadMethod="pad" xlink:show="other" xlink:type="simple" r="50%" cx="50%" fx="50%" fy="50%" cy="50%" xlink:actuate="onLoad"&gt;
&lt;stop style="stop-color:white;stop-opacity:1;" offset="0%"/&gt;
&lt;stop style="stop-color:yellow;stop-opacity:1;" offset="100%"/&gt;
&lt;/radialGradient&gt;
&lt;/defs&gt;
&lt;g id="0"&gt;
&lt;path style="fill:url(#XMLID_3_0);" d="M347.41,145.592c19.58,19.581,19.58,51.325,0,70.905L216.497,347.406 c-19.58,19.576-51.326,19.576-70.904,0L14.685,216.497c-19.58-19.581-19.58-51.325,0-70.905L145.592,14.68 c19.579-19.573,51.324-19.573,70.904,0L347.41,145.592z" transform="matrix( 1, 0, 0, 1, 0, 0)"/&gt;
&lt;g&gt;
&lt;path d="M147.401,28.39L28.395,147.401c-18.551,18.551-18.551,48.736,0,67.287l119.006,119.009  c18.551,18.547,48.736,18.547,67.288,0l119.01-119.009c8.987-8.985,13.937-20.934,13.937-33.643s-4.949-24.658-13.937-33.644l0,0  L214.689,28.39C196.137,9.844,165.951,9.843,147.401,28.39z M150.229,330.869L31.223,211.86c-16.991-16.991-16.991-44.639,0-61.631  L150.229,31.218c16.992-16.987,44.64-16.987,61.632,0l119.01,119.01c8.231,8.231,12.765,19.175,12.765,30.816  s-4.533,22.584-12.765,30.815l-119.01,119.009C194.868,347.856,167.22,347.856,150.229,330.869z" transform="matrix( 1, 0, 0, 1, 0, 0)"/&gt;
&lt;/g&gt;
&lt;/g&gt;
&lt;g id="1"&gt;
&lt;path style="fill:url(#color21);stroke:none;" d="M144.328,290.95c-0.077-0.138-0.214-0.23-0.371-0.251c-3.065-0.401-6.448-1.301-8.828-2.349l-0.885-0.39 c-2.089-0.916-4.741-2.692-7.467-5.003c-0.116-0.098-0.271-0.139-0.42-0.108c-0.149,0.029-0.277,0.125-0.347,0.261l-0.42,0.812 c-1.096,2.489-1.155,5.224-0.18,7.729c0.975,2.505,2.867,4.48,5.327,5.562c2.512,1.104,5.288,1.172,7.815,0.188 c2.458-0.956,4.395-2.811,5.454-5.221l0.344-0.782C144.414,291.251,144.406,291.086,144.328,290.95z" transform="matrix( 1, 0, 0, 1, -40, -35)"/&gt;
&lt;path style="fill:url(#color11);stroke:none;" d="M134.476,287.862c-2.253-0.989-5.365-2.633-7.973-4.841 c-3.363-2.846-5.887-6.63-4.644-11.152l0.341-1.342l11.886-38.486l0.299-0.847c1.119-4.5,3.17-7.89,0.173-11.259l-0.923-0.975 c-16.965-18.313-21.435-47.729-11.105-71.221c14.072-32,53.791-45.494,87.173-30.815l0.781,0.344 c33.383,14.678,50.286,53.069,36.214,85.069c-10.328,23.492-35.029,40.082-59.991,39.959l-1.344-0.021 c-4.507,0.068-5.619,3.872-8.179,7.736l-0.421,0.791l-20.329,34.777l-0.757,1.158c-2.513,4.004-7.054,4.682-11.455,4.104 c-3.354-0.438-6.629-1.608-8.859-2.59L134.476,287.862z" transform="matrix( 1, 0, 0, 1, -40, -35)"/&gt;
&lt;path style="fill:#383838;" d="M158.051,112.467c-17.325,6.05-30.752,18.219-37.81,34.266c-3.864,8.789-5.734,18.33-5.734,27.83 c0,17.021,6.003,33.908,17.294,46.097l0.941,0.994c0.615,0.691,0.885,1.339,0.885,2.202c0,0.956-0.331,2.177-0.893,4.016 c0,0-0.636,2.229-0.725,2.54c-0.031,0.089-0.281,0.797-0.281,0.797l-11.936,38.642l-0.356,1.403 c-0.24,0.873-0.404,1.869-0.404,2.958c0,3.063,1.299,6.862,5.856,10.718c3.1,2.626,6.707,4.398,8.582,5.222 c0,0,0.887,0.39,0.887,0.39c1.85,0.813,5.552,2.258,9.541,2.779c8.094,1.063,12.024-2.27,13.897-5.253l0.766-1.172l20.36-34.831 c0,0,0.397-0.742,0.443-0.829c0.169-0.275,1.384-2.254,1.384-2.254c1.857-3.153,2.627-4.176,4.652-4.206l1.266,0.021 c25.918,0.128,51.533-16.918,62.32-41.453c6.705-15.247,6.926-32.566,0.621-48.766c-6.814-17.51-20.708-31.943-38.118-39.598 l-0.779-0.343C193.906,107.247,175.205,106.477,158.051,112.467z M136.475,232.778l0.293-0.823l0.749-2.622 c0.53-1.734,1.096-3.586,1.096-5.476c0-1.849-0.541-3.734-2.187-5.583l-0.975-1.032c-10.423-11.252-15.965-26.866-15.965-42.624 c0-8.827,1.739-17.698,5.333-25.873c6.492-14.763,18.88-25.971,34.881-31.558c15.956-5.572,33.356-4.853,48.998,2.025l0.779,0.343 c16.207,7.126,29.136,20.552,35.473,36.835c5.819,14.955,5.628,30.915-0.539,44.94c-10.01,22.767-33.732,38.584-57.69,38.466 l-1.316-0.021c-5.081,0.076-7.143,3.579-8.962,6.669l-1.38,2.252l-0.083,0.141l-0.421,0.791c0,0-20.186,34.529-20.249,34.637 c-0.062,0.095-0.723,1.106-0.723,1.106c-1.617,2.574-4.648,3.568-9.037,2.992c-3.374-0.441-6.572-1.692-8.178-2.399l-0.889-0.391 c-1.625-0.714-4.744-2.242-7.362-4.46c-2.709-2.292-4.073-4.622-4.073-6.95c0-0.544,0.075-1.088,0.224-1.631 c0,0,0.309-1.215,0.337-1.327C124.645,271.083,136.475,232.778,136.475,232.778z M133.471,290.151 C133.47,290.151,133.47,290.151,133.471,290.151L133.471,290.151z" transform="matrix( 1, 0, 0, 1, -40, -35)"/&gt;
&lt;g&gt;
&lt;path d="M157.545,188.974c-0.018,0.042-0.035,0.085-0.049,0.128l-14.166,42.396l2.846,0.951c0,0,14.06-42.079,14.13-42.29  c1.519-3.432,4.63-5.176,9.249-5.182c0.163,0.018,0.976,0.104,0.976,0.104c0.225,0.044,0.439,0.209,0.614,0.536  c0.023,0.044,0.034,0.118,0.056,0.167c-3.341,2.388-7.05,6.16-7.688,8.324c-0.093,0.316-0.132,0.603-0.132,0.858  c0,0.887,0.459,1.419,0.7,1.636c0.857,0.778,2.602,1.08,4.242,0.731c2.136-0.455,3.841-1.908,4.802-4.094  c0.759-1.727,1.36-3.885,1.36-5.872c0-0.065-0.017-0.124-0.018-0.188c0.52-0.296,0.994-0.522,1.346-0.58  c1.152-0.188,2.264,0.029,2.436,0.08c0,0,1.292,0.421,1.514,0.493c0.197,0.106,1.424,0.772,1.589,0.861  c0.565,0.376,0.836,1.17,0.922,2.163c-3.564,2.201-7.801,6.243-8.355,8.715c-0.048,0.216-0.072,0.428-0.072,0.633  c0,0.656,0.244,1.242,0.707,1.661c0.858,0.779,2.604,1.081,4.245,0.731c2.135-0.454,3.839-1.907,4.799-4.092  c0.95-2.161,1.496-4.144,1.679-5.896c0.654-0.287,1.069-0.37,1.249-0.366c0.124,0.12,0.42,0.408,0.42,0.408l0,0  c0,0.003,0.225,0.271,0.225,0.271l0.435,0.527c2.248,2.628,3.342,4.971,3.342,7.274c0,1.08-0.244,2.151-0.719,3.24  c-0.1,0.181-21.618,39.007-21.618,39.007l2.624,1.455l21.667-39.098c0.022-0.04,0.043-0.081,0.062-0.123  c1.976-4.491,0.97-8.973-3.076-13.703c0.002,0.002-0.382-0.464-0.382-0.464l-0.453-0.523l-0.537-0.522  c-0.563-0.536-1.6-1.035-3.377-0.521c-0.329-1.429-1.033-2.567-2.15-3.298c-0.034-0.022-0.07-0.044-0.106-0.063l-1.807-0.98  c-0.08-0.044-0.164-0.08-0.251-0.107l-1.631-0.531c-0.464-0.168-2.149-0.472-3.86-0.193c-0.442,0.072-0.974,0.275-1.549,0.553  c-0.612-1.137-1.587-1.857-2.827-2.078l-1.18-0.129c-0.052-0.006-0.104-0.009-0.156-0.009  C163.736,181.963,159.561,184.384,157.545,188.974z M171.198,189.582c-0.178,0.759-0.438,1.579-0.822,2.451  c-0.512,1.164-1.285,1.926-2.298,2.263c-0.562,0.187-1.057,0.193-1.439,0.154C167.27,193.312,169.177,191.312,171.198,189.582z   M181.738,194.194c-0.235,0.783-0.516,1.595-0.89,2.444c-0.512,1.164-1.284,1.925-2.296,2.262c-0.582,0.193-1.094,0.194-1.48,0.149  C177.651,198.023,179.342,196.065,181.738,194.194z" transform="matrix( 1, 0, 0, 1, -40, -35)"/&gt;
&lt;/g&gt;
&lt;path style="fill:#F9ECBF;" d="M185.363,242.275c-4.507,0.068-5.619,3.872-8.179,7.736l-0.421,0.791 l-20.328,34.777l-0.757,1.158c-2.513,4.004-7.054,4.682-11.455,4.104c-3.354-0.438-6.629-1.608-8.859-2.59l-0.887-0.392 c-2.252-0.989-5.365-2.633-7.973-4.841c-3.364-2.846-5.888-6.63-4.644-11.152l0.341-1.342l11.886-38.486l0.299-0.847 c1.12-4.5,3.17-7.89,0.173-11.259l2.763,2.77c10.473,11.819,25.643,18.612,44.187,19.43L185.363,242.275z" transform="matrix( 1, 0, 0, 1, -40, -35)"/&gt;
&lt;path style="fill:#383838;" d="M133.187,218.477c-0.417,0.394-0.628,0.924-0.628,1.457c0,0.473,0.167,0.948,0.506,1.328 c0.749,0.842,1.048,1.66,1.048,2.642c0,1.087-0.367,2.374-0.899,4.114c0,0-0.654,2.292-0.727,2.548 c-0.025,0.072-0.285,0.807-0.285,0.807l-11.911,38.563l-0.368,1.439c-0.229,0.834-0.386,1.784-0.386,2.824 c0,2.947,1.258,6.61,5.676,10.348c3.05,2.582,6.609,4.332,8.46,5.145l0.883,0.39c1.83,0.806,5.48,2.23,9.408,2.744 c7.831,1.028,11.614-2.164,13.408-5.023l0.737-1.128l20.38-34.861c0,0,0.402-0.752,0.439-0.822c0.139-0.228,1.389-2.263,1.389-2.263 c1.755-2.981,2.705-4.416,5.075-4.452c1.084-0.017,1.958-0.894,1.97-1.979c0-0.007,0-0.015,0-0.021c0-1.074-0.85-1.959-1.926-1.999 l-3.854-0.143c-17.793-0.784-32.586-7.271-42.764-18.757c-0.026-0.029-0.053-0.059-0.081-0.086l-2.763-2.77 C135.21,217.754,133.975,217.735,133.187,218.477z M144.483,288.858c-3.435-0.448-6.683-1.72-8.314-2.438l-0.884-0.39 c-1.655-0.728-4.824-2.281-7.488-4.538c-2.828-2.393-4.252-4.847-4.252-7.319c0-0.592,0.081-1.184,0.244-1.776l0.351-1.38 l11.858-38.389l0.273-0.771c0.014-0.038,0.044-0.145,0.055-0.183l0.712-2.488c0.315-1.03,0.592-2.072,0.802-3.119 c10.237,10.428,24.239,16.544,40.834,17.826c-0.657,0.885-1.239,1.844-1.804,2.804l-1.354,2.209 c-0.021,0.035-0.079,0.129-0.098,0.165l-0.421,0.791l-20.289,34.708l-0.705,1.073C152.279,288.391,149.083,289.462,144.483,288.858z " transform="matrix( 1, 0, 0, 1, -40, -35)"/&gt;
&lt;path style="fill:#F9ECBF;" d="M133.395,235.028c10.098,10.41,26.514,16.634,41.478,18.238" transform="matrix( 1, 0, 0, 1, -40, -35)"/&gt;
&lt;path style="fill:#383838;" d="M131.959,236.42c9.664,9.963,25.626,17.004,42.7,18.834l0.427-3.977 c-15.932-1.709-31.357-8.469-40.255-17.643L131.959,236.42z" transform="matrix( 1, 0, 0, 1, -40, -35)"/&gt;
&lt;path style="fill:#F9ECBF;" d="M123.644,265.688c10.099,10.41,20.467,13.978,35.434,15.58" transform="matrix( 1, 0, 0, 1, -40, -35)"/&gt;
&lt;path style="fill:#383838;" d="M122.208,267.081c11.043,11.384,22.213,14.63,36.656,16.176l0.426-3.977 c-13.555-1.452-24.006-4.465-34.211-14.984L122.208,267.081z" transform="matrix( 1, 0, 0, 1, -40, -35)"/&gt;
&lt;path style="fill:#F9ECBF;" d="M126.635,256.06c10.096,10.408,22.552,14.893,37.516,16.496" transform="matrix( 1, 0, 0, 1, -40, -35)"/&gt;
&lt;path style="fill:#383838;" d="M125.199,257.453c9.557,9.854,21.867,15.284,38.738,17.092l0.426-3.977 c-16.108-1.727-27.301-6.63-36.293-15.9L125.199,257.453z" transform="matrix( 1, 0, 0, 1, -40, -35)"/&gt;
&lt;path style="fill:#F9ECBF;" d="M129.621,245.308c10.096,10.41,24.916,16.307,39.88,17.91" transform="matrix( 1, 0, 0, 1, -40, -35)"/&gt;
&lt;path style="fill:#383838;" d="M128.186,246.701c9.842,10.148,24.439,16.721,41.103,18.506l0.426-3.977 c-15.736-1.687-29.464-7.836-38.657-17.314L128.186,246.701z" transform="matrix( 1, 0, 0, 1, -40, -35)"/&gt;
&lt;/g&gt;
&lt;g id="2"&gt;
&lt;g&gt;
&lt;path d="M126.718,271.791c2.988,2.53,6.115,4.687,8.696,5.819l1.014,0.446  c2.557,1.126,6.426,2.23,10.271,2.734l-0.396,0.896c-2.435,5.538-8.908,7.908-14.446,5.473l0,0  c-5.539-2.436-8.056-8.898-5.619-14.438L126.718,271.791z" transform="matrix( 0.8766237189093128, 0, 0, 0.88902354185139, 73.6191367274863, 52.13811497638186)"/&gt;
&lt;path d="M126.62,271.3c-0.149,0.029-0.277,0.126-0.347,0.262l-0.479,0.932c-1.245,2.828-1.313,5.94-0.204,8.791  c1.11,2.852,3.264,5.101,6.066,6.333c2.859,1.257,6.019,1.333,8.897,0.213c2.797-1.089,5.002-3.199,6.208-5.942l0.396-0.896  c0.063-0.145,0.056-0.311-0.022-0.447c-0.077-0.138-0.214-0.23-0.371-0.251c-3.523-0.461-7.407-1.494-10.135-2.696l-1.014-0.446  c-2.399-1.053-5.444-3.092-8.575-5.743C126.925,271.31,126.77,271.27,126.62,271.3z M132.059,286.702  c-2.557-1.124-4.523-3.177-5.536-5.779c-0.479-1.229-0.717-2.513-0.717-3.793c0-1.43,0.297-2.857,0.89-4.206  c0,0,0.097-0.188,0.186-0.36c3.03,2.512,5.974,4.47,8.331,5.505l1.013,0.446c2.643,1.163,6.322,2.154,9.756,2.663  c-0.061,0.139-0.136,0.308-0.136,0.308c-1.099,2.5-3.107,4.422-5.656,5.414C137.562,287.922,134.674,287.852,132.059,286.702z" transform="matrix( 0.8766237189093128, 0, 0, 0.88902354185139, 73.6191367274863, 52.13811497638186)"/&gt;
&lt;/g&gt;
&lt;path style="fill:url(#color100);" d="M135.908,276.972c-2.581-1.135-6.146-3.018-9.135-5.547 c-3.853-3.26-6.745-7.594-5.318-12.775l0.389-1.535l13.619-44.096l0.342-0.969c1.282-5.155,3.631-9.039,0.199-12.898l-1.059-1.115 c-19.436-20.979-24.558-54.681-12.723-81.596c16.122-36.663,61.626-52.12,99.87-35.304l0.895,0.395 c38.245,16.816,57.611,60.799,41.49,97.461c-11.834,26.914-40.132,45.921-68.729,45.778l-1.539-0.022 c-5.162,0.078-6.438,4.435-9.37,8.863l-0.483,0.906l-23.288,39.841l-0.867,1.326c-2.879,4.589-8.081,5.362-13.123,4.702 c-3.846-0.504-7.596-1.842-10.15-2.965L135.908,276.972z" transform="matrix( 0.8766237189093128, 0, 0, 0.88902354185139, 73.6191367274863, 52.13811497638186)"/&gt;
&lt;path style="fill:url(#color300);" d="M163.203,76.846c-19.62,6.851-34.824,20.626-42.811,38.79c-4.38,9.963-6.5,20.778-6.5,31.545 c0,19.282,6.798,38.41,19.587,52.215l1.075,1.133c0.888,0.999,1.243,1.969,1.243,3.13c0,1.28-0.431,2.794-1.056,4.839 c0,0-0.761,2.667-0.835,2.927c-0.026,0.073-0.328,0.93-0.328,0.93l-13.644,44.171l-0.417,1.634c-0.292,1.06-0.437,2.117-0.437,3.169 c0,4.069,2.169,8.043,6.402,11.624c3.467,2.935,7.517,4.926,9.622,5.852l-0.002-0.001l1.019,0.449 c2.079,0.914,6.229,2.532,10.698,3.118c6.982,0.914,12.196-1.03,15.077-5.623l0.847-1.294l23.341-39.926 c0,0,0.465-0.868,0.502-0.938c0.14-0.229,1.592-2.594,1.592-2.594c2.068-3.514,3.19-5.205,6.063-5.248l1.479,0.022 c29.345,0.147,58.364-19.169,70.59-46.973c7.588-17.258,7.836-36.865,0.696-55.209c-7.724-19.848-23.475-36.209-43.213-44.888 l-0.893-0.394C203.848,70.93,182.648,70.056,163.203,76.846z M147.337,278.403c-3.975-0.521-7.724-1.985-9.605-2.813l-1.019-0.449 c-1.907-0.838-5.565-2.634-8.647-5.242c-4.108-3.477-5.683-7.082-4.682-10.718l0.399-1.575l13.591-43.997l0.337-0.95l0.854-2.993 c1.19-3.894,2.42-7.921-1.067-11.843l-1.103-1.163c-18.864-20.362-23.946-53.025-12.342-79.414 c7.535-17.136,21.907-30.143,40.468-36.624c18.486-6.455,38.646-5.623,56.767,2.345l0.893,0.394 c18.775,8.255,33.754,23.811,41.097,42.678c6.752,17.348,6.527,35.868-0.631,52.147c-11.604,26.39-39.108,44.723-66.889,44.583 l-1.52-0.022c-5.307,0.08-7.443,3.709-9.51,7.219l-1.589,2.592l-0.065,0.111l-0.483,0.906l-23.25,39.773l-0.814,1.24 C156.489,277.837,152.731,279.11,147.337,278.403z" transform="matrix( 0.8766237189093128, 0, 0, 0.88902354185139, 73.6191367274863, 52.13811497638186)"/&gt;
&lt;g&gt;
&lt;path d="M162.537,163.767c-0.019,0.042-0.035,0.084-0.05,0.128l-16.229,48.571l2.846,0.951c0,0,16.134-48.29,16.197-48.478  c1.781-4.014,5.412-6.053,10.795-6.06c0.156,0.017,1.141,0.123,1.141,0.123c0.34,0.064,0.642,0.293,0.873,0.727  c0.056,0.104,0.08,0.25,0.124,0.369c-3.818,2.691-8.119,7.042-8.852,9.523c-0.102,0.347-0.145,0.658-0.145,0.936  c0,0.878,0.426,1.422,0.731,1.698c0.938,0.85,2.86,1.172,4.675,0.785c2.373-0.506,4.269-2.126,5.339-4.562  c0.86-1.956,1.543-4.4,1.543-6.64c0-0.116-0.029-0.221-0.033-0.336c0.666-0.384,1.28-0.685,1.735-0.759  c1.363-0.222,2.701,0.041,2.891,0.098c0,0,1.531,0.499,1.758,0.572c0.203,0.111,1.699,0.923,1.856,1.008  c0.782,0.522,1.144,1.506,1.218,2.728c-4.196,2.518-9.047,7.295-9.646,9.964c-0.056,0.251-0.081,0.481-0.081,0.693  c0,0.898,0.438,1.45,0.741,1.724c0.938,0.85,2.86,1.172,4.675,0.785c2.374-0.507,4.271-2.126,5.34-4.562  c1.102-2.503,1.721-4.79,1.916-6.8c0.978-0.442,1.559-0.534,1.739-0.495c0.102,0.099,0.537,0.521,0.537,0.521  c-0.001,0-0.001-0.001-0.001-0.001c0,0.004,0.268,0.322,0.268,0.322l0.503,0.609c2.61,3.053,3.88,5.781,3.88,8.469  c0,1.269-0.286,2.53-0.845,3.812c-0.101,0.181-24.776,44.7-24.776,44.7l2.624,1.455l24.826-44.792  c0.022-0.04,0.043-0.082,0.062-0.124c2.224-5.062,1.083-10.121-3.489-15.468l-0.451-0.547l-0.487-0.566l-0.623-0.605  c-0.609-0.581-1.741-1.133-3.734-0.529c-0.039,0.012-0.086,0.039-0.125,0.052c-0.337-1.696-1.147-3.024-2.44-3.87  c-0.034-0.022-0.069-0.044-0.105-0.063l-2.069-1.124c-0.08-0.043-0.165-0.08-0.252-0.108l-1.869-0.608  c-0.523-0.188-2.405-0.524-4.32-0.213c-0.541,0.088-1.208,0.363-1.923,0.72c-0.028-0.058-0.035-0.129-0.065-0.186  c-0.668-1.251-1.739-2.041-3.097-2.283l-1.335-0.147c-0.052-0.005-0.104-0.008-0.157-0.008  C169.525,155.866,164.811,158.594,162.537,163.767z M178.274,163.806c-0.207,1.115-0.518,2.282-1.038,3.465  c-0.626,1.424-1.582,2.344-2.841,2.736c-0.776,0.241-1.498,0.215-1.971,0.129C172.988,168.794,175.596,166.027,178.274,163.806z   M190.457,169.081c-0.307,1.15-0.726,2.333-1.224,3.467c-0.626,1.424-1.582,2.345-2.842,2.736c-0.802,0.25-1.557,0.217-2.028,0.124  C184.913,174.197,187.267,171.46,190.457,169.081z" transform="matrix( 0.8766237189093128, 0, 0, 0.88902354185139, 73.6191367274863, 52.13811497638186)"/&gt;
&lt;/g&gt;
&lt;g&gt;
&lt;g&gt;
&lt;path style="fill:url(#color200);" d="M194.208,224.748c-5.162,0.078-6.438,4.435-9.37,8.863l-0.483,0.906   l-23.288,39.841l-0.867,1.326c-2.879,4.589-8.081,5.362-13.123,4.702c-3.846-0.504-7.596-1.842-10.15-2.965l-1.017-0.449   c-2.581-1.135-6.146-3.018-9.135-5.547c-3.853-3.26-6.745-7.594-5.318-12.775l0.389-1.537l13.619-44.094l0.342-0.969   c1.282-5.156,3.631-9.039,0.199-12.898l3.165,3.174c11.998,13.541,29.377,21.323,50.622,22.258L194.208,224.748z" transform="matrix( 0.8766237189093128, 0, 0, 0.88902354185139, 73.6191367274863, 52.13811497638186)"/&gt;
&lt;path style="fill:url(#color300);" d="M134.634,197.696c-0.417,0.393-0.629,0.924-0.629,1.457c0,0.473,0.167,0.947,0.505,1.328   c0.916,1.029,1.28,2.019,1.28,3.199c0,1.28-0.429,2.787-1.049,4.815c0,0-0.761,2.669-0.835,2.929   c-0.026,0.073-0.328,0.93-0.328,0.93l-13.644,44.169l-0.417,1.637c-0.292,1.059-0.437,2.117-0.437,3.168   c0,4.068,2.169,8.043,6.402,11.624c3.467,2.935,7.517,4.926,9.622,5.852l1.013,0.447c2.08,0.915,6.23,2.533,10.699,3.119   c6.982,0.914,12.196-1.03,15.077-5.623l0.847-1.294l23.341-39.926c0,0,0.465-0.868,0.502-0.938   c0.14-0.229,1.592-2.594,1.592-2.594c2.068-3.514,3.19-5.205,6.063-5.248c1.084-0.017,1.958-0.894,1.97-1.978   c0-0.008,0-0.016,0-0.022c0-1.074-0.85-1.959-1.926-1.999l-4.416-0.164c-20.467-0.9-37.485-8.364-49.199-21.585   c-0.026-0.029-0.053-0.059-0.081-0.086l-3.165-3.174C136.657,196.973,135.422,196.954,134.634,197.696z M147.336,278.403   c-3.975-0.521-7.724-1.985-9.605-2.813l-1.013-0.447c-1.911-0.84-5.569-2.636-8.651-5.244c-3.309-2.8-4.974-5.684-4.974-8.6   c0-0.704,0.097-1.411,0.292-2.118l0.399-1.578l13.591-43.994l0.317-0.894c0.013-0.038,0.043-0.144,0.055-0.183l0.82-2.868   c0.415-1.359,0.757-2.736,0.98-4.117c11.822,12.271,28.147,19.422,47.549,20.81c-0.887,1.111-1.635,2.364-2.368,3.609   l-1.558,2.541c-0.021,0.033-0.078,0.127-0.097,0.162l-0.483,0.906l-23.25,39.773l-0.814,1.24   C156.488,277.837,152.73,279.11,147.336,278.403z" transform="matrix( 0.8766237189093128, 0, 0, 0.88902354185139, 73.6191367274863, 52.13811497638186)"/&gt;
&lt;/g&gt;
&lt;g&gt;
&lt;path style="fill:url(#color200);" d="M134.671,216.443c11.566,11.928,30.375,19.059,47.518,20.896" transform="matrix( 0.8766237189093128, 0, 0, 0.88902354185139, 73.6191367274863, 52.13811497638186)"/&gt;
&lt;path style="fill:url(#color300);" d="M133.235,217.835c11.024,11.367,29.245,19.402,48.741,21.492l0.426-3.977   c-18.317-1.964-36.057-9.743-46.295-20.301L133.235,217.835z" transform="matrix( 0.8766237189093128, 0, 0, 0.88902354185139, 73.6191367274863, 52.13811497638186)"/&gt;
&lt;/g&gt;
&lt;g&gt;
&lt;path style="fill:url(#color200);" d="M123.499,251.568c11.567,11.926,23.448,16.012,40.593,17.85" transform="matrix( 0.8766237189093128, 0, 0, 0.88902354185139, 73.6191367274863, 52.13811497638186)"/&gt;
&lt;path style="fill:url(#color300);" d="M122.064,252.96c12.586,12.977,25.332,16.679,41.815,18.445l0.427-3.977   c-15.596-1.672-27.623-5.142-39.371-17.254L122.064,252.96z" transform="matrix( 0.8766237189093128, 0, 0, 0.88902354185139, 73.6191367274863, 52.13811497638186)"/&gt;
&lt;/g&gt;
&lt;g&gt;
&lt;path style="fill:url(#color200);" d="M126.927,240.539c11.567,11.924,25.836,17.061,42.98,18.896" transform="matrix( 0.8766237189093128, 0, 0, 0.88902354185139, 73.6191367274863, 52.13811497638186)"/&gt;
&lt;path style="fill:url(#color300);" d="M125.491,241.931c10.901,11.236,24.946,17.431,44.203,19.492l0.426-3.977   c-18.526-1.984-31.404-7.628-41.758-18.301L125.491,241.931z" transform="matrix( 0.8766237189093128, 0, 0, 0.88902354185139, 73.6191367274863, 52.13811497638186)"/&gt;
&lt;/g&gt;
&lt;g&gt;
&lt;path style="fill:url(#color200);" d="M130.347,228.22c11.567,11.926,28.544,18.682,45.689,20.52" transform="matrix( 0.8766237189093128, 0, 0, 0.88902354185139, 73.6191367274863, 52.13811497638186)"/&gt;
&lt;path style="fill:url(#color300);" d="M128.911,229.613c11.229,11.577,27.89,19.076,46.912,21.115l0.427-3.977   c-18.095-1.939-33.887-9.016-44.467-19.924L128.911,229.613z" transform="matrix( 0.8766237189093128, 0, 0, 0.88902354185139, 73.6191367274863, 52.13811497638186)"/&gt;
&lt;/g&gt;
&lt;/g&gt;
&lt;/g&gt;
&lt;/svg&gt;
</csml:image>
<csml:toolSpecificGraphics/>
</csml:shape>
</csml:viewProperty>
<csml:animationProperty/>
<csml:biologicalProperty refBiologicalEventID="ME_UnknownActivation" refCellComponentID="CC_Cell"/>
<csml:comments/>
</csml:process>
<csml:process id="p4" name="p4" type="cso30:c:ProcessBiological">
<csml:logProperty/>
<csml:connector id="c20" name="c20" refID="e2" type="cso30:c:InputAssociation">
<csml:logProperty/>
<csml:connectorSimulationProperty>
<csml:connectorFiring connectorFiringStyle="csml-connectorFiringStyle:nocheck" value="0"/>
<csml:connectorKinetic>
<csml:parameter key="stoichiometry" value="1.0"/>
<csml:parameter key="custom" value="1.0"/>
</csml:connectorKinetic>
</csml:connectorSimulationProperty>
<csml:viewProperty>
<csml:position position="auto" positionID="default" x="0.0" y="0.0"/>
<csml:shape depth="0" shapeID="default" visible="true">
<csml:toolSpecificGraphics>
<fig:figure xmlns:fig="http://www.csml.org/csml/cigraphics">
<fig:edge depth="0" lineColor="0 0 255 255" lineDash="4.0 4.0" lineStyle="straight" lineWidth="1.0" points="771.8218232044198 494.375 656.3211325966851 645.5" visible="true"/>
</fig:figure>
<fig:sourceArrow xmlns:fig="http://www.csml.org/csml/cigraphics">
<fig:imageArrow fileFormat="img" filePath="" fileType="localFile" fillColor="0 0 0 255" outlineColor="0 0 0 255" outlineDash="" outlineWidth="1.0" size="0 0"/>
</fig:sourceArrow>
<fig:targetArrow xmlns:fig="http://www.csml.org/csml/cigraphics">
<fig:processConnectorArrow fillColor="0 0 0 255" outlineColor="0 0 255 255" outlineDash="" outlineWidth="1.0" size="8.0 6.0"/>
</fig:targetArrow>
</csml:toolSpecificGraphics>
</csml:shape>
</csml:viewProperty>
<csml:animationProperty/>
<csml:biologicalProperty/>
<csml:comments/>
</csml:connector>
<csml:connector id="c12" name="c12" refID="e5" type="cso30:c:OutputProcess">
<csml:logProperty/>
<csml:connectorSimulationProperty>
<csml:connectorFiring connectorFiringStyle="csml-connectorFiringStyle:threshold" value="0"/>
<csml:connectorKinetic>
<csml:parameter key="stoichiometry" value="1.0"/>
<csml:parameter key="custom" value="1.0"/>
</csml:connectorKinetic>
</csml:connectorSimulationProperty>
<csml:viewProperty>
<csml:position position="auto" positionID="default" x="0.0" y="0.0"/>
<csml:shape depth="0" shapeID="default" visible="true">
<csml:toolSpecificGraphics>
<fig:figure xmlns:fig="http://www.csml.org/csml/cigraphics">
<fig:edge depth="0" lineColor="0 0 0 255" lineDash="" lineStyle="straight" lineWidth="1.0" points="638.8949386503067 690.5 638.1817484662577 760.25" visible="true"/>
</fig:figure>
<fig:sourceArrow xmlns:fig="http://www.csml.org/csml/cigraphics">
<fig:imageArrow fileFormat="img" filePath="" fileType="localFile" fillColor="0 0 0 255" outlineColor="0 0 0 255" outlineDash="" outlineWidth="1.0" size="0 0"/>
</fig:sourceArrow>
</csml:toolSpecificGraphics>
</csml:shape>
</csml:viewProperty>
<csml:animationProperty/>
<csml:biologicalProperty/>
<csml:comments/>
</csml:connector>
<csml:processSimulationProperty>
<csml:priority value="0"/>
<csml:firing firingOnce="false" firingStyle="csml-firingStyle:and" type="csml-variable:Boolean" value="true"/>
<csml:delay delayStyle="nodelay" value="0.0"/>
<csml:processKinetic calcStyle="csml-calcStyle:speed" fast="false" kineticStyle="custom">
<csml:parameter key="custom" value="(0.65/60/(1-(pow(1,3)/(pow(1.5,3)+pow(1,3)))))*(1-(pow(m2,3)/(pow(1.5,3)+pow(m2,3))))"/>
</csml:processKinetic>
</csml:processSimulationProperty>
<csml:viewProperty>
<csml:position position="rotation:0.0" positionID="default" x="616.625" y="645.5"/>
<csml:shape depth="0" shapeID="default" visible="true">
<csml:image fileFormat="svg" fileType="resourceFile" height="45.0" outlineColor="0 0 0 0" outlineDash="" outlineWidth="0.0" resourceID="10024" width="45.0"/>
<csml:toolSpecificGraphics/>
</csml:shape>
</csml:viewProperty>
<csml:animationProperty/>
<csml:biologicalProperty refBiologicalEventID="ME_UnknownInactivation" refCellComponentID="CC_Cell"/>
<csml:comments/>
</csml:process>
<csml:process id="p3" name="p3" type="cso30:c:ProcessBiological">
<csml:logProperty/>
<csml:connector id="c21" name="c21" refID="e3" type="cso30:c:InputAssociation">
<csml:logProperty/>
<csml:connectorSimulationProperty>
<csml:connectorFiring connectorFiringStyle="csml-connectorFiringStyle:nocheck" value="0"/>
<csml:connectorKinetic>
<csml:parameter key="stoichiometry" value="1.0"/>
<csml:parameter key="custom" value="1.0"/>
</csml:connectorKinetic>
</csml:connectorSimulationProperty>
<csml:viewProperty>
<csml:position position="auto" positionID="default" x="0.0" y="0.0"/>
<csml:shape depth="0" shapeID="default" visible="true">
<csml:toolSpecificGraphics>
<fig:figure xmlns:fig="http://www.csml.org/csml/cigraphics">
<fig:edge depth="0" lineColor="0 0 0 255" lineDash="4.0 4.0" lineStyle="straight" lineWidth="1.0" points="1192.75 484.33922829581996 1050.875 587.620578778135" visible="true"/>
</fig:figure>
<fig:sourceArrow xmlns:fig="http://www.csml.org/csml/cigraphics">
<fig:imageArrow fileFormat="img" filePath="" fileType="localFile" fillColor="0 0 0 255" outlineColor="0 0 0 255" outlineDash="" outlineWidth="1.0" size="0 0"/>
</fig:sourceArrow>
</csml:toolSpecificGraphics>
</csml:shape>
</csml:viewProperty>
<csml:animationProperty/>
<csml:biologicalProperty/>
<csml:comments/>
</csml:connector>
<csml:connector id="c6" name="c6" refID="e4" type="cso30:c:OutputProcess">
<csml:logProperty/>
<csml:connectorSimulationProperty>
<csml:connectorFiring connectorFiringStyle="csml-connectorFiringStyle:nocheck" value="0"/>
<csml:connectorKinetic>
<csml:parameter key="stoichiometry" value="1.0"/>
<csml:parameter key="custom" value="1.0"/>
</csml:connectorKinetic>
</csml:connectorSimulationProperty>
<csml:viewProperty>
<csml:position position="auto" positionID="default" x="0.0" y="0.0"/>
<csml:shape depth="0" shapeID="default" visible="true">
<csml:toolSpecificGraphics>
<fig:figure xmlns:fig="http://www.csml.org/csml/cigraphics">
<fig:edge depth="0" lineColor="0 0 0 255" lineDash="" lineStyle="straight" lineWidth="1.0" points="1005.875 617.1125827814569 927.75 662.6423841059602" visible="true"/>
</fig:figure>
<fig:sourceArrow xmlns:fig="http://www.csml.org/csml/cigraphics">
<fig:imageArrow fileFormat="img" filePath="" fileType="localFile" fillColor="0 0 0 255" outlineColor="0 0 0 255" outlineDash="" outlineWidth="1.0" size="0 0"/>
</fig:sourceArrow>
</csml:toolSpecificGraphics>
</csml:shape>
</csml:viewProperty>
<csml:animationProperty/>
<csml:biologicalProperty/>
<csml:comments/>
</csml:connector>
<csml:processSimulationProperty>
<csml:priority value="0"/>
<csml:firing firingOnce="false" firingStyle="csml-firingStyle:and" type="csml-variable:Boolean" value="true"/>
<csml:delay delayStyle="nodelay" value="0.0"/>
<csml:processKinetic calcStyle="csml-calcStyle:speed" fast="false" kineticStyle="custom">
<csml:parameter key="custom" value="(0.22/60)*(1+5*pow(m3,3)/(pow(1.3,3)+pow(m3,3)))/(1+5*pow(1,3)/(pow(1.3,3)+pow(1,3)))"/>
</csml:processKinetic>
</csml:processSimulationProperty>
<csml:viewProperty>
<csml:position position="rotation:0.0" positionID="default" x="1005.875" y="581.5"/>
<csml:shape depth="0" shapeID="default" visible="true">
<csml:image fileFormat="svg" fileType="resourceFile" height="45.0" outlineColor="0 0 0 0" outlineDash="" outlineWidth="0.0" resourceID="10003" width="45.0"/>
<csml:toolSpecificGraphics/>
</csml:shape>
</csml:viewProperty>
<csml:animationProperty/>
<csml:biologicalProperty refBiologicalEventID="ME_UnknownActivation" refCellComponentID="CC_Cell"/>
<csml:comments/>
</csml:process>
<csml:process id="p2" name="p2" type="cso30:c:ProcessBiological">
<csml:logProperty/>
<csml:connector id="c19" name="c19" refID="e2" type="cso30:c:InputAssociation">
<csml:logProperty/>
<csml:connectorSimulationProperty>
<csml:connectorFiring connectorFiringStyle="csml-connectorFiringStyle:nocheck" value="0"/>
<csml:connectorKinetic>
<csml:parameter key="stoichiometry" value="1.0"/>
<csml:parameter key="custom" value="1.0"/>
</csml:connectorKinetic>
</csml:connectorSimulationProperty>
<csml:viewProperty>
<csml:position position="auto" positionID="default" x="0.0" y="0.0"/>
<csml:shape depth="0" shapeID="default" visible="true">
<csml:toolSpecificGraphics>
<fig:figure xmlns:fig="http://www.csml.org/csml/cigraphics">
<fig:edge depth="0" lineColor="0 0 0 255" lineDash="4.0 4.0" lineStyle="straight" lineWidth="1.0" points="824.25 464.0138888888889 905.0 463.02542372881356" visible="true"/>
</fig:figure>
<fig:sourceArrow xmlns:fig="http://www.csml.org/csml/cigraphics">
<fig:imageArrow fileFormat="img" filePath="" fileType="localFile" fillColor="0 0 0 255" outlineColor="0 0 0 255" outlineDash="" outlineWidth="1.0" size="0 0"/>
</fig:sourceArrow>
</csml:toolSpecificGraphics>
</csml:shape>
</csml:viewProperty>
<csml:animationProperty/>
<csml:biologicalProperty/>
<csml:comments/>
</csml:connector>
<csml:connector id="c4" name="c4" refID="e3" type="cso30:c:OutputProcess">
<csml:logProperty/>
<csml:connectorSimulationProperty>
<csml:connectorFiring connectorFiringStyle="csml-connectorFiringStyle:nocheck" value="0"/>
<csml:connectorKinetic>
<csml:parameter key="stoichiometry" value="1.0"/>
<csml:parameter key="custom" value="1.0"/>
</csml:connectorKinetic>
</csml:connectorSimulationProperty>
<csml:viewProperty>
<csml:position position="auto" positionID="default" x="0.0" y="0.0"/>
<csml:shape depth="0" shapeID="default" visible="true">
<csml:toolSpecificGraphics>
<fig:figure xmlns:fig="http://www.csml.org/csml/cigraphics">
<fig:edge depth="0" lineColor="0 0 0 255" lineDash="" lineStyle="straight" lineWidth="1.0" points="950.0 462.7309483488569 1192.75 462.5254022015241" visible="true"/>
</fig:figure>
<fig:sourceArrow xmlns:fig="http://www.csml.org/csml/cigraphics">
<fig:imageArrow fileFormat="img" filePath="" fileType="localFile" fillColor="0 0 0 255" outlineColor="0 0 0 255" outlineDash="" outlineWidth="1.0" size="0 0"/>
</fig:sourceArrow>
</csml:toolSpecificGraphics>
</csml:shape>
</csml:viewProperty>
<csml:animationProperty/>
<csml:biologicalProperty/>
<csml:comments/>
</csml:connector>
<csml:processSimulationProperty>
<csml:priority value="0"/>
<csml:firing firingOnce="false" firingStyle="csml-firingStyle:and" type="csml-variable:Boolean" value="true"/>
<csml:delay delayStyle="nodelay" value="0.0"/>
<csml:processKinetic calcStyle="csml-calcStyle:speed" fast="false" kineticStyle="custom">
<csml:parameter key="custom" value="(0.20/60)*(1+5*pow(m2,3)/(pow(2,3)+pow(m2,3)))/(1+5*pow(1,3)/(pow(2,3)+pow(1,3)))"/>
</csml:processKinetic>
</csml:processSimulationProperty>
<csml:viewProperty>
<csml:position position="rotation:0.0" positionID="default" x="905.0" y="440.25"/>
<csml:shape depth="0" shapeID="default" visible="true">
<csml:image fileFormat="svg" fileType="resourceFile" height="45.0" outlineColor="0 0 0 0" outlineDash="" outlineWidth="0.0" resourceID="10003" width="45.0"/>
<csml:toolSpecificGraphics/>
</csml:shape>
</csml:viewProperty>
<csml:animationProperty/>
<csml:biologicalProperty refBiologicalEventID="ME_UnknownActivation" refCellComponentID="CC_Cell"/>
<csml:comments/>
</csml:process>
<csml:process id="p1" name="p1" type="cso30:c:ProcessBiological">
<csml:logProperty/>
<csml:connector id="c37" name="c37" refID="e6" type="cso30:c:InputAssociation">
<csml:logProperty/>
<csml:connectorSimulationProperty>
<csml:connectorFiring connectorFiringStyle="csml-connectorFiringStyle:nocheck" value="0"/>
<csml:connectorKinetic>
<csml:parameter key="stoichiometry" value="1.0"/>
<csml:parameter key="custom" value="1.0"/>
</csml:connectorKinetic>
</csml:connectorSimulationProperty>
<csml:viewProperty>
<csml:position position="auto" positionID="default" x="0.0" y="0.0"/>
<csml:shape depth="0" shapeID="default" visible="true">
<csml:toolSpecificGraphics>
<fig:figure xmlns:fig="http://www.csml.org/csml/cigraphics">
<fig:edge depth="0" lineColor="0 0 255 255" lineDash="4.0 4.0" lineStyle="straight" lineWidth="1.0" points="1204.75 866.0 1514.0 866.0 1514.0 466.0 1447.0 466.0 1317.0 353.0 817.5 353.3584928229665" visible="true"/>
</fig:figure>
<fig:sourceArrow xmlns:fig="http://www.csml.org/csml/cigraphics">
<fig:imageArrow fileFormat="img" filePath="" fileType="localFile" fillColor="0 0 0 255" outlineColor="0 0 0 255" outlineDash="" outlineWidth="1.0" size="0 0"/>
</fig:sourceArrow>
<fig:targetArrow xmlns:fig="http://www.csml.org/csml/cigraphics">
<fig:processConnectorArrow fillColor="0 0 255 255" outlineColor="0 0 255 255" outlineDash="" outlineWidth="1.0" size="8.0 6.0"/>
</fig:targetArrow>
</csml:toolSpecificGraphics>
</csml:shape>
</csml:viewProperty>
<csml:animationProperty/>
<csml:biologicalProperty/>
<csml:comments/>
</csml:connector>
<csml:connector id="c1" name="c1" refID="e1" type="cso30:c:InputAssociation">
<csml:logProperty/>
<csml:connectorSimulationProperty>
<csml:connectorFiring connectorFiringStyle="csml-connectorFiringStyle:nocheck" value="0"/>
<csml:connectorKinetic>
<csml:parameter key="stoichiometry" value="1.0"/>
<csml:parameter key="custom" value="1.0"/>
</csml:connectorKinetic>
</csml:connectorSimulationProperty>
<csml:viewProperty>
<csml:position position="auto" positionID="default" x="0.0" y="0.0"/>
<csml:shape depth="0" shapeID="default" visible="true">
<csml:toolSpecificGraphics>
<fig:figure xmlns:fig="http://www.csml.org/csml/cigraphics">
<fig:edge depth="0" lineColor="0 0 0 255" lineDash="4.0 4.0" lineStyle="straight" lineWidth="1.0" points="797.8663215590743 169.125 794.9202192448234 330.375" visible="true"/>
</fig:figure>
<fig:sourceArrow xmlns:fig="http://www.csml.org/csml/cigraphics">
<fig:imageArrow fileFormat="img" filePath="" fileType="localFile" fillColor="0 0 0 255" outlineColor="0 0 0 255" outlineDash="" outlineWidth="1.0" size="0 0"/>
</fig:sourceArrow>
</csml:toolSpecificGraphics>
</csml:shape>
</csml:viewProperty>
<csml:animationProperty/>
<csml:biologicalProperty/>
<csml:comments/>
</csml:connector>
<csml:connector id="c2" name="c2" refID="e2" type="cso30:c:OutputProcess">
<csml:logProperty/>
<csml:connectorSimulationProperty>
<csml:connectorFiring connectorFiringStyle="csml-connectorFiringStyle:nocheck" value="0"/>
<csml:connectorKinetic>
<csml:parameter key="stoichiometry" value="1.0"/>
<csml:parameter key="custom" value="1.0"/>
</csml:connectorKinetic>
</csml:connectorSimulationProperty>
<csml:viewProperty>
<csml:position position="auto" positionID="default" x="0.0" y="0.0"/>
<csml:shape depth="0" shapeID="default" visible="true">
<csml:toolSpecificGraphics>
<fig:figure xmlns:fig="http://www.csml.org/csml/cigraphics">
<fig:edge depth="0" lineColor="0 0 0 255" lineDash="" lineStyle="straight" lineWidth="1.0" points="794.5518018018018 376.375 794.6824324324324 434.375" visible="true"/>
</fig:figure>
<fig:sourceArrow xmlns:fig="http://www.csml.org/csml/cigraphics">
<fig:imageArrow fileFormat="img" filePath="" fileType="localFile" fillColor="0 0 0 255" outlineColor="0 0 0 255" outlineDash="" outlineWidth="1.0" size="0 0"/>
</fig:sourceArrow>
</csml:toolSpecificGraphics>
</csml:shape>
</csml:viewProperty>
<csml:animationProperty/>
<csml:biologicalProperty/>
<csml:comments/>
</csml:connector>
<csml:processSimulationProperty>
<csml:priority value="0"/>
<csml:firing firingOnce="false" firingStyle="csml-firingStyle:and" type="csml-variable:Boolean" value="true"/>
<csml:delay delayStyle="nodelay" value="0.0"/>
<csml:processKinetic calcStyle="csml-calcStyle:speed" fast="false" kineticStyle="custom">
<csml:parameter key="custom" value="(0.25/60)*(1+10*m1/(5+m1))*(1-pow(m6,4)/(pow(1.2, 4)+pow(m6,4)))/(1-pow(1,4)/(pow(1.2, 4)+pow(1,4)))"/>
</csml:processKinetic>
</csml:processSimulationProperty>
<csml:viewProperty>
<csml:position position="rotation:0.0" positionID="default" x="771.5" y="330.375"/>
<csml:shape depth="0" shapeID="default" visible="true">
<csml:image fileFormat="svg" fileType="internal" height="46.0" outlineColor="0 0 0 0" outlineDash="" outlineWidth="0.0" resourceID="10003" width="46.0">&lt;svg contentScriptType="text/ecmascript" width="362.094" xmlns:xlink="http://www.w3.org/1999/xlink" zoomAndPan="magnify" style="overflow:visible;enable-background:new 0 0 431.413 43.583" contentStyleType="text/css" height="362.089" viewBox="0 0 362.094 362.089" preserveAspectRatio="xMidYMid meet" xmlns="http://www.w3.org/2000/svg" version="1.0"&gt;
&lt;defs&gt;
&lt;linearGradient x1="0%" gradientTransform="" x2="100%" y1="0%" gradientUnits="objectBoundingBox" y2="0%" xlink:type="simple" xlink:actuate="onLoad" id="stroke1" xlink:show="other" spreadMethod="pad"&gt;
&lt;stop offset="0%" style="stop-color:#808080;stop-opacity:1;"/&gt;
&lt;/linearGradient&gt;
&lt;linearGradient x1="0%" gradientTransform="" x2="100%" y1="0%" gradientUnits="objectBoundingBox" y2="0%" xlink:type="simple" xlink:actuate="onLoad" id="stroke2" xlink:show="other" spreadMethod="pad"&gt;
&lt;stop offset="0%" style="stop-color:#008000;stop-opacity:1;"/&gt;
&lt;/linearGradient&gt;
&lt;linearGradient x1="0%" gradientTransform="" x2="100%" y1="0%" gradientUnits="objectBoundingBox" y2="0%" xlink:type="simple" xlink:actuate="onLoad" id="stroke3" xlink:show="other" spreadMethod="pad"&gt;
&lt;stop offset="0%" style="stop-color:#00ff00;stop-opacity:1;"/&gt;
&lt;/linearGradient&gt;
&lt;linearGradient x1="0%" gradientTransform="" x2="100%" y1="0%" gradientUnits="objectBoundingBox" y2="0%" xlink:type="simple" xlink:actuate="onLoad" id="color3" xlink:show="other" spreadMethod="pad"&gt;
&lt;stop offset="0%" style="stop-color:black;stop-opacity:1;"/&gt;
&lt;/linearGradient&gt;
&lt;linearGradient x1="0%" gradientTransform="" x2="100%" y1="0%" gradientUnits="objectBoundingBox" y2="0%" xlink:type="simple" xlink:actuate="onLoad" id="color2" xlink:show="other" spreadMethod="pad"&gt;
&lt;stop offset="0%" style="stop-color:black;stop-opacity:1;"/&gt;
&lt;/linearGradient&gt;
&lt;radialGradient gradientTransform="" id="color1" gradientUnits="objectBoundingBox" spreadMethod="pad" xlink:show="other" xlink:type="simple" r="50%" cx="50%" fx="50%" cy="50%" fy="50%" xlink:actuate="onLoad"&gt;
&lt;stop offset="0%" style="stop-color:white;stop-opacity:1;"/&gt;
&lt;stop offset="100%" style="stop-color:yellow;stop-opacity:1;"/&gt;
&lt;/radialGradient&gt;
&lt;linearGradient x1="181.0469" x2="181.0469" y1="-4.882813e-004" gradientUnits="userSpaceOnUse" y2="362.0894" xlink:type="simple" xlink:actuate="onLoad" id="XMLID_3_" xlink:show="other"&gt;
&lt;stop offset="0" style="stop-color:#FFFFFF"/&gt;
&lt;stop offset="0.0424" style="stop-color:#FFF8ED"/&gt;
&lt;stop offset="0.1921" style="stop-color:#FDE2B2"/&gt;
&lt;stop offset="0.3414" style="stop-color:#FCCF7F"/&gt;
&lt;stop offset="0.4869" style="stop-color:#FBC055"/&gt;
&lt;stop offset="0.6279" style="stop-color:#FAB435"/&gt;
&lt;stop offset="0.7631" style="stop-color:#F9AB1E"/&gt;
&lt;stop offset="0.8898" style="stop-color:#F9A610"/&gt;
&lt;stop offset="1" style="stop-color:#F9A40B"/&gt;
&lt;/linearGradient&gt;
&lt;linearGradient gradientTransform="" x1="0%" gradientUnits="objectBoundingBox" y1="0%" x2="100%" y2="0%" xlink:type="simple" xlink:actuate="onLoad" id="color30" xlink:show="other" spreadMethod="pad"&gt;
&lt;stop style="stop-color:black;stop-opacity:1;" offset="0%"/&gt;
&lt;/linearGradient&gt;
&lt;linearGradient gradientTransform="" x1="0%" gradientUnits="objectBoundingBox" y1="0%" x2="100%" y2="0%" xlink:type="simple" xlink:actuate="onLoad" id="color20" xlink:show="other" spreadMethod="pad"&gt;
&lt;stop style="stop-color:#F9ECBF;stop-opacity:1;" offset="0%"/&gt;
&lt;/linearGradient&gt;
&lt;radialGradient gradientTransform="" id="color10" gradientUnits="objectBoundingBox" spreadMethod="pad" xlink:show="other" xlink:type="simple" r="50%" cx="50%" fx="50%" fy="50%" cy="50%" xlink:actuate="onLoad"&gt;
&lt;stop style="stop-color:#E6E6E6;stop-opacity:1;" offset="0%"/&gt;
&lt;stop style="stop-color:#B3B0B2;stop-opacity:1;" offset="100%"/&gt;
&lt;/radialGradient&gt;
&lt;/defs&gt;
&lt;g&gt;
&lt;path style="fill:url(#XMLID_3_);" d="M347.41,145.592c19.58,19.581,19.58,51.325,0,70.905L216.497,347.406 c-19.58,19.576-51.326,19.576-70.904,0L14.685,216.497c-19.58-19.581-19.58-51.325,0-70.905L145.592,14.68 c19.579-19.573,51.324-19.573,70.904,0L347.41,145.592z" transform="matrix( 1, 0, 0, 1, 0, 0)"/&gt;
&lt;g&gt;
&lt;path d="M147.401,28.39L28.395,147.401c-18.551,18.551-18.551,48.736,0,67.287l119.006,119.009  c18.551,18.547,48.736,18.547,67.288,0l119.01-119.009c8.987-8.985,13.937-20.934,13.937-33.643s-4.949-24.658-13.937-33.644l0,0  L214.689,28.39C196.137,9.844,165.951,9.843,147.401,28.39z M150.229,330.869L31.223,211.86c-16.991-16.991-16.991-44.639,0-61.631  L150.229,31.218c16.992-16.987,44.64-16.987,61.632,0l119.01,119.01c8.231,8.231,12.765,19.175,12.765,30.816  s-4.533,22.584-12.765,30.815l-119.01,119.009C194.868,347.856,167.22,347.856,150.229,330.869z" transform="matrix( 1, 0, 0, 1, 0, 0)"/&gt;
&lt;/g&gt;
&lt;/g&gt;
&lt;g&gt;
&lt;path style="fill:url(#color2);stroke:none;" d="M144.328,290.95c-0.077-0.138-0.214-0.23-0.371-0.251c-3.065-0.401-6.448-1.301-8.828-2.349l-0.885-0.39 c-2.089-0.916-4.741-2.692-7.467-5.003c-0.116-0.098-0.271-0.139-0.42-0.108c-0.149,0.029-0.277,0.125-0.347,0.261l-0.42,0.812 c-1.096,2.489-1.155,5.224-0.18,7.729c0.975,2.505,2.867,4.48,5.327,5.562c2.512,1.104,5.288,1.172,7.815,0.188 c2.458-0.956,4.395-2.811,5.454-5.221l0.344-0.782C144.414,291.251,144.406,291.086,144.328,290.95z" transform="matrix( 1, 0, 0, 1, -40, -35)"/&gt;
&lt;path style="fill:url(#color1);stroke:none;" d="M134.476,287.862c-2.253-0.989-5.365-2.633-7.973-4.841 c-3.363-2.846-5.887-6.63-4.644-11.152l0.341-1.342l11.886-38.486l0.299-0.847c1.119-4.5,3.17-7.89,0.173-11.259l-0.923-0.975 c-16.965-18.313-21.435-47.729-11.105-71.221c14.072-32,53.791-45.494,87.173-30.815l0.781,0.344 c33.383,14.678,50.286,53.069,36.214,85.069c-10.328,23.492-35.029,40.082-59.991,39.959l-1.344-0.021 c-4.507,0.068-5.619,3.872-8.179,7.736l-0.421,0.791l-20.329,34.777l-0.757,1.158c-2.513,4.004-7.054,4.682-11.455,4.104 c-3.354-0.438-6.629-1.608-8.859-2.59L134.476,287.862z" transform="matrix( 1, 0, 0, 1, -40, -35)"/&gt;
&lt;path style="fill:#383838;" d="M158.051,112.467c-17.325,6.05-30.752,18.219-37.81,34.266c-3.864,8.789-5.734,18.33-5.734,27.83 c0,17.021,6.003,33.908,17.294,46.097l0.941,0.994c0.615,0.691,0.885,1.339,0.885,2.202c0,0.956-0.331,2.177-0.893,4.016 c0,0-0.636,2.229-0.725,2.54c-0.031,0.089-0.281,0.797-0.281,0.797l-11.936,38.642l-0.356,1.403 c-0.24,0.873-0.404,1.869-0.404,2.958c0,3.063,1.299,6.862,5.856,10.718c3.1,2.626,6.707,4.398,8.582,5.222 c0,0,0.887,0.39,0.887,0.39c1.85,0.813,5.552,2.258,9.541,2.779c8.094,1.063,12.024-2.27,13.897-5.253l0.766-1.172l20.36-34.831 c0,0,0.397-0.742,0.443-0.829c0.169-0.275,1.384-2.254,1.384-2.254c1.857-3.153,2.627-4.176,4.652-4.206l1.266,0.021 c25.918,0.128,51.533-16.918,62.32-41.453c6.705-15.247,6.926-32.566,0.621-48.766c-6.814-17.51-20.708-31.943-38.118-39.598 l-0.779-0.343C193.906,107.247,175.205,106.477,158.051,112.467z M136.475,232.778l0.293-0.823l0.749-2.622 c0.53-1.734,1.096-3.586,1.096-5.476c0-1.849-0.541-3.734-2.187-5.583l-0.975-1.032c-10.423-11.252-15.965-26.866-15.965-42.624 c0-8.827,1.739-17.698,5.333-25.873c6.492-14.763,18.88-25.971,34.881-31.558c15.956-5.572,33.356-4.853,48.998,2.025l0.779,0.343 c16.207,7.126,29.136,20.552,35.473,36.835c5.819,14.955,5.628,30.915-0.539,44.94c-10.01,22.767-33.732,38.584-57.69,38.466 l-1.316-0.021c-5.081,0.076-7.143,3.579-8.962,6.669l-1.38,2.252l-0.083,0.141l-0.421,0.791c0,0-20.186,34.529-20.249,34.637 c-0.062,0.095-0.723,1.106-0.723,1.106c-1.617,2.574-4.648,3.568-9.037,2.992c-3.374-0.441-6.572-1.692-8.178-2.399l-0.889-0.391 c-1.625-0.714-4.744-2.242-7.362-4.46c-2.709-2.292-4.073-4.622-4.073-6.95c0-0.544,0.075-1.088,0.224-1.631 c0,0,0.309-1.215,0.337-1.327C124.645,271.083,136.475,232.778,136.475,232.778z M133.471,290.151 C133.47,290.151,133.47,290.151,133.471,290.151L133.471,290.151z" transform="matrix( 1, 0, 0, 1, -40, -35)"/&gt;
&lt;g&gt;
&lt;path d="M157.545,188.974c-0.018,0.042-0.035,0.085-0.049,0.128l-14.166,42.396l2.846,0.951c0,0,14.06-42.079,14.13-42.29  c1.519-3.432,4.63-5.176,9.249-5.182c0.163,0.018,0.976,0.104,0.976,0.104c0.225,0.044,0.439,0.209,0.614,0.536  c0.023,0.044,0.034,0.118,0.056,0.167c-3.341,2.388-7.05,6.16-7.688,8.324c-0.093,0.316-0.132,0.603-0.132,0.858  c0,0.887,0.459,1.419,0.7,1.636c0.857,0.778,2.602,1.08,4.242,0.731c2.136-0.455,3.841-1.908,4.802-4.094  c0.759-1.727,1.36-3.885,1.36-5.872c0-0.065-0.017-0.124-0.018-0.188c0.52-0.296,0.994-0.522,1.346-0.58  c1.152-0.188,2.264,0.029,2.436,0.08c0,0,1.292,0.421,1.514,0.493c0.197,0.106,1.424,0.772,1.589,0.861  c0.565,0.376,0.836,1.17,0.922,2.163c-3.564,2.201-7.801,6.243-8.355,8.715c-0.048,0.216-0.072,0.428-0.072,0.633  c0,0.656,0.244,1.242,0.707,1.661c0.858,0.779,2.604,1.081,4.245,0.731c2.135-0.454,3.839-1.907,4.799-4.092  c0.95-2.161,1.496-4.144,1.679-5.896c0.654-0.287,1.069-0.37,1.249-0.366c0.124,0.12,0.42,0.408,0.42,0.408l0,0  c0,0.003,0.225,0.271,0.225,0.271l0.435,0.527c2.248,2.628,3.342,4.971,3.342,7.274c0,1.08-0.244,2.151-0.719,3.24  c-0.1,0.181-21.618,39.007-21.618,39.007l2.624,1.455l21.667-39.098c0.022-0.04,0.043-0.081,0.062-0.123  c1.976-4.491,0.97-8.973-3.076-13.703c0.002,0.002-0.382-0.464-0.382-0.464l-0.453-0.523l-0.537-0.522  c-0.563-0.536-1.6-1.035-3.377-0.521c-0.329-1.429-1.033-2.567-2.15-3.298c-0.034-0.022-0.07-0.044-0.106-0.063l-1.807-0.98  c-0.08-0.044-0.164-0.08-0.251-0.107l-1.631-0.531c-0.464-0.168-2.149-0.472-3.86-0.193c-0.442,0.072-0.974,0.275-1.549,0.553  c-0.612-1.137-1.587-1.857-2.827-2.078l-1.18-0.129c-0.052-0.006-0.104-0.009-0.156-0.009  C163.736,181.963,159.561,184.384,157.545,188.974z M171.198,189.582c-0.178,0.759-0.438,1.579-0.822,2.451  c-0.512,1.164-1.285,1.926-2.298,2.263c-0.562,0.187-1.057,0.193-1.439,0.154C167.27,193.312,169.177,191.312,171.198,189.582z   M181.738,194.194c-0.235,0.783-0.516,1.595-0.89,2.444c-0.512,1.164-1.284,1.925-2.296,2.262c-0.582,0.193-1.094,0.194-1.48,0.149  C177.651,198.023,179.342,196.065,181.738,194.194z" transform="matrix( 1, 0, 0, 1, -40, -35)"/&gt;
&lt;/g&gt;
&lt;path style="fill:#F9ECBF;" d="M185.363,242.275c-4.507,0.068-5.619,3.872-8.179,7.736l-0.421,0.791 l-20.328,34.777l-0.757,1.158c-2.513,4.004-7.054,4.682-11.455,4.104c-3.354-0.438-6.629-1.608-8.859-2.59l-0.887-0.392 c-2.252-0.989-5.365-2.633-7.973-4.841c-3.364-2.846-5.888-6.63-4.644-11.152l0.341-1.342l11.886-38.486l0.299-0.847 c1.12-4.5,3.17-7.89,0.173-11.259l2.763,2.77c10.473,11.819,25.643,18.612,44.187,19.43L185.363,242.275z" transform="matrix( 1, 0, 0, 1, -40, -35)"/&gt;
&lt;path style="fill:#383838;" d="M133.187,218.477c-0.417,0.394-0.628,0.924-0.628,1.457c0,0.473,0.167,0.948,0.506,1.328 c0.749,0.842,1.048,1.66,1.048,2.642c0,1.087-0.367,2.374-0.899,4.114c0,0-0.654,2.292-0.727,2.548 c-0.025,0.072-0.285,0.807-0.285,0.807l-11.911,38.563l-0.368,1.439c-0.229,0.834-0.386,1.784-0.386,2.824 c0,2.947,1.258,6.61,5.676,10.348c3.05,2.582,6.609,4.332,8.46,5.145l0.883,0.39c1.83,0.806,5.48,2.23,9.408,2.744 c7.831,1.028,11.614-2.164,13.408-5.023l0.737-1.128l20.38-34.861c0,0,0.402-0.752,0.439-0.822c0.139-0.228,1.389-2.263,1.389-2.263 c1.755-2.981,2.705-4.416,5.075-4.452c1.084-0.017,1.958-0.894,1.97-1.979c0-0.007,0-0.015,0-0.021c0-1.074-0.85-1.959-1.926-1.999 l-3.854-0.143c-17.793-0.784-32.586-7.271-42.764-18.757c-0.026-0.029-0.053-0.059-0.081-0.086l-2.763-2.77 C135.21,217.754,133.975,217.735,133.187,218.477z M144.483,288.858c-3.435-0.448-6.683-1.72-8.314-2.438l-0.884-0.39 c-1.655-0.728-4.824-2.281-7.488-4.538c-2.828-2.393-4.252-4.847-4.252-7.319c0-0.592,0.081-1.184,0.244-1.776l0.351-1.38 l11.858-38.389l0.273-0.771c0.014-0.038,0.044-0.145,0.055-0.183l0.712-2.488c0.315-1.03,0.592-2.072,0.802-3.119 c10.237,10.428,24.239,16.544,40.834,17.826c-0.657,0.885-1.239,1.844-1.804,2.804l-1.354,2.209 c-0.021,0.035-0.079,0.129-0.098,0.165l-0.421,0.791l-20.289,34.708l-0.705,1.073C152.279,288.391,149.083,289.462,144.483,288.858z " transform="matrix( 1, 0, 0, 1, -40, -35)"/&gt;
&lt;path style="fill:#F9ECBF;" d="M133.395,235.028c10.098,10.41,26.514,16.634,41.478,18.238" transform="matrix( 1, 0, 0, 1, -40, -35)"/&gt;
&lt;path style="fill:#383838;" d="M131.959,236.42c9.664,9.963,25.626,17.004,42.7,18.834l0.427-3.977 c-15.932-1.709-31.357-8.469-40.255-17.643L131.959,236.42z" transform="matrix( 1, 0, 0, 1, -40, -35)"/&gt;
&lt;path style="fill:#F9ECBF;" d="M123.644,265.688c10.099,10.41,20.467,13.978,35.434,15.58" transform="matrix( 1, 0, 0, 1, -40, -35)"/&gt;
&lt;path style="fill:#383838;" d="M122.208,267.081c11.043,11.384,22.213,14.63,36.656,16.176l0.426-3.977 c-13.555-1.452-24.006-4.465-34.211-14.984L122.208,267.081z" transform="matrix( 1, 0, 0, 1, -40, -35)"/&gt;
&lt;path style="fill:#F9ECBF;" d="M126.635,256.06c10.096,10.408,22.552,14.893,37.516,16.496" transform="matrix( 1, 0, 0, 1, -40, -35)"/&gt;
&lt;path style="fill:#383838;" d="M125.199,257.453c9.557,9.854,21.867,15.284,38.738,17.092l0.426-3.977 c-16.108-1.727-27.301-6.63-36.293-15.9L125.199,257.453z" transform="matrix( 1, 0, 0, 1, -40, -35)"/&gt;
&lt;path style="fill:#F9ECBF;" d="M129.621,245.308c10.096,10.41,24.916,16.307,39.88,17.91" transform="matrix( 1, 0, 0, 1, -40, -35)"/&gt;
&lt;path style="fill:#383838;" d="M128.186,246.701c9.842,10.148,24.439,16.721,41.103,18.506l0.426-3.977 c-15.736-1.687-29.464-7.836-38.657-17.314L128.186,246.701z" transform="matrix( 1, 0, 0, 1, -40, -35)"/&gt;
&lt;/g&gt;
&lt;g id="0"&gt;
&lt;g&gt;
&lt;path d="M126.718,271.791c2.988,2.53,6.115,4.687,8.696,5.819l1.014,0.446  c2.557,1.126,6.426,2.23,10.271,2.734l-0.396,0.896c-2.435,5.538-8.908,7.908-14.446,5.473l0,0  c-5.539-2.436-8.056-8.898-5.619-14.438L126.718,271.791z" transform="matrix( 0.8766237189093128, 0, 0, 0.88902354185139, 73.6191367274863, 52.13811497638186)"/&gt;
&lt;path d="M126.62,271.3c-0.149,0.029-0.277,0.126-0.347,0.262l-0.479,0.932c-1.245,2.828-1.313,5.94-0.204,8.791  c1.11,2.852,3.264,5.101,6.066,6.333c2.859,1.257,6.019,1.333,8.897,0.213c2.797-1.089,5.002-3.199,6.208-5.942l0.396-0.896  c0.063-0.145,0.056-0.311-0.022-0.447c-0.077-0.138-0.214-0.23-0.371-0.251c-3.523-0.461-7.407-1.494-10.135-2.696l-1.014-0.446  c-2.399-1.053-5.444-3.092-8.575-5.743C126.925,271.31,126.77,271.27,126.62,271.3z M132.059,286.702  c-2.557-1.124-4.523-3.177-5.536-5.779c-0.479-1.229-0.717-2.513-0.717-3.793c0-1.43,0.297-2.857,0.89-4.206  c0,0,0.097-0.188,0.186-0.36c3.03,2.512,5.974,4.47,8.331,5.505l1.013,0.446c2.643,1.163,6.322,2.154,9.756,2.663  c-0.061,0.139-0.136,0.308-0.136,0.308c-1.099,2.5-3.107,4.422-5.656,5.414C137.562,287.922,134.674,287.852,132.059,286.702z" transform="matrix( 0.8766237189093128, 0, 0, 0.88902354185139, 73.6191367274863, 52.13811497638186)"/&gt;
&lt;/g&gt;
&lt;path style="fill:url(#color10);" d="M135.908,276.972c-2.581-1.135-6.146-3.018-9.135-5.547 c-3.853-3.26-6.745-7.594-5.318-12.775l0.389-1.535l13.619-44.096l0.342-0.969c1.282-5.155,3.631-9.039,0.199-12.898l-1.059-1.115 c-19.436-20.979-24.558-54.681-12.723-81.596c16.122-36.663,61.626-52.12,99.87-35.304l0.895,0.395 c38.245,16.816,57.611,60.799,41.49,97.461c-11.834,26.914-40.132,45.921-68.729,45.778l-1.539-0.022 c-5.162,0.078-6.438,4.435-9.37,8.863l-0.483,0.906l-23.288,39.841l-0.867,1.326c-2.879,4.589-8.081,5.362-13.123,4.702 c-3.846-0.504-7.596-1.842-10.15-2.965L135.908,276.972z" transform="matrix( 0.8766237189093128, 0, 0, 0.88902354185139, 73.6191367274863, 52.13811497638186)"/&gt;
&lt;path style="fill:url(#color30);" d="M163.203,76.846c-19.62,6.851-34.824,20.626-42.811,38.79c-4.38,9.963-6.5,20.778-6.5,31.545 c0,19.282,6.798,38.41,19.587,52.215l1.075,1.133c0.888,0.999,1.243,1.969,1.243,3.13c0,1.28-0.431,2.794-1.056,4.839 c0,0-0.761,2.667-0.835,2.927c-0.026,0.073-0.328,0.93-0.328,0.93l-13.644,44.171l-0.417,1.634c-0.292,1.06-0.437,2.117-0.437,3.169 c0,4.069,2.169,8.043,6.402,11.624c3.467,2.935,7.517,4.926,9.622,5.852l-0.002-0.001l1.019,0.449 c2.079,0.914,6.229,2.532,10.698,3.118c6.982,0.914,12.196-1.03,15.077-5.623l0.847-1.294l23.341-39.926 c0,0,0.465-0.868,0.502-0.938c0.14-0.229,1.592-2.594,1.592-2.594c2.068-3.514,3.19-5.205,6.063-5.248l1.479,0.022 c29.345,0.147,58.364-19.169,70.59-46.973c7.588-17.258,7.836-36.865,0.696-55.209c-7.724-19.848-23.475-36.209-43.213-44.888 l-0.893-0.394C203.848,70.93,182.648,70.056,163.203,76.846z M147.337,278.403c-3.975-0.521-7.724-1.985-9.605-2.813l-1.019-0.449 c-1.907-0.838-5.565-2.634-8.647-5.242c-4.108-3.477-5.683-7.082-4.682-10.718l0.399-1.575l13.591-43.997l0.337-0.95l0.854-2.993 c1.19-3.894,2.42-7.921-1.067-11.843l-1.103-1.163c-18.864-20.362-23.946-53.025-12.342-79.414 c7.535-17.136,21.907-30.143,40.468-36.624c18.486-6.455,38.646-5.623,56.767,2.345l0.893,0.394 c18.775,8.255,33.754,23.811,41.097,42.678c6.752,17.348,6.527,35.868-0.631,52.147c-11.604,26.39-39.108,44.723-66.889,44.583 l-1.52-0.022c-5.307,0.08-7.443,3.709-9.51,7.219l-1.589,2.592l-0.065,0.111l-0.483,0.906l-23.25,39.773l-0.814,1.24 C156.489,277.837,152.731,279.11,147.337,278.403z" transform="matrix( 0.8766237189093128, 0, 0, 0.88902354185139, 73.6191367274863, 52.13811497638186)"/&gt;
&lt;g&gt;
&lt;path d="M162.537,163.767c-0.019,0.042-0.035,0.084-0.05,0.128l-16.229,48.571l2.846,0.951c0,0,16.134-48.29,16.197-48.478  c1.781-4.014,5.412-6.053,10.795-6.06c0.156,0.017,1.141,0.123,1.141,0.123c0.34,0.064,0.642,0.293,0.873,0.727  c0.056,0.104,0.08,0.25,0.124,0.369c-3.818,2.691-8.119,7.042-8.852,9.523c-0.102,0.347-0.145,0.658-0.145,0.936  c0,0.878,0.426,1.422,0.731,1.698c0.938,0.85,2.86,1.172,4.675,0.785c2.373-0.506,4.269-2.126,5.339-4.562  c0.86-1.956,1.543-4.4,1.543-6.64c0-0.116-0.029-0.221-0.033-0.336c0.666-0.384,1.28-0.685,1.735-0.759  c1.363-0.222,2.701,0.041,2.891,0.098c0,0,1.531,0.499,1.758,0.572c0.203,0.111,1.699,0.923,1.856,1.008  c0.782,0.522,1.144,1.506,1.218,2.728c-4.196,2.518-9.047,7.295-9.646,9.964c-0.056,0.251-0.081,0.481-0.081,0.693  c0,0.898,0.438,1.45,0.741,1.724c0.938,0.85,2.86,1.172,4.675,0.785c2.374-0.507,4.271-2.126,5.34-4.562  c1.102-2.503,1.721-4.79,1.916-6.8c0.978-0.442,1.559-0.534,1.739-0.495c0.102,0.099,0.537,0.521,0.537,0.521  c-0.001,0-0.001-0.001-0.001-0.001c0,0.004,0.268,0.322,0.268,0.322l0.503,0.609c2.61,3.053,3.88,5.781,3.88,8.469  c0,1.269-0.286,2.53-0.845,3.812c-0.101,0.181-24.776,44.7-24.776,44.7l2.624,1.455l24.826-44.792  c0.022-0.04,0.043-0.082,0.062-0.124c2.224-5.062,1.083-10.121-3.489-15.468l-0.451-0.547l-0.487-0.566l-0.623-0.605  c-0.609-0.581-1.741-1.133-3.734-0.529c-0.039,0.012-0.086,0.039-0.125,0.052c-0.337-1.696-1.147-3.024-2.44-3.87  c-0.034-0.022-0.069-0.044-0.105-0.063l-2.069-1.124c-0.08-0.043-0.165-0.08-0.252-0.108l-1.869-0.608  c-0.523-0.188-2.405-0.524-4.32-0.213c-0.541,0.088-1.208,0.363-1.923,0.72c-0.028-0.058-0.035-0.129-0.065-0.186  c-0.668-1.251-1.739-2.041-3.097-2.283l-1.335-0.147c-0.052-0.005-0.104-0.008-0.157-0.008  C169.525,155.866,164.811,158.594,162.537,163.767z M178.274,163.806c-0.207,1.115-0.518,2.282-1.038,3.465  c-0.626,1.424-1.582,2.344-2.841,2.736c-0.776,0.241-1.498,0.215-1.971,0.129C172.988,168.794,175.596,166.027,178.274,163.806z   M190.457,169.081c-0.307,1.15-0.726,2.333-1.224,3.467c-0.626,1.424-1.582,2.345-2.842,2.736c-0.802,0.25-1.557,0.217-2.028,0.124  C184.913,174.197,187.267,171.46,190.457,169.081z" transform="matrix( 0.8766237189093128, 0, 0, 0.88902354185139, 73.6191367274863, 52.13811497638186)"/&gt;
&lt;/g&gt;
&lt;g&gt;
&lt;g&gt;
&lt;path style="fill:url(#color20);" d="M194.208,224.748c-5.162,0.078-6.438,4.435-9.37,8.863l-0.483,0.906   l-23.288,39.841l-0.867,1.326c-2.879,4.589-8.081,5.362-13.123,4.702c-3.846-0.504-7.596-1.842-10.15-2.965l-1.017-0.449   c-2.581-1.135-6.146-3.018-9.135-5.547c-3.853-3.26-6.745-7.594-5.318-12.775l0.389-1.537l13.619-44.094l0.342-0.969   c1.282-5.156,3.631-9.039,0.199-12.898l3.165,3.174c11.998,13.541,29.377,21.323,50.622,22.258L194.208,224.748z" transform="matrix( 0.8766237189093128, 0, 0, 0.88902354185139, 73.6191367274863, 52.13811497638186)"/&gt;
&lt;path style="fill:url(#color30);" d="M134.634,197.696c-0.417,0.393-0.629,0.924-0.629,1.457c0,0.473,0.167,0.947,0.505,1.328   c0.916,1.029,1.28,2.019,1.28,3.199c0,1.28-0.429,2.787-1.049,4.815c0,0-0.761,2.669-0.835,2.929   c-0.026,0.073-0.328,0.93-0.328,0.93l-13.644,44.169l-0.417,1.637c-0.292,1.059-0.437,2.117-0.437,3.168   c0,4.068,2.169,8.043,6.402,11.624c3.467,2.935,7.517,4.926,9.622,5.852l1.013,0.447c2.08,0.915,6.23,2.533,10.699,3.119   c6.982,0.914,12.196-1.03,15.077-5.623l0.847-1.294l23.341-39.926c0,0,0.465-0.868,0.502-0.938   c0.14-0.229,1.592-2.594,1.592-2.594c2.068-3.514,3.19-5.205,6.063-5.248c1.084-0.017,1.958-0.894,1.97-1.978   c0-0.008,0-0.016,0-0.022c0-1.074-0.85-1.959-1.926-1.999l-4.416-0.164c-20.467-0.9-37.485-8.364-49.199-21.585   c-0.026-0.029-0.053-0.059-0.081-0.086l-3.165-3.174C136.657,196.973,135.422,196.954,134.634,197.696z M147.336,278.403   c-3.975-0.521-7.724-1.985-9.605-2.813l-1.013-0.447c-1.911-0.84-5.569-2.636-8.651-5.244c-3.309-2.8-4.974-5.684-4.974-8.6   c0-0.704,0.097-1.411,0.292-2.118l0.399-1.578l13.591-43.994l0.317-0.894c0.013-0.038,0.043-0.144,0.055-0.183l0.82-2.868   c0.415-1.359,0.757-2.736,0.98-4.117c11.822,12.271,28.147,19.422,47.549,20.81c-0.887,1.111-1.635,2.364-2.368,3.609   l-1.558,2.541c-0.021,0.033-0.078,0.127-0.097,0.162l-0.483,0.906l-23.25,39.773l-0.814,1.24   C156.488,277.837,152.73,279.11,147.336,278.403z" transform="matrix( 0.8766237189093128, 0, 0, 0.88902354185139, 73.6191367274863, 52.13811497638186)"/&gt;
&lt;/g&gt;
&lt;g&gt;
&lt;path style="fill:url(#color20);" d="M134.671,216.443c11.566,11.928,30.375,19.059,47.518,20.896" transform="matrix( 0.8766237189093128, 0, 0, 0.88902354185139, 73.6191367274863, 52.13811497638186)"/&gt;
&lt;path style="fill:url(#color30);" d="M133.235,217.835c11.024,11.367,29.245,19.402,48.741,21.492l0.426-3.977   c-18.317-1.964-36.057-9.743-46.295-20.301L133.235,217.835z" transform="matrix( 0.8766237189093128, 0, 0, 0.88902354185139, 73.6191367274863, 52.13811497638186)"/&gt;
&lt;/g&gt;
&lt;g&gt;
&lt;path style="fill:url(#color20);" d="M123.499,251.568c11.567,11.926,23.448,16.012,40.593,17.85" transform="matrix( 0.8766237189093128, 0, 0, 0.88902354185139, 73.6191367274863, 52.13811497638186)"/&gt;
&lt;path style="fill:url(#color30);" d="M122.064,252.96c12.586,12.977,25.332,16.679,41.815,18.445l0.427-3.977   c-15.596-1.672-27.623-5.142-39.371-17.254L122.064,252.96z" transform="matrix( 0.8766237189093128, 0, 0, 0.88902354185139, 73.6191367274863, 52.13811497638186)"/&gt;
&lt;/g&gt;
&lt;g&gt;
&lt;path style="fill:url(#color20);" d="M126.927,240.539c11.567,11.924,25.836,17.061,42.98,18.896" transform="matrix( 0.8766237189093128, 0, 0, 0.88902354185139, 73.6191367274863, 52.13811497638186)"/&gt;
&lt;path style="fill:url(#color30);" d="M125.491,241.931c10.901,11.236,24.946,17.431,44.203,19.492l0.426-3.977   c-18.526-1.984-31.404-7.628-41.758-18.301L125.491,241.931z" transform="matrix( 0.8766237189093128, 0, 0, 0.88902354185139, 73.6191367274863, 52.13811497638186)"/&gt;
&lt;/g&gt;
&lt;g&gt;
&lt;path style="fill:url(#color20);" d="M130.347,228.22c11.567,11.926,28.544,18.682,45.689,20.52" transform="matrix( 0.8766237189093128, 0, 0, 0.88902354185139, 73.6191367274863, 52.13811497638186)"/&gt;
&lt;path style="fill:url(#color30);" d="M128.911,229.613c11.229,11.577,27.89,19.076,46.912,21.115l0.427-3.977   c-18.095-1.939-33.887-9.016-44.467-19.924L128.911,229.613z" transform="matrix( 0.8766237189093128, 0, 0, 0.88902354185139, 73.6191367274863, 52.13811497638186)"/&gt;
&lt;/g&gt;
&lt;/g&gt;
&lt;/g&gt;
&lt;/svg&gt;
</csml:image>
<csml:toolSpecificGraphics/>
</csml:shape>
</csml:viewProperty>
<csml:animationProperty/>
<csml:biologicalProperty refBiologicalEventID="ME_UnknownActivation" refCellComponentID="CC_Cell"/>
<csml:comments/>
</csml:process>
<csml:process id="p9" name="p9" type="cso30:c:ProcessBiological">
<csml:logProperty/>
<csml:connector id="c5" name="c5" refID="e3" type="cso30:c:InputProcess">
<csml:logProperty/>
<csml:connectorSimulationProperty>
<csml:connectorFiring connectorFiringStyle="csml-connectorFiringStyle:nocheck" value="0"/>
<csml:connectorKinetic>
<csml:parameter key="stoichiometry" value="1.0"/>
<csml:parameter key="custom" value="1.0"/>
</csml:connectorKinetic>
</csml:connectorSimulationProperty>
<csml:viewProperty>
<csml:position position="auto" positionID="default" x="0.0" y="0.0"/>
<csml:shape depth="0" shapeID="default" visible="true">
<csml:toolSpecificGraphics>
<fig:figure xmlns:fig="http://www.csml.org/csml/cigraphics">
<fig:edge depth="0" lineColor="0 0 0 255" lineDash="" lineStyle="straight" lineWidth="1.0" points="1222.7820512820513 492.5 1222.8509615384614 557.0" visible="true"/>
</fig:figure>
<fig:sourceArrow xmlns:fig="http://www.csml.org/csml/cigraphics">
<fig:imageArrow fileFormat="img" filePath="" fileType="localFile" fillColor="0 0 0 255" outlineColor="0 0 0 255" outlineDash="" outlineWidth="1.0" size="0 0"/>
</fig:sourceArrow>
</csml:toolSpecificGraphics>
</csml:shape>
</csml:viewProperty>
<csml:animationProperty/>
<csml:biologicalProperty/>
<csml:comments/>
</csml:connector>
<csml:processSimulationProperty>
<csml:priority value="0"/>
<csml:firing firingOnce="false" firingStyle="csml-firingStyle:and" type="csml-variable:Boolean" value="true"/>
<csml:delay delayStyle="nodelay" value="0.0"/>
<csml:processKinetic calcStyle="csml-calcStyle:speed" fast="false" kineticStyle="custom">
<csml:parameter key="custom" value="0.20/60*m3"/>
</csml:processKinetic>
</csml:processSimulationProperty>
<csml:viewProperty>
<csml:position position="rotation:0.0" positionID="default" x="1200.375" y="557.0"/>
<csml:shape depth="0" shapeID="default" visible="true">
<csml:image fileFormat="svg" fileType="resourceFile" height="45.0" outlineColor="0 0 0 0" outlineDash="" outlineWidth="0.0" resourceID="10012" width="45.0"/>
<csml:toolSpecificGraphics/>
</csml:shape>
</csml:viewProperty>
<csml:animationProperty/>
<csml:biologicalProperty refBiologicalEventID="ME_UnknownDegradation" refCellComponentID="CC_Cell"/>
<csml:comments/>
</csml:process>
<csml:process id="p8" name="p8" type="cso30:c:ProcessBiological">
<csml:logProperty/>
<csml:connector id="c3" name="c3" refID="e2" type="cso30:c:InputProcess">
<csml:logProperty/>
<csml:connectorSimulationProperty>
<csml:connectorFiring connectorFiringStyle="csml-connectorFiringStyle:nocheck" value="0"/>
<csml:connectorKinetic>
<csml:parameter key="stoichiometry" value="1.0"/>
<csml:parameter key="custom" value="1.0"/>
</csml:connectorKinetic>
</csml:connectorSimulationProperty>
<csml:viewProperty>
<csml:position position="auto" positionID="default" x="0.0" y="0.0"/>
<csml:shape depth="0" shapeID="default" visible="true">
<csml:toolSpecificGraphics>
<fig:figure xmlns:fig="http://www.csml.org/csml/cigraphics">
<fig:edge depth="0" lineColor="0 0 0 255" lineDash="" lineStyle="straight" lineWidth="1.0" points="765.25 464.375 616.75 464.375" visible="true"/>
</fig:figure>
<fig:sourceArrow xmlns:fig="http://www.csml.org/csml/cigraphics">
<fig:imageArrow fileFormat="img" filePath="" fileType="localFile" fillColor="0 0 0 255" outlineColor="0 0 0 255" outlineDash="" outlineWidth="1.0" size="0 0"/>
</fig:sourceArrow>
</csml:toolSpecificGraphics>
</csml:shape>
</csml:viewProperty>
<csml:animationProperty/>
<csml:biologicalProperty/>
<csml:comments/>
</csml:connector>
<csml:processSimulationProperty>
<csml:priority value="0"/>
<csml:firing firingOnce="false" firingStyle="csml-firingStyle:and" type="csml-variable:Boolean" value="true"/>
<csml:delay delayStyle="nodelay" value="0.0"/>
<csml:processKinetic calcStyle="csml-calcStyle:speed" fast="false" kineticStyle="custom">
<csml:parameter key="custom" value="0.25/60*m2"/>
</csml:processKinetic>
</csml:processSimulationProperty>
<csml:viewProperty>
<csml:position position="rotation:0.0" positionID="default" x="571.75" y="441.875"/>
<csml:shape depth="0" shapeID="default" visible="true">
<csml:image fileFormat="svg" fileType="resourceFile" height="45.0" outlineColor="0 0 0 0" outlineDash="" outlineWidth="0.0" resourceID="10012" width="45.0"/>
<csml:toolSpecificGraphics/>
</csml:shape>
</csml:viewProperty>
<csml:animationProperty/>
<csml:biologicalProperty refBiologicalEventID="ME_UnknownDegradation" refCellComponentID="CC_Cell"/>
<csml:comments/>
</csml:process>
<csml:process id="p31" name="p5" type="cso30:c:ProcessBiological">
<csml:logProperty/>
<csml:connector id="c48" name="c48" refID="e9" type="cso30:c:InputAssociation">
<csml:logProperty/>
<csml:connectorSimulationProperty>
<csml:connectorFiring connectorFiringStyle="csml-connectorFiringStyle:nocheck" value="0"/>
<csml:connectorKinetic>
<csml:parameter key="stoichiometry" value="1.0"/>
<csml:parameter key="custom" value="1.0"/>
</csml:connectorKinetic>
</csml:connectorSimulationProperty>
<csml:viewProperty>
<csml:position position="auto" positionID="default" x="0.0" y="0.0"/>
<csml:shape depth="0" shapeID="default" visible="true">
<csml:toolSpecificGraphics>
<fig:figure xmlns:fig="http://www.csml.org/csml/cigraphics">
<fig:edge depth="0" lineColor="0 0 0 255" lineDash="4.0 4.0" lineStyle="straight" lineWidth="1.0" points="276.25 507.75 276.25 578.25" visible="true"/>
</fig:figure>
<fig:sourceArrow xmlns:fig="http://www.csml.org/csml/cigraphics">
<fig:imageArrow fileFormat="img" filePath="" fileType="localFile" fillColor="0 0 0 255" outlineColor="0 0 0 255" outlineDash="" outlineWidth="1.0" size="0 0"/>
</fig:sourceArrow>
</csml:toolSpecificGraphics>
</csml:shape>
</csml:viewProperty>
<csml:animationProperty/>
<csml:biologicalProperty/>
<csml:comments/>
</csml:connector>
<csml:connector id="c49" name="c49" refID="e17" type="cso30:c:OutputProcess">
<csml:logProperty/>
<csml:connectorSimulationProperty>
<csml:connectorFiring connectorFiringStyle="csml-connectorFiringStyle:nocheck" value="0"/>
<csml:connectorKinetic>
<csml:parameter key="stoichiometry" value="1.0"/>
<csml:parameter key="custom" value="1.0"/>
</csml:connectorKinetic>
</csml:connectorSimulationProperty>
<csml:viewProperty>
<csml:position position="auto" positionID="default" x="0.0" y="0.0"/>
<csml:shape depth="0" shapeID="default" visible="true">
<csml:toolSpecificGraphics>
<fig:figure xmlns:fig="http://www.csml.org/csml/cigraphics">
<fig:edge depth="0" lineColor="0 0 0 255" lineDash="" lineStyle="straight" lineWidth="1.0" points="276.25 623.25 276.25 699.625" visible="true"/>
</fig:figure>
<fig:sourceArrow xmlns:fig="http://www.csml.org/csml/cigraphics">
<fig:imageArrow fileFormat="img" filePath="" fileType="localFile" fillColor="0 0 0 255" outlineColor="0 0 0 255" outlineDash="" outlineWidth="1.0" size="0 0"/>
</fig:sourceArrow>
</csml:toolSpecificGraphics>
</csml:shape>
</csml:viewProperty>
<csml:animationProperty/>
<csml:biologicalProperty/>
<csml:comments/>
</csml:connector>
<csml:processSimulationProperty>
<csml:priority value="0"/>
<csml:firing firingOnce="false" firingStyle="csml-firingStyle:and" type="csml-variable:Boolean" value="true"/>
<csml:delay delayStyle="nodelay" value="0.0"/>
<csml:processKinetic calcStyle="csml-calcStyle:speed" fast="false" kineticStyle="custom">
<csml:parameter key="custom" value="0.35/60/(1+10*pow(1,3)/(pow(0.85,3)+pow(1,3)))*(1+10*pow(m9,3)/(pow(0.85,3)+pow(m9,3)))"/>
</csml:processKinetic>
</csml:processSimulationProperty>
<csml:viewProperty>
<csml:position position="rotation:0.0" positionID="default" x="253.75" y="578.25"/>
<csml:shape depth="0" shapeID="default" visible="true">
<csml:image fileFormat="svg" fileType="internal" height="45.0" outlineColor="0 0 0 0" outlineDash="" outlineWidth="0.0" resourceID="10003" width="45.0">&lt;svg contentScriptType="text/ecmascript" width="362.094" xmlns:xlink="http://www.w3.org/1999/xlink" zoomAndPan="magnify" style="overflow:visible;enable-background:new 0 0 431.413 43.583" contentStyleType="text/css" height="362.089" viewBox="0 0 362.094 362.089" preserveAspectRatio="xMidYMid meet" xmlns="http://www.w3.org/2000/svg" version="1.0"&gt;
&lt;defs&gt;
&lt;linearGradient x1="0%" gradientTransform="" x2="100%" y1="0%" gradientUnits="objectBoundingBox" y2="0%" xlink:type="simple" xlink:actuate="onLoad" id="stroke1" xlink:show="other" spreadMethod="pad"&gt;
&lt;stop offset="0%" style="stop-color:#808080;stop-opacity:1;"/&gt;
&lt;/linearGradient&gt;
&lt;linearGradient x1="0%" gradientTransform="" x2="100%" y1="0%" gradientUnits="objectBoundingBox" y2="0%" xlink:type="simple" xlink:actuate="onLoad" id="stroke2" xlink:show="other" spreadMethod="pad"&gt;
&lt;stop offset="0%" style="stop-color:#008000;stop-opacity:1;"/&gt;
&lt;/linearGradient&gt;
&lt;linearGradient x1="0%" gradientTransform="" x2="100%" y1="0%" gradientUnits="objectBoundingBox" y2="0%" xlink:type="simple" xlink:actuate="onLoad" id="stroke3" xlink:show="other" spreadMethod="pad"&gt;
&lt;stop offset="0%" style="stop-color:#00ff00;stop-opacity:1;"/&gt;
&lt;/linearGradient&gt;
&lt;linearGradient x1="0%" gradientTransform="" x2="100%" y1="0%" gradientUnits="objectBoundingBox" y2="0%" xlink:type="simple" xlink:actuate="onLoad" id="color3" xlink:show="other" spreadMethod="pad"&gt;
&lt;stop offset="0%" style="stop-color:black;stop-opacity:1;"/&gt;
&lt;/linearGradient&gt;
&lt;linearGradient x1="0%" gradientTransform="" x2="100%" y1="0%" gradientUnits="objectBoundingBox" y2="0%" xlink:type="simple" xlink:actuate="onLoad" id="color2" xlink:show="other" spreadMethod="pad"&gt;
&lt;stop offset="0%" style="stop-color:black;stop-opacity:1;"/&gt;
&lt;/linearGradient&gt;
&lt;radialGradient gradientTransform="" id="color1" gradientUnits="objectBoundingBox" spreadMethod="pad" xlink:show="other" xlink:type="simple" r="50%" cx="50%" fx="50%" cy="50%" fy="50%" xlink:actuate="onLoad"&gt;
&lt;stop offset="0%" style="stop-color:white;stop-opacity:1;"/&gt;
&lt;stop offset="100%" style="stop-color:yellow;stop-opacity:1;"/&gt;
&lt;/radialGradient&gt;
&lt;linearGradient x1="181.0469" x2="181.0469" y1="-4.882813e-004" gradientUnits="userSpaceOnUse" y2="362.0894" xlink:type="simple" xlink:actuate="onLoad" id="XMLID_3_" xlink:show="other"&gt;
&lt;stop offset="0" style="stop-color:#FFFFFF"/&gt;
&lt;stop offset="0.0424" style="stop-color:#FFF8ED"/&gt;
&lt;stop offset="0.1921" style="stop-color:#FDE2B2"/&gt;
&lt;stop offset="0.3414" style="stop-color:#FCCF7F"/&gt;
&lt;stop offset="0.4869" style="stop-color:#FBC055"/&gt;
&lt;stop offset="0.6279" style="stop-color:#FAB435"/&gt;
&lt;stop offset="0.7631" style="stop-color:#F9AB1E"/&gt;
&lt;stop offset="0.8898" style="stop-color:#F9A610"/&gt;
&lt;stop offset="1" style="stop-color:#F9A40B"/&gt;
&lt;/linearGradient&gt;
&lt;linearGradient x1="181.0469" gradientUnits="userSpaceOnUse" y1="-4.882813e-004" x2="181.0469" y2="362.0894" xlink:type="simple" xlink:actuate="onLoad" id="XMLID_3_0" xlink:show="other"&gt;
&lt;stop style="stop-color:#FFFFFF" offset="0"/&gt;
&lt;stop style="stop-color:#FFF8ED" offset="0.0424"/&gt;
&lt;stop style="stop-color:#FDE2B2" offset="0.1921"/&gt;
&lt;stop style="stop-color:#FCCF7F" offset="0.3414"/&gt;
&lt;stop style="stop-color:#FBC055" offset="0.4869"/&gt;
&lt;stop style="stop-color:#FAB435" offset="0.6279"/&gt;
&lt;stop style="stop-color:#F9AB1E" offset="0.7631"/&gt;
&lt;stop style="stop-color:#F9A610" offset="0.8898"/&gt;
&lt;stop style="stop-color:#F9A40B" offset="1"/&gt;
&lt;/linearGradient&gt;
&lt;linearGradient gradientTransform="" x1="0%" gradientUnits="objectBoundingBox" y1="0%" x2="100%" y2="0%" xlink:type="simple" xlink:actuate="onLoad" id="color20" xlink:show="other" spreadMethod="pad"&gt;
&lt;stop style="stop-color:black;stop-opacity:1;" offset="0%"/&gt;
&lt;/linearGradient&gt;
&lt;radialGradient gradientTransform="" id="color10" gradientUnits="objectBoundingBox" spreadMethod="pad" xlink:show="other" xlink:type="simple" r="50%" cx="50%" fx="50%" fy="50%" cy="50%" xlink:actuate="onLoad"&gt;
&lt;stop style="stop-color:white;stop-opacity:1;" offset="0%"/&gt;
&lt;stop style="stop-color:yellow;stop-opacity:1;" offset="100%"/&gt;
&lt;/radialGradient&gt;
&lt;linearGradient gradientTransform="" x1="0%" gradientUnits="objectBoundingBox" y1="0%" x2="100%" y2="0%" xlink:type="simple" xlink:actuate="onLoad" id="color30" xlink:show="other" spreadMethod="pad"&gt;
&lt;stop style="stop-color:black;stop-opacity:1;" offset="0%"/&gt;
&lt;/linearGradient&gt;
&lt;linearGradient gradientTransform="" x1="0%" x2="100%" y1="0%" gradientUnits="objectBoundingBox" y2="0%" xlink:type="simple" xlink:actuate="onLoad" id="color300" xlink:show="other" spreadMethod="pad"&gt;
&lt;stop offset="0%" style="stop-color:black;stop-opacity:1;"/&gt;
&lt;/linearGradient&gt;
&lt;linearGradient gradientTransform="" x1="0%" x2="100%" y1="0%" gradientUnits="objectBoundingBox" y2="0%" xlink:type="simple" xlink:actuate="onLoad" id="color200" xlink:show="other" spreadMethod="pad"&gt;
&lt;stop offset="0%" style="stop-color:#F9ECBF;stop-opacity:1;"/&gt;
&lt;/linearGradient&gt;
&lt;radialGradient gradientTransform="" id="color100" gradientUnits="objectBoundingBox" spreadMethod="pad" xlink:show="other" xlink:type="simple" r="50%" cx="50%" fx="50%" cy="50%" fy="50%" xlink:actuate="onLoad"&gt;
&lt;stop offset="0%" style="stop-color:#E6E6E6;stop-opacity:1;"/&gt;
&lt;stop offset="100%" style="stop-color:#B3B0B2;stop-opacity:1;"/&gt;
&lt;/radialGradient&gt;
&lt;linearGradient gradientTransform="" x1="0%" gradientUnits="objectBoundingBox" y1="0%" x2="100%" y2="0%" xlink:type="simple" xlink:actuate="onLoad" id="color21" xlink:show="other" spreadMethod="pad"&gt;
&lt;stop style="stop-color:black;stop-opacity:1;" offset="0%"/&gt;
&lt;/linearGradient&gt;
&lt;radialGradient gradientTransform="" id="color11" gradientUnits="objectBoundingBox" spreadMethod="pad" xlink:show="other" xlink:type="simple" r="50%" cx="50%" fx="50%" fy="50%" cy="50%" xlink:actuate="onLoad"&gt;
&lt;stop style="stop-color:white;stop-opacity:1;" offset="0%"/&gt;
&lt;stop style="stop-color:yellow;stop-opacity:1;" offset="100%"/&gt;
&lt;/radialGradient&gt;
&lt;/defs&gt;
&lt;g id="0"&gt;
&lt;path style="fill:url(#XMLID_3_0);" d="M347.41,145.592c19.58,19.581,19.58,51.325,0,70.905L216.497,347.406 c-19.58,19.576-51.326,19.576-70.904,0L14.685,216.497c-19.58-19.581-19.58-51.325,0-70.905L145.592,14.68 c19.579-19.573,51.324-19.573,70.904,0L347.41,145.592z" transform="matrix( 1, 0, 0, 1, 0, 0)"/&gt;
&lt;g&gt;
&lt;path d="M147.401,28.39L28.395,147.401c-18.551,18.551-18.551,48.736,0,67.287l119.006,119.009  c18.551,18.547,48.736,18.547,67.288,0l119.01-119.009c8.987-8.985,13.937-20.934,13.937-33.643s-4.949-24.658-13.937-33.644l0,0  L214.689,28.39C196.137,9.844,165.951,9.843,147.401,28.39z M150.229,330.869L31.223,211.86c-16.991-16.991-16.991-44.639,0-61.631  L150.229,31.218c16.992-16.987,44.64-16.987,61.632,0l119.01,119.01c8.231,8.231,12.765,19.175,12.765,30.816  s-4.533,22.584-12.765,30.815l-119.01,119.009C194.868,347.856,167.22,347.856,150.229,330.869z" transform="matrix( 1, 0, 0, 1, 0, 0)"/&gt;
&lt;/g&gt;
&lt;/g&gt;
&lt;g id="1"&gt;
&lt;path style="fill:url(#color21);stroke:none;" d="M144.328,290.95c-0.077-0.138-0.214-0.23-0.371-0.251c-3.065-0.401-6.448-1.301-8.828-2.349l-0.885-0.39 c-2.089-0.916-4.741-2.692-7.467-5.003c-0.116-0.098-0.271-0.139-0.42-0.108c-0.149,0.029-0.277,0.125-0.347,0.261l-0.42,0.812 c-1.096,2.489-1.155,5.224-0.18,7.729c0.975,2.505,2.867,4.48,5.327,5.562c2.512,1.104,5.288,1.172,7.815,0.188 c2.458-0.956,4.395-2.811,5.454-5.221l0.344-0.782C144.414,291.251,144.406,291.086,144.328,290.95z" transform="matrix( 1, 0, 0, 1, -40, -35)"/&gt;
&lt;path style="fill:url(#color11);stroke:none;" d="M134.476,287.862c-2.253-0.989-5.365-2.633-7.973-4.841 c-3.363-2.846-5.887-6.63-4.644-11.152l0.341-1.342l11.886-38.486l0.299-0.847c1.119-4.5,3.17-7.89,0.173-11.259l-0.923-0.975 c-16.965-18.313-21.435-47.729-11.105-71.221c14.072-32,53.791-45.494,87.173-30.815l0.781,0.344 c33.383,14.678,50.286,53.069,36.214,85.069c-10.328,23.492-35.029,40.082-59.991,39.959l-1.344-0.021 c-4.507,0.068-5.619,3.872-8.179,7.736l-0.421,0.791l-20.329,34.777l-0.757,1.158c-2.513,4.004-7.054,4.682-11.455,4.104 c-3.354-0.438-6.629-1.608-8.859-2.59L134.476,287.862z" transform="matrix( 1, 0, 0, 1, -40, -35)"/&gt;
&lt;path style="fill:#383838;" d="M158.051,112.467c-17.325,6.05-30.752,18.219-37.81,34.266c-3.864,8.789-5.734,18.33-5.734,27.83 c0,17.021,6.003,33.908,17.294,46.097l0.941,0.994c0.615,0.691,0.885,1.339,0.885,2.202c0,0.956-0.331,2.177-0.893,4.016 c0,0-0.636,2.229-0.725,2.54c-0.031,0.089-0.281,0.797-0.281,0.797l-11.936,38.642l-0.356,1.403 c-0.24,0.873-0.404,1.869-0.404,2.958c0,3.063,1.299,6.862,5.856,10.718c3.1,2.626,6.707,4.398,8.582,5.222 c0,0,0.887,0.39,0.887,0.39c1.85,0.813,5.552,2.258,9.541,2.779c8.094,1.063,12.024-2.27,13.897-5.253l0.766-1.172l20.36-34.831 c0,0,0.397-0.742,0.443-0.829c0.169-0.275,1.384-2.254,1.384-2.254c1.857-3.153,2.627-4.176,4.652-4.206l1.266,0.021 c25.918,0.128,51.533-16.918,62.32-41.453c6.705-15.247,6.926-32.566,0.621-48.766c-6.814-17.51-20.708-31.943-38.118-39.598 l-0.779-0.343C193.906,107.247,175.205,106.477,158.051,112.467z M136.475,232.778l0.293-0.823l0.749-2.622 c0.53-1.734,1.096-3.586,1.096-5.476c0-1.849-0.541-3.734-2.187-5.583l-0.975-1.032c-10.423-11.252-15.965-26.866-15.965-42.624 c0-8.827,1.739-17.698,5.333-25.873c6.492-14.763,18.88-25.971,34.881-31.558c15.956-5.572,33.356-4.853,48.998,2.025l0.779,0.343 c16.207,7.126,29.136,20.552,35.473,36.835c5.819,14.955,5.628,30.915-0.539,44.94c-10.01,22.767-33.732,38.584-57.69,38.466 l-1.316-0.021c-5.081,0.076-7.143,3.579-8.962,6.669l-1.38,2.252l-0.083,0.141l-0.421,0.791c0,0-20.186,34.529-20.249,34.637 c-0.062,0.095-0.723,1.106-0.723,1.106c-1.617,2.574-4.648,3.568-9.037,2.992c-3.374-0.441-6.572-1.692-8.178-2.399l-0.889-0.391 c-1.625-0.714-4.744-2.242-7.362-4.46c-2.709-2.292-4.073-4.622-4.073-6.95c0-0.544,0.075-1.088,0.224-1.631 c0,0,0.309-1.215,0.337-1.327C124.645,271.083,136.475,232.778,136.475,232.778z M133.471,290.151 C133.47,290.151,133.47,290.151,133.471,290.151L133.471,290.151z" transform="matrix( 1, 0, 0, 1, -40, -35)"/&gt;
&lt;g&gt;
&lt;path d="M157.545,188.974c-0.018,0.042-0.035,0.085-0.049,0.128l-14.166,42.396l2.846,0.951c0,0,14.06-42.079,14.13-42.29  c1.519-3.432,4.63-5.176,9.249-5.182c0.163,0.018,0.976,0.104,0.976,0.104c0.225,0.044,0.439,0.209,0.614,0.536  c0.023,0.044,0.034,0.118,0.056,0.167c-3.341,2.388-7.05,6.16-7.688,8.324c-0.093,0.316-0.132,0.603-0.132,0.858  c0,0.887,0.459,1.419,0.7,1.636c0.857,0.778,2.602,1.08,4.242,0.731c2.136-0.455,3.841-1.908,4.802-4.094  c0.759-1.727,1.36-3.885,1.36-5.872c0-0.065-0.017-0.124-0.018-0.188c0.52-0.296,0.994-0.522,1.346-0.58  c1.152-0.188,2.264,0.029,2.436,0.08c0,0,1.292,0.421,1.514,0.493c0.197,0.106,1.424,0.772,1.589,0.861  c0.565,0.376,0.836,1.17,0.922,2.163c-3.564,2.201-7.801,6.243-8.355,8.715c-0.048,0.216-0.072,0.428-0.072,0.633  c0,0.656,0.244,1.242,0.707,1.661c0.858,0.779,2.604,1.081,4.245,0.731c2.135-0.454,3.839-1.907,4.799-4.092  c0.95-2.161,1.496-4.144,1.679-5.896c0.654-0.287,1.069-0.37,1.249-0.366c0.124,0.12,0.42,0.408,0.42,0.408l0,0  c0,0.003,0.225,0.271,0.225,0.271l0.435,0.527c2.248,2.628,3.342,4.971,3.342,7.274c0,1.08-0.244,2.151-0.719,3.24  c-0.1,0.181-21.618,39.007-21.618,39.007l2.624,1.455l21.667-39.098c0.022-0.04,0.043-0.081,0.062-0.123  c1.976-4.491,0.97-8.973-3.076-13.703c0.002,0.002-0.382-0.464-0.382-0.464l-0.453-0.523l-0.537-0.522  c-0.563-0.536-1.6-1.035-3.377-0.521c-0.329-1.429-1.033-2.567-2.15-3.298c-0.034-0.022-0.07-0.044-0.106-0.063l-1.807-0.98  c-0.08-0.044-0.164-0.08-0.251-0.107l-1.631-0.531c-0.464-0.168-2.149-0.472-3.86-0.193c-0.442,0.072-0.974,0.275-1.549,0.553  c-0.612-1.137-1.587-1.857-2.827-2.078l-1.18-0.129c-0.052-0.006-0.104-0.009-0.156-0.009  C163.736,181.963,159.561,184.384,157.545,188.974z M171.198,189.582c-0.178,0.759-0.438,1.579-0.822,2.451  c-0.512,1.164-1.285,1.926-2.298,2.263c-0.562,0.187-1.057,0.193-1.439,0.154C167.27,193.312,169.177,191.312,171.198,189.582z   M181.738,194.194c-0.235,0.783-0.516,1.595-0.89,2.444c-0.512,1.164-1.284,1.925-2.296,2.262c-0.582,0.193-1.094,0.194-1.48,0.149  C177.651,198.023,179.342,196.065,181.738,194.194z" transform="matrix( 1, 0, 0, 1, -40, -35)"/&gt;
&lt;/g&gt;
&lt;path style="fill:#F9ECBF;" d="M185.363,242.275c-4.507,0.068-5.619,3.872-8.179,7.736l-0.421,0.791 l-20.328,34.777l-0.757,1.158c-2.513,4.004-7.054,4.682-11.455,4.104c-3.354-0.438-6.629-1.608-8.859-2.59l-0.887-0.392 c-2.252-0.989-5.365-2.633-7.973-4.841c-3.364-2.846-5.888-6.63-4.644-11.152l0.341-1.342l11.886-38.486l0.299-0.847 c1.12-4.5,3.17-7.89,0.173-11.259l2.763,2.77c10.473,11.819,25.643,18.612,44.187,19.43L185.363,242.275z" transform="matrix( 1, 0, 0, 1, -40, -35)"/&gt;
&lt;path style="fill:#383838;" d="M133.187,218.477c-0.417,0.394-0.628,0.924-0.628,1.457c0,0.473,0.167,0.948,0.506,1.328 c0.749,0.842,1.048,1.66,1.048,2.642c0,1.087-0.367,2.374-0.899,4.114c0,0-0.654,2.292-0.727,2.548 c-0.025,0.072-0.285,0.807-0.285,0.807l-11.911,38.563l-0.368,1.439c-0.229,0.834-0.386,1.784-0.386,2.824 c0,2.947,1.258,6.61,5.676,10.348c3.05,2.582,6.609,4.332,8.46,5.145l0.883,0.39c1.83,0.806,5.48,2.23,9.408,2.744 c7.831,1.028,11.614-2.164,13.408-5.023l0.737-1.128l20.38-34.861c0,0,0.402-0.752,0.439-0.822c0.139-0.228,1.389-2.263,1.389-2.263 c1.755-2.981,2.705-4.416,5.075-4.452c1.084-0.017,1.958-0.894,1.97-1.979c0-0.007,0-0.015,0-0.021c0-1.074-0.85-1.959-1.926-1.999 l-3.854-0.143c-17.793-0.784-32.586-7.271-42.764-18.757c-0.026-0.029-0.053-0.059-0.081-0.086l-2.763-2.77 C135.21,217.754,133.975,217.735,133.187,218.477z M144.483,288.858c-3.435-0.448-6.683-1.72-8.314-2.438l-0.884-0.39 c-1.655-0.728-4.824-2.281-7.488-4.538c-2.828-2.393-4.252-4.847-4.252-7.319c0-0.592,0.081-1.184,0.244-1.776l0.351-1.38 l11.858-38.389l0.273-0.771c0.014-0.038,0.044-0.145,0.055-0.183l0.712-2.488c0.315-1.03,0.592-2.072,0.802-3.119 c10.237,10.428,24.239,16.544,40.834,17.826c-0.657,0.885-1.239,1.844-1.804,2.804l-1.354,2.209 c-0.021,0.035-0.079,0.129-0.098,0.165l-0.421,0.791l-20.289,34.708l-0.705,1.073C152.279,288.391,149.083,289.462,144.483,288.858z " transform="matrix( 1, 0, 0, 1, -40, -35)"/&gt;
&lt;path style="fill:#F9ECBF;" d="M133.395,235.028c10.098,10.41,26.514,16.634,41.478,18.238" transform="matrix( 1, 0, 0, 1, -40, -35)"/&gt;
&lt;path style="fill:#383838;" d="M131.959,236.42c9.664,9.963,25.626,17.004,42.7,18.834l0.427-3.977 c-15.932-1.709-31.357-8.469-40.255-17.643L131.959,236.42z" transform="matrix( 1, 0, 0, 1, -40, -35)"/&gt;
&lt;path style="fill:#F9ECBF;" d="M123.644,265.688c10.099,10.41,20.467,13.978,35.434,15.58" transform="matrix( 1, 0, 0, 1, -40, -35)"/&gt;
&lt;path style="fill:#383838;" d="M122.208,267.081c11.043,11.384,22.213,14.63,36.656,16.176l0.426-3.977 c-13.555-1.452-24.006-4.465-34.211-14.984L122.208,267.081z" transform="matrix( 1, 0, 0, 1, -40, -35)"/&gt;
&lt;path style="fill:#F9ECBF;" d="M126.635,256.06c10.096,10.408,22.552,14.893,37.516,16.496" transform="matrix( 1, 0, 0, 1, -40, -35)"/&gt;
&lt;path style="fill:#383838;" d="M125.199,257.453c9.557,9.854,21.867,15.284,38.738,17.092l0.426-3.977 c-16.108-1.727-27.301-6.63-36.293-15.9L125.199,257.453z" transform="matrix( 1, 0, 0, 1, -40, -35)"/&gt;
&lt;path style="fill:#F9ECBF;" d="M129.621,245.308c10.096,10.41,24.916,16.307,39.88,17.91" transform="matrix( 1, 0, 0, 1, -40, -35)"/&gt;
&lt;path style="fill:#383838;" d="M128.186,246.701c9.842,10.148,24.439,16.721,41.103,18.506l0.426-3.977 c-15.736-1.687-29.464-7.836-38.657-17.314L128.186,246.701z" transform="matrix( 1, 0, 0, 1, -40, -35)"/&gt;
&lt;/g&gt;
&lt;g id="2"&gt;
&lt;g&gt;
&lt;path d="M126.718,271.791c2.988,2.53,6.115,4.687,8.696,5.819l1.014,0.446  c2.557,1.126,6.426,2.23,10.271,2.734l-0.396,0.896c-2.435,5.538-8.908,7.908-14.446,5.473l0,0  c-5.539-2.436-8.056-8.898-5.619-14.438L126.718,271.791z" transform="matrix( 0.8766237189093128, 0, 0, 0.88902354185139, 73.6191367274863, 52.13811497638186)"/&gt;
&lt;path d="M126.62,271.3c-0.149,0.029-0.277,0.126-0.347,0.262l-0.479,0.932c-1.245,2.828-1.313,5.94-0.204,8.791  c1.11,2.852,3.264,5.101,6.066,6.333c2.859,1.257,6.019,1.333,8.897,0.213c2.797-1.089,5.002-3.199,6.208-5.942l0.396-0.896  c0.063-0.145,0.056-0.311-0.022-0.447c-0.077-0.138-0.214-0.23-0.371-0.251c-3.523-0.461-7.407-1.494-10.135-2.696l-1.014-0.446  c-2.399-1.053-5.444-3.092-8.575-5.743C126.925,271.31,126.77,271.27,126.62,271.3z M132.059,286.702  c-2.557-1.124-4.523-3.177-5.536-5.779c-0.479-1.229-0.717-2.513-0.717-3.793c0-1.43,0.297-2.857,0.89-4.206  c0,0,0.097-0.188,0.186-0.36c3.03,2.512,5.974,4.47,8.331,5.505l1.013,0.446c2.643,1.163,6.322,2.154,9.756,2.663  c-0.061,0.139-0.136,0.308-0.136,0.308c-1.099,2.5-3.107,4.422-5.656,5.414C137.562,287.922,134.674,287.852,132.059,286.702z" transform="matrix( 0.8766237189093128, 0, 0, 0.88902354185139, 73.6191367274863, 52.13811497638186)"/&gt;
&lt;/g&gt;
&lt;path style="fill:url(#color100);" d="M135.908,276.972c-2.581-1.135-6.146-3.018-9.135-5.547 c-3.853-3.26-6.745-7.594-5.318-12.775l0.389-1.535l13.619-44.096l0.342-0.969c1.282-5.155,3.631-9.039,0.199-12.898l-1.059-1.115 c-19.436-20.979-24.558-54.681-12.723-81.596c16.122-36.663,61.626-52.12,99.87-35.304l0.895,0.395 c38.245,16.816,57.611,60.799,41.49,97.461c-11.834,26.914-40.132,45.921-68.729,45.778l-1.539-0.022 c-5.162,0.078-6.438,4.435-9.37,8.863l-0.483,0.906l-23.288,39.841l-0.867,1.326c-2.879,4.589-8.081,5.362-13.123,4.702 c-3.846-0.504-7.596-1.842-10.15-2.965L135.908,276.972z" transform="matrix( 0.8766237189093128, 0, 0, 0.88902354185139, 73.6191367274863, 52.13811497638186)"/&gt;
&lt;path style="fill:url(#color300);" d="M163.203,76.846c-19.62,6.851-34.824,20.626-42.811,38.79c-4.38,9.963-6.5,20.778-6.5,31.545 c0,19.282,6.798,38.41,19.587,52.215l1.075,1.133c0.888,0.999,1.243,1.969,1.243,3.13c0,1.28-0.431,2.794-1.056,4.839 c0,0-0.761,2.667-0.835,2.927c-0.026,0.073-0.328,0.93-0.328,0.93l-13.644,44.171l-0.417,1.634c-0.292,1.06-0.437,2.117-0.437,3.169 c0,4.069,2.169,8.043,6.402,11.624c3.467,2.935,7.517,4.926,9.622,5.852l-0.002-0.001l1.019,0.449 c2.079,0.914,6.229,2.532,10.698,3.118c6.982,0.914,12.196-1.03,15.077-5.623l0.847-1.294l23.341-39.926 c0,0,0.465-0.868,0.502-0.938c0.14-0.229,1.592-2.594,1.592-2.594c2.068-3.514,3.19-5.205,6.063-5.248l1.479,0.022 c29.345,0.147,58.364-19.169,70.59-46.973c7.588-17.258,7.836-36.865,0.696-55.209c-7.724-19.848-23.475-36.209-43.213-44.888 l-0.893-0.394C203.848,70.93,182.648,70.056,163.203,76.846z M147.337,278.403c-3.975-0.521-7.724-1.985-9.605-2.813l-1.019-0.449 c-1.907-0.838-5.565-2.634-8.647-5.242c-4.108-3.477-5.683-7.082-4.682-10.718l0.399-1.575l13.591-43.997l0.337-0.95l0.854-2.993 c1.19-3.894,2.42-7.921-1.067-11.843l-1.103-1.163c-18.864-20.362-23.946-53.025-12.342-79.414 c7.535-17.136,21.907-30.143,40.468-36.624c18.486-6.455,38.646-5.623,56.767,2.345l0.893,0.394 c18.775,8.255,33.754,23.811,41.097,42.678c6.752,17.348,6.527,35.868-0.631,52.147c-11.604,26.39-39.108,44.723-66.889,44.583 l-1.52-0.022c-5.307,0.08-7.443,3.709-9.51,7.219l-1.589,2.592l-0.065,0.111l-0.483,0.906l-23.25,39.773l-0.814,1.24 C156.489,277.837,152.731,279.11,147.337,278.403z" transform="matrix( 0.8766237189093128, 0, 0, 0.88902354185139, 73.6191367274863, 52.13811497638186)"/&gt;
&lt;g&gt;
&lt;path d="M162.537,163.767c-0.019,0.042-0.035,0.084-0.05,0.128l-16.229,48.571l2.846,0.951c0,0,16.134-48.29,16.197-48.478  c1.781-4.014,5.412-6.053,10.795-6.06c0.156,0.017,1.141,0.123,1.141,0.123c0.34,0.064,0.642,0.293,0.873,0.727  c0.056,0.104,0.08,0.25,0.124,0.369c-3.818,2.691-8.119,7.042-8.852,9.523c-0.102,0.347-0.145,0.658-0.145,0.936  c0,0.878,0.426,1.422,0.731,1.698c0.938,0.85,2.86,1.172,4.675,0.785c2.373-0.506,4.269-2.126,5.339-4.562  c0.86-1.956,1.543-4.4,1.543-6.64c0-0.116-0.029-0.221-0.033-0.336c0.666-0.384,1.28-0.685,1.735-0.759  c1.363-0.222,2.701,0.041,2.891,0.098c0,0,1.531,0.499,1.758,0.572c0.203,0.111,1.699,0.923,1.856,1.008  c0.782,0.522,1.144,1.506,1.218,2.728c-4.196,2.518-9.047,7.295-9.646,9.964c-0.056,0.251-0.081,0.481-0.081,0.693  c0,0.898,0.438,1.45,0.741,1.724c0.938,0.85,2.86,1.172,4.675,0.785c2.374-0.507,4.271-2.126,5.34-4.562  c1.102-2.503,1.721-4.79,1.916-6.8c0.978-0.442,1.559-0.534,1.739-0.495c0.102,0.099,0.537,0.521,0.537,0.521  c-0.001,0-0.001-0.001-0.001-0.001c0,0.004,0.268,0.322,0.268,0.322l0.503,0.609c2.61,3.053,3.88,5.781,3.88,8.469  c0,1.269-0.286,2.53-0.845,3.812c-0.101,0.181-24.776,44.7-24.776,44.7l2.624,1.455l24.826-44.792  c0.022-0.04,0.043-0.082,0.062-0.124c2.224-5.062,1.083-10.121-3.489-15.468l-0.451-0.547l-0.487-0.566l-0.623-0.605  c-0.609-0.581-1.741-1.133-3.734-0.529c-0.039,0.012-0.086,0.039-0.125,0.052c-0.337-1.696-1.147-3.024-2.44-3.87  c-0.034-0.022-0.069-0.044-0.105-0.063l-2.069-1.124c-0.08-0.043-0.165-0.08-0.252-0.108l-1.869-0.608  c-0.523-0.188-2.405-0.524-4.32-0.213c-0.541,0.088-1.208,0.363-1.923,0.72c-0.028-0.058-0.035-0.129-0.065-0.186  c-0.668-1.251-1.739-2.041-3.097-2.283l-1.335-0.147c-0.052-0.005-0.104-0.008-0.157-0.008  C169.525,155.866,164.811,158.594,162.537,163.767z M178.274,163.806c-0.207,1.115-0.518,2.282-1.038,3.465  c-0.626,1.424-1.582,2.344-2.841,2.736c-0.776,0.241-1.498,0.215-1.971,0.129C172.988,168.794,175.596,166.027,178.274,163.806z   M190.457,169.081c-0.307,1.15-0.726,2.333-1.224,3.467c-0.626,1.424-1.582,2.345-2.842,2.736c-0.802,0.25-1.557,0.217-2.028,0.124  C184.913,174.197,187.267,171.46,190.457,169.081z" transform="matrix( 0.8766237189093128, 0, 0, 0.88902354185139, 73.6191367274863, 52.13811497638186)"/&gt;
&lt;/g&gt;
&lt;g&gt;
&lt;g&gt;
&lt;path style="fill:url(#color200);" d="M194.208,224.748c-5.162,0.078-6.438,4.435-9.37,8.863l-0.483,0.906   l-23.288,39.841l-0.867,1.326c-2.879,4.589-8.081,5.362-13.123,4.702c-3.846-0.504-7.596-1.842-10.15-2.965l-1.017-0.449   c-2.581-1.135-6.146-3.018-9.135-5.547c-3.853-3.26-6.745-7.594-5.318-12.775l0.389-1.537l13.619-44.094l0.342-0.969   c1.282-5.156,3.631-9.039,0.199-12.898l3.165,3.174c11.998,13.541,29.377,21.323,50.622,22.258L194.208,224.748z" transform="matrix( 0.8766237189093128, 0, 0, 0.88902354185139, 73.6191367274863, 52.13811497638186)"/&gt;
&lt;path style="fill:url(#color300);" d="M134.634,197.696c-0.417,0.393-0.629,0.924-0.629,1.457c0,0.473,0.167,0.947,0.505,1.328   c0.916,1.029,1.28,2.019,1.28,3.199c0,1.28-0.429,2.787-1.049,4.815c0,0-0.761,2.669-0.835,2.929   c-0.026,0.073-0.328,0.93-0.328,0.93l-13.644,44.169l-0.417,1.637c-0.292,1.059-0.437,2.117-0.437,3.168   c0,4.068,2.169,8.043,6.402,11.624c3.467,2.935,7.517,4.926,9.622,5.852l1.013,0.447c2.08,0.915,6.23,2.533,10.699,3.119   c6.982,0.914,12.196-1.03,15.077-5.623l0.847-1.294l23.341-39.926c0,0,0.465-0.868,0.502-0.938   c0.14-0.229,1.592-2.594,1.592-2.594c2.068-3.514,3.19-5.205,6.063-5.248c1.084-0.017,1.958-0.894,1.97-1.978   c0-0.008,0-0.016,0-0.022c0-1.074-0.85-1.959-1.926-1.999l-4.416-0.164c-20.467-0.9-37.485-8.364-49.199-21.585   c-0.026-0.029-0.053-0.059-0.081-0.086l-3.165-3.174C136.657,196.973,135.422,196.954,134.634,197.696z M147.336,278.403   c-3.975-0.521-7.724-1.985-9.605-2.813l-1.013-0.447c-1.911-0.84-5.569-2.636-8.651-5.244c-3.309-2.8-4.974-5.684-4.974-8.6   c0-0.704,0.097-1.411,0.292-2.118l0.399-1.578l13.591-43.994l0.317-0.894c0.013-0.038,0.043-0.144,0.055-0.183l0.82-2.868   c0.415-1.359,0.757-2.736,0.98-4.117c11.822,12.271,28.147,19.422,47.549,20.81c-0.887,1.111-1.635,2.364-2.368,3.609   l-1.558,2.541c-0.021,0.033-0.078,0.127-0.097,0.162l-0.483,0.906l-23.25,39.773l-0.814,1.24   C156.488,277.837,152.73,279.11,147.336,278.403z" transform="matrix( 0.8766237189093128, 0, 0, 0.88902354185139, 73.6191367274863, 52.13811497638186)"/&gt;
&lt;/g&gt;
&lt;g&gt;
&lt;path style="fill:url(#color200);" d="M134.671,216.443c11.566,11.928,30.375,19.059,47.518,20.896" transform="matrix( 0.8766237189093128, 0, 0, 0.88902354185139, 73.6191367274863, 52.13811497638186)"/&gt;
&lt;path style="fill:url(#color300);" d="M133.235,217.835c11.024,11.367,29.245,19.402,48.741,21.492l0.426-3.977   c-18.317-1.964-36.057-9.743-46.295-20.301L133.235,217.835z" transform="matrix( 0.8766237189093128, 0, 0, 0.88902354185139, 73.6191367274863, 52.13811497638186)"/&gt;
&lt;/g&gt;
&lt;g&gt;
&lt;path style="fill:url(#color200);" d="M123.499,251.568c11.567,11.926,23.448,16.012,40.593,17.85" transform="matrix( 0.8766237189093128, 0, 0, 0.88902354185139, 73.6191367274863, 52.13811497638186)"/&gt;
&lt;path style="fill:url(#color300);" d="M122.064,252.96c12.586,12.977,25.332,16.679,41.815,18.445l0.427-3.977   c-15.596-1.672-27.623-5.142-39.371-17.254L122.064,252.96z" transform="matrix( 0.8766237189093128, 0, 0, 0.88902354185139, 73.6191367274863, 52.13811497638186)"/&gt;
&lt;/g&gt;
&lt;g&gt;
&lt;path style="fill:url(#color200);" d="M126.927,240.539c11.567,11.924,25.836,17.061,42.98,18.896" transform="matrix( 0.8766237189093128, 0, 0, 0.88902354185139, 73.6191367274863, 52.13811497638186)"/&gt;
&lt;path style="fill:url(#color300);" d="M125.491,241.931c10.901,11.236,24.946,17.431,44.203,19.492l0.426-3.977   c-18.526-1.984-31.404-7.628-41.758-18.301L125.491,241.931z" transform="matrix( 0.8766237189093128, 0, 0, 0.88902354185139, 73.6191367274863, 52.13811497638186)"/&gt;
&lt;/g&gt;
&lt;g&gt;
&lt;path style="fill:url(#color200);" d="M130.347,228.22c11.567,11.926,28.544,18.682,45.689,20.52" transform="matrix( 0.8766237189093128, 0, 0, 0.88902354185139, 73.6191367274863, 52.13811497638186)"/&gt;
&lt;path style="fill:url(#color300);" d="M128.911,229.613c11.229,11.577,27.89,19.076,46.912,21.115l0.427-3.977   c-18.095-1.939-33.887-9.016-44.467-19.924L128.911,229.613z" transform="matrix( 0.8766237189093128, 0, 0, 0.88902354185139, 73.6191367274863, 52.13811497638186)"/&gt;
&lt;/g&gt;
&lt;/g&gt;
&lt;/g&gt;
&lt;/svg&gt;
</csml:image>
<csml:toolSpecificGraphics/>
</csml:shape>
</csml:viewProperty>
<csml:animationProperty/>
<csml:biologicalProperty refBiologicalEventID="ME_UnknownActivation" refCellComponentID="CC_Cell"/>
<csml:comments/>
</csml:process>
<csml:process id="p32" name="p5" type="cso30:c:ProcessBiological">
<csml:logProperty/>
<csml:connector id="c58" name="c58" refID="e20" type="cso30:c:OutputProcess">
<csml:logProperty/>
<csml:connectorSimulationProperty>
<csml:connectorFiring connectorFiringStyle="csml-connectorFiringStyle:nocheck" value="0"/>
<csml:connectorKinetic>
<csml:parameter key="stoichiometry" value="1.0"/>
<csml:parameter key="custom" value="1.0"/>
</csml:connectorKinetic>
</csml:connectorSimulationProperty>
<csml:viewProperty>
<csml:position position="auto" positionID="default" x="0.0" y="0.0"/>
<csml:shape depth="0" shapeID="default" visible="true">
<csml:toolSpecificGraphics>
<fig:figure xmlns:fig="http://www.csml.org/csml/cigraphics">
<fig:edge depth="0" lineColor="0 0 0 255" lineDash="" lineStyle="straight" lineWidth="1.0" points="1482.0 160.8246644295302 1615.75 236.31711409395973" visible="true"/>
</fig:figure>
<fig:sourceArrow xmlns:fig="http://www.csml.org/csml/cigraphics">
<fig:imageArrow fileFormat="img" filePath="" fileType="localFile" fillColor="0 0 0 255" outlineColor="0 0 0 255" outlineDash="" outlineWidth="1.0" size="0 0"/>
</fig:sourceArrow>
</csml:toolSpecificGraphics>
</csml:shape>
</csml:viewProperty>
<csml:animationProperty/>
<csml:biologicalProperty/>
<csml:comments/>
</csml:connector>
<csml:connector id="c51" name="c51" refID="e15" type="cso30:c:InputAssociation">
<csml:logProperty/>
<csml:connectorSimulationProperty>
<csml:connectorFiring connectorFiringStyle="csml-connectorFiringStyle:nocheck" value="0"/>
<csml:connectorKinetic>
<csml:parameter key="stoichiometry" value="1.0"/>
<csml:parameter key="custom" value="1.0"/>
</csml:connectorKinetic>
</csml:connectorSimulationProperty>
<csml:viewProperty>
<csml:position position="auto" positionID="default" x="0.0" y="0.0"/>
<csml:shape depth="0" shapeID="default" visible="true">
<csml:toolSpecificGraphics>
<fig:figure xmlns:fig="http://www.csml.org/csml/cigraphics">
<fig:edge depth="0" lineColor="0 0 0 255" lineDash="4.0 4.0" lineStyle="straight" lineWidth="1.0" points="1264.75 149.86190078037905 1437.0 148.32566889632108" visible="true"/>
</fig:figure>
<fig:sourceArrow xmlns:fig="http://www.csml.org/csml/cigraphics">
<fig:imageArrow fileFormat="img" filePath="" fileType="localFile" fillColor="0 0 0 255" outlineColor="0 0 0 255" outlineDash="" outlineWidth="1.0" size="0 0"/>
</fig:sourceArrow>
</csml:toolSpecificGraphics>
</csml:shape>
</csml:viewProperty>
<csml:animationProperty/>
<csml:biologicalProperty/>
<csml:comments/>
</csml:connector>
<csml:processSimulationProperty>
<csml:priority value="0"/>
<csml:firing firingOnce="false" firingStyle="csml-firingStyle:and" type="csml-variable:Boolean" value="true"/>
<csml:delay delayStyle="nodelay" value="0.0"/>
<csml:processKinetic calcStyle="csml-calcStyle:speed" fast="false" kineticStyle="custom">
<csml:parameter key="custom" value="0.4/60*(1-pow(m14,3)/(pow(1.0,3)+pow(m14,3)))/(1-pow(1.0,3)/(pow(1.0,3)+pow(1.0,3)))"/>
</csml:processKinetic>
</csml:processSimulationProperty>
<csml:viewProperty>
<csml:position position="rotation:0.0" positionID="default" x="1437.0" y="125.625"/>
<csml:shape depth="0" shapeID="default" visible="true">
<csml:image fileFormat="svg" fileType="internal" height="45.0" outlineColor="0 0 0 0" outlineDash="" outlineWidth="0.0" resourceID="10003" width="45.0">&lt;svg contentScriptType="text/ecmascript" width="362.094" xmlns:xlink="http://www.w3.org/1999/xlink" zoomAndPan="magnify" style="overflow:visible;enable-background:new 0 0 431.413 43.583" contentStyleType="text/css" height="362.089" viewBox="0 0 362.094 362.089" preserveAspectRatio="xMidYMid meet" xmlns="http://www.w3.org/2000/svg" version="1.0"&gt;
&lt;defs&gt;
&lt;linearGradient x1="0%" gradientTransform="" x2="100%" y1="0%" gradientUnits="objectBoundingBox" y2="0%" xlink:type="simple" xlink:actuate="onLoad" id="stroke1" xlink:show="other" spreadMethod="pad"&gt;
&lt;stop offset="0%" style="stop-color:#808080;stop-opacity:1;"/&gt;
&lt;/linearGradient&gt;
&lt;linearGradient x1="0%" gradientTransform="" x2="100%" y1="0%" gradientUnits="objectBoundingBox" y2="0%" xlink:type="simple" xlink:actuate="onLoad" id="stroke2" xlink:show="other" spreadMethod="pad"&gt;
&lt;stop offset="0%" style="stop-color:#008000;stop-opacity:1;"/&gt;
&lt;/linearGradient&gt;
&lt;linearGradient x1="0%" gradientTransform="" x2="100%" y1="0%" gradientUnits="objectBoundingBox" y2="0%" xlink:type="simple" xlink:actuate="onLoad" id="stroke3" xlink:show="other" spreadMethod="pad"&gt;
&lt;stop offset="0%" style="stop-color:#00ff00;stop-opacity:1;"/&gt;
&lt;/linearGradient&gt;
&lt;linearGradient x1="0%" gradientTransform="" x2="100%" y1="0%" gradientUnits="objectBoundingBox" y2="0%" xlink:type="simple" xlink:actuate="onLoad" id="color3" xlink:show="other" spreadMethod="pad"&gt;
&lt;stop offset="0%" style="stop-color:black;stop-opacity:1;"/&gt;
&lt;/linearGradient&gt;
&lt;linearGradient x1="0%" gradientTransform="" x2="100%" y1="0%" gradientUnits="objectBoundingBox" y2="0%" xlink:type="simple" xlink:actuate="onLoad" id="color2" xlink:show="other" spreadMethod="pad"&gt;
&lt;stop offset="0%" style="stop-color:black;stop-opacity:1;"/&gt;
&lt;/linearGradient&gt;
&lt;radialGradient gradientTransform="" id="color1" gradientUnits="objectBoundingBox" spreadMethod="pad" xlink:show="other" xlink:type="simple" r="50%" cx="50%" fx="50%" cy="50%" fy="50%" xlink:actuate="onLoad"&gt;
&lt;stop offset="0%" style="stop-color:white;stop-opacity:1;"/&gt;
&lt;stop offset="100%" style="stop-color:yellow;stop-opacity:1;"/&gt;
&lt;/radialGradient&gt;
&lt;linearGradient x1="181.0469" x2="181.0469" y1="-4.882813e-004" gradientUnits="userSpaceOnUse" y2="362.0894" xlink:type="simple" xlink:actuate="onLoad" id="XMLID_3_" xlink:show="other"&gt;
&lt;stop offset="0" style="stop-color:#FFFFFF"/&gt;
&lt;stop offset="0.0424" style="stop-color:#FFF8ED"/&gt;
&lt;stop offset="0.1921" style="stop-color:#FDE2B2"/&gt;
&lt;stop offset="0.3414" style="stop-color:#FCCF7F"/&gt;
&lt;stop offset="0.4869" style="stop-color:#FBC055"/&gt;
&lt;stop offset="0.6279" style="stop-color:#FAB435"/&gt;
&lt;stop offset="0.7631" style="stop-color:#F9AB1E"/&gt;
&lt;stop offset="0.8898" style="stop-color:#F9A610"/&gt;
&lt;stop offset="1" style="stop-color:#F9A40B"/&gt;
&lt;/linearGradient&gt;
&lt;linearGradient x1="181.0469" gradientUnits="userSpaceOnUse" y1="-4.882813e-004" x2="181.0469" y2="362.0894" xlink:type="simple" xlink:actuate="onLoad" id="XMLID_3_0" xlink:show="other"&gt;
&lt;stop style="stop-color:#FFFFFF" offset="0"/&gt;
&lt;stop style="stop-color:#FFF8ED" offset="0.0424"/&gt;
&lt;stop style="stop-color:#FDE2B2" offset="0.1921"/&gt;
&lt;stop style="stop-color:#FCCF7F" offset="0.3414"/&gt;
&lt;stop style="stop-color:#FBC055" offset="0.4869"/&gt;
&lt;stop style="stop-color:#FAB435" offset="0.6279"/&gt;
&lt;stop style="stop-color:#F9AB1E" offset="0.7631"/&gt;
&lt;stop style="stop-color:#F9A610" offset="0.8898"/&gt;
&lt;stop style="stop-color:#F9A40B" offset="1"/&gt;
&lt;/linearGradient&gt;
&lt;linearGradient gradientTransform="" x1="0%" gradientUnits="objectBoundingBox" y1="0%" x2="100%" y2="0%" xlink:type="simple" xlink:actuate="onLoad" id="color20" xlink:show="other" spreadMethod="pad"&gt;
&lt;stop style="stop-color:black;stop-opacity:1;" offset="0%"/&gt;
&lt;/linearGradient&gt;
&lt;radialGradient gradientTransform="" id="color10" gradientUnits="objectBoundingBox" spreadMethod="pad" xlink:show="other" xlink:type="simple" r="50%" cx="50%" fx="50%" fy="50%" cy="50%" xlink:actuate="onLoad"&gt;
&lt;stop style="stop-color:white;stop-opacity:1;" offset="0%"/&gt;
&lt;stop style="stop-color:yellow;stop-opacity:1;" offset="100%"/&gt;
&lt;/radialGradient&gt;
&lt;linearGradient gradientTransform="" x1="0%" gradientUnits="objectBoundingBox" y1="0%" x2="100%" y2="0%" xlink:type="simple" xlink:actuate="onLoad" id="color30" xlink:show="other" spreadMethod="pad"&gt;
&lt;stop style="stop-color:black;stop-opacity:1;" offset="0%"/&gt;
&lt;/linearGradient&gt;
&lt;linearGradient gradientTransform="" x1="0%" x2="100%" y1="0%" gradientUnits="objectBoundingBox" y2="0%" xlink:type="simple" xlink:actuate="onLoad" id="color300" xlink:show="other" spreadMethod="pad"&gt;
&lt;stop offset="0%" style="stop-color:black;stop-opacity:1;"/&gt;
&lt;/linearGradient&gt;
&lt;linearGradient gradientTransform="" x1="0%" x2="100%" y1="0%" gradientUnits="objectBoundingBox" y2="0%" xlink:type="simple" xlink:actuate="onLoad" id="color200" xlink:show="other" spreadMethod="pad"&gt;
&lt;stop offset="0%" style="stop-color:#F9ECBF;stop-opacity:1;"/&gt;
&lt;/linearGradient&gt;
&lt;radialGradient gradientTransform="" id="color100" gradientUnits="objectBoundingBox" spreadMethod="pad" xlink:show="other" xlink:type="simple" r="50%" cx="50%" fx="50%" cy="50%" fy="50%" xlink:actuate="onLoad"&gt;
&lt;stop offset="0%" style="stop-color:#E6E6E6;stop-opacity:1;"/&gt;
&lt;stop offset="100%" style="stop-color:#B3B0B2;stop-opacity:1;"/&gt;
&lt;/radialGradient&gt;
&lt;linearGradient gradientTransform="" x1="0%" gradientUnits="objectBoundingBox" y1="0%" x2="100%" y2="0%" xlink:type="simple" xlink:actuate="onLoad" id="color21" xlink:show="other" spreadMethod="pad"&gt;
&lt;stop style="stop-color:black;stop-opacity:1;" offset="0%"/&gt;
&lt;/linearGradient&gt;
&lt;radialGradient gradientTransform="" id="color11" gradientUnits="objectBoundingBox" spreadMethod="pad" xlink:show="other" xlink:type="simple" r="50%" cx="50%" fx="50%" fy="50%" cy="50%" xlink:actuate="onLoad"&gt;
&lt;stop style="stop-color:white;stop-opacity:1;" offset="0%"/&gt;
&lt;stop style="stop-color:yellow;stop-opacity:1;" offset="100%"/&gt;
&lt;/radialGradient&gt;
&lt;/defs&gt;
&lt;g id="0"&gt;
&lt;path style="fill:url(#XMLID_3_0);" d="M347.41,145.592c19.58,19.581,19.58,51.325,0,70.905L216.497,347.406 c-19.58,19.576-51.326,19.576-70.904,0L14.685,216.497c-19.58-19.581-19.58-51.325,0-70.905L145.592,14.68 c19.579-19.573,51.324-19.573,70.904,0L347.41,145.592z" transform="matrix( 1, 0, 0, 1, 0, 0)"/&gt;
&lt;g&gt;
&lt;path d="M147.401,28.39L28.395,147.401c-18.551,18.551-18.551,48.736,0,67.287l119.006,119.009  c18.551,18.547,48.736,18.547,67.288,0l119.01-119.009c8.987-8.985,13.937-20.934,13.937-33.643s-4.949-24.658-13.937-33.644l0,0  L214.689,28.39C196.137,9.844,165.951,9.843,147.401,28.39z M150.229,330.869L31.223,211.86c-16.991-16.991-16.991-44.639,0-61.631  L150.229,31.218c16.992-16.987,44.64-16.987,61.632,0l119.01,119.01c8.231,8.231,12.765,19.175,12.765,30.816  s-4.533,22.584-12.765,30.815l-119.01,119.009C194.868,347.856,167.22,347.856,150.229,330.869z" transform="matrix( 1, 0, 0, 1, 0, 0)"/&gt;
&lt;/g&gt;
&lt;/g&gt;
&lt;g id="1"&gt;
&lt;path style="fill:url(#color21);stroke:none;" d="M144.328,290.95c-0.077-0.138-0.214-0.23-0.371-0.251c-3.065-0.401-6.448-1.301-8.828-2.349l-0.885-0.39 c-2.089-0.916-4.741-2.692-7.467-5.003c-0.116-0.098-0.271-0.139-0.42-0.108c-0.149,0.029-0.277,0.125-0.347,0.261l-0.42,0.812 c-1.096,2.489-1.155,5.224-0.18,7.729c0.975,2.505,2.867,4.48,5.327,5.562c2.512,1.104,5.288,1.172,7.815,0.188 c2.458-0.956,4.395-2.811,5.454-5.221l0.344-0.782C144.414,291.251,144.406,291.086,144.328,290.95z" transform="matrix( 1, 0, 0, 1, -40, -35)"/&gt;
&lt;path style="fill:url(#color11);stroke:none;" d="M134.476,287.862c-2.253-0.989-5.365-2.633-7.973-4.841 c-3.363-2.846-5.887-6.63-4.644-11.152l0.341-1.342l11.886-38.486l0.299-0.847c1.119-4.5,3.17-7.89,0.173-11.259l-0.923-0.975 c-16.965-18.313-21.435-47.729-11.105-71.221c14.072-32,53.791-45.494,87.173-30.815l0.781,0.344 c33.383,14.678,50.286,53.069,36.214,85.069c-10.328,23.492-35.029,40.082-59.991,39.959l-1.344-0.021 c-4.507,0.068-5.619,3.872-8.179,7.736l-0.421,0.791l-20.329,34.777l-0.757,1.158c-2.513,4.004-7.054,4.682-11.455,4.104 c-3.354-0.438-6.629-1.608-8.859-2.59L134.476,287.862z" transform="matrix( 1, 0, 0, 1, -40, -35)"/&gt;
&lt;path style="fill:#383838;" d="M158.051,112.467c-17.325,6.05-30.752,18.219-37.81,34.266c-3.864,8.789-5.734,18.33-5.734,27.83 c0,17.021,6.003,33.908,17.294,46.097l0.941,0.994c0.615,0.691,0.885,1.339,0.885,2.202c0,0.956-0.331,2.177-0.893,4.016 c0,0-0.636,2.229-0.725,2.54c-0.031,0.089-0.281,0.797-0.281,0.797l-11.936,38.642l-0.356,1.403 c-0.24,0.873-0.404,1.869-0.404,2.958c0,3.063,1.299,6.862,5.856,10.718c3.1,2.626,6.707,4.398,8.582,5.222 c0,0,0.887,0.39,0.887,0.39c1.85,0.813,5.552,2.258,9.541,2.779c8.094,1.063,12.024-2.27,13.897-5.253l0.766-1.172l20.36-34.831 c0,0,0.397-0.742,0.443-0.829c0.169-0.275,1.384-2.254,1.384-2.254c1.857-3.153,2.627-4.176,4.652-4.206l1.266,0.021 c25.918,0.128,51.533-16.918,62.32-41.453c6.705-15.247,6.926-32.566,0.621-48.766c-6.814-17.51-20.708-31.943-38.118-39.598 l-0.779-0.343C193.906,107.247,175.205,106.477,158.051,112.467z M136.475,232.778l0.293-0.823l0.749-2.622 c0.53-1.734,1.096-3.586,1.096-5.476c0-1.849-0.541-3.734-2.187-5.583l-0.975-1.032c-10.423-11.252-15.965-26.866-15.965-42.624 c0-8.827,1.739-17.698,5.333-25.873c6.492-14.763,18.88-25.971,34.881-31.558c15.956-5.572,33.356-4.853,48.998,2.025l0.779,0.343 c16.207,7.126,29.136,20.552,35.473,36.835c5.819,14.955,5.628,30.915-0.539,44.94c-10.01,22.767-33.732,38.584-57.69,38.466 l-1.316-0.021c-5.081,0.076-7.143,3.579-8.962,6.669l-1.38,2.252l-0.083,0.141l-0.421,0.791c0,0-20.186,34.529-20.249,34.637 c-0.062,0.095-0.723,1.106-0.723,1.106c-1.617,2.574-4.648,3.568-9.037,2.992c-3.374-0.441-6.572-1.692-8.178-2.399l-0.889-0.391 c-1.625-0.714-4.744-2.242-7.362-4.46c-2.709-2.292-4.073-4.622-4.073-6.95c0-0.544,0.075-1.088,0.224-1.631 c0,0,0.309-1.215,0.337-1.327C124.645,271.083,136.475,232.778,136.475,232.778z M133.471,290.151 C133.47,290.151,133.47,290.151,133.471,290.151L133.471,290.151z" transform="matrix( 1, 0, 0, 1, -40, -35)"/&gt;
&lt;g&gt;
&lt;path d="M157.545,188.974c-0.018,0.042-0.035,0.085-0.049,0.128l-14.166,42.396l2.846,0.951c0,0,14.06-42.079,14.13-42.29  c1.519-3.432,4.63-5.176,9.249-5.182c0.163,0.018,0.976,0.104,0.976,0.104c0.225,0.044,0.439,0.209,0.614,0.536  c0.023,0.044,0.034,0.118,0.056,0.167c-3.341,2.388-7.05,6.16-7.688,8.324c-0.093,0.316-0.132,0.603-0.132,0.858  c0,0.887,0.459,1.419,0.7,1.636c0.857,0.778,2.602,1.08,4.242,0.731c2.136-0.455,3.841-1.908,4.802-4.094  c0.759-1.727,1.36-3.885,1.36-5.872c0-0.065-0.017-0.124-0.018-0.188c0.52-0.296,0.994-0.522,1.346-0.58  c1.152-0.188,2.264,0.029,2.436,0.08c0,0,1.292,0.421,1.514,0.493c0.197,0.106,1.424,0.772,1.589,0.861  c0.565,0.376,0.836,1.17,0.922,2.163c-3.564,2.201-7.801,6.243-8.355,8.715c-0.048,0.216-0.072,0.428-0.072,0.633  c0,0.656,0.244,1.242,0.707,1.661c0.858,0.779,2.604,1.081,4.245,0.731c2.135-0.454,3.839-1.907,4.799-4.092  c0.95-2.161,1.496-4.144,1.679-5.896c0.654-0.287,1.069-0.37,1.249-0.366c0.124,0.12,0.42,0.408,0.42,0.408l0,0  c0,0.003,0.225,0.271,0.225,0.271l0.435,0.527c2.248,2.628,3.342,4.971,3.342,7.274c0,1.08-0.244,2.151-0.719,3.24  c-0.1,0.181-21.618,39.007-21.618,39.007l2.624,1.455l21.667-39.098c0.022-0.04,0.043-0.081,0.062-0.123  c1.976-4.491,0.97-8.973-3.076-13.703c0.002,0.002-0.382-0.464-0.382-0.464l-0.453-0.523l-0.537-0.522  c-0.563-0.536-1.6-1.035-3.377-0.521c-0.329-1.429-1.033-2.567-2.15-3.298c-0.034-0.022-0.07-0.044-0.106-0.063l-1.807-0.98  c-0.08-0.044-0.164-0.08-0.251-0.107l-1.631-0.531c-0.464-0.168-2.149-0.472-3.86-0.193c-0.442,0.072-0.974,0.275-1.549,0.553  c-0.612-1.137-1.587-1.857-2.827-2.078l-1.18-0.129c-0.052-0.006-0.104-0.009-0.156-0.009  C163.736,181.963,159.561,184.384,157.545,188.974z M171.198,189.582c-0.178,0.759-0.438,1.579-0.822,2.451  c-0.512,1.164-1.285,1.926-2.298,2.263c-0.562,0.187-1.057,0.193-1.439,0.154C167.27,193.312,169.177,191.312,171.198,189.582z   M181.738,194.194c-0.235,0.783-0.516,1.595-0.89,2.444c-0.512,1.164-1.284,1.925-2.296,2.262c-0.582,0.193-1.094,0.194-1.48,0.149  C177.651,198.023,179.342,196.065,181.738,194.194z" transform="matrix( 1, 0, 0, 1, -40, -35)"/&gt;
&lt;/g&gt;
&lt;path style="fill:#F9ECBF;" d="M185.363,242.275c-4.507,0.068-5.619,3.872-8.179,7.736l-0.421,0.791 l-20.328,34.777l-0.757,1.158c-2.513,4.004-7.054,4.682-11.455,4.104c-3.354-0.438-6.629-1.608-8.859-2.59l-0.887-0.392 c-2.252-0.989-5.365-2.633-7.973-4.841c-3.364-2.846-5.888-6.63-4.644-11.152l0.341-1.342l11.886-38.486l0.299-0.847 c1.12-4.5,3.17-7.89,0.173-11.259l2.763,2.77c10.473,11.819,25.643,18.612,44.187,19.43L185.363,242.275z" transform="matrix( 1, 0, 0, 1, -40, -35)"/&gt;
&lt;path style="fill:#383838;" d="M133.187,218.477c-0.417,0.394-0.628,0.924-0.628,1.457c0,0.473,0.167,0.948,0.506,1.328 c0.749,0.842,1.048,1.66,1.048,2.642c0,1.087-0.367,2.374-0.899,4.114c0,0-0.654,2.292-0.727,2.548 c-0.025,0.072-0.285,0.807-0.285,0.807l-11.911,38.563l-0.368,1.439c-0.229,0.834-0.386,1.784-0.386,2.824 c0,2.947,1.258,6.61,5.676,10.348c3.05,2.582,6.609,4.332,8.46,5.145l0.883,0.39c1.83,0.806,5.48,2.23,9.408,2.744 c7.831,1.028,11.614-2.164,13.408-5.023l0.737-1.128l20.38-34.861c0,0,0.402-0.752,0.439-0.822c0.139-0.228,1.389-2.263,1.389-2.263 c1.755-2.981,2.705-4.416,5.075-4.452c1.084-0.017,1.958-0.894,1.97-1.979c0-0.007,0-0.015,0-0.021c0-1.074-0.85-1.959-1.926-1.999 l-3.854-0.143c-17.793-0.784-32.586-7.271-42.764-18.757c-0.026-0.029-0.053-0.059-0.081-0.086l-2.763-2.77 C135.21,217.754,133.975,217.735,133.187,218.477z M144.483,288.858c-3.435-0.448-6.683-1.72-8.314-2.438l-0.884-0.39 c-1.655-0.728-4.824-2.281-7.488-4.538c-2.828-2.393-4.252-4.847-4.252-7.319c0-0.592,0.081-1.184,0.244-1.776l0.351-1.38 l11.858-38.389l0.273-0.771c0.014-0.038,0.044-0.145,0.055-0.183l0.712-2.488c0.315-1.03,0.592-2.072,0.802-3.119 c10.237,10.428,24.239,16.544,40.834,17.826c-0.657,0.885-1.239,1.844-1.804,2.804l-1.354,2.209 c-0.021,0.035-0.079,0.129-0.098,0.165l-0.421,0.791l-20.289,34.708l-0.705,1.073C152.279,288.391,149.083,289.462,144.483,288.858z " transform="matrix( 1, 0, 0, 1, -40, -35)"/&gt;
&lt;path style="fill:#F9ECBF;" d="M133.395,235.028c10.098,10.41,26.514,16.634,41.478,18.238" transform="matrix( 1, 0, 0, 1, -40, -35)"/&gt;
&lt;path style="fill:#383838;" d="M131.959,236.42c9.664,9.963,25.626,17.004,42.7,18.834l0.427-3.977 c-15.932-1.709-31.357-8.469-40.255-17.643L131.959,236.42z" transform="matrix( 1, 0, 0, 1, -40, -35)"/&gt;
&lt;path style="fill:#F9ECBF;" d="M123.644,265.688c10.099,10.41,20.467,13.978,35.434,15.58" transform="matrix( 1, 0, 0, 1, -40, -35)"/&gt;
&lt;path style="fill:#383838;" d="M122.208,267.081c11.043,11.384,22.213,14.63,36.656,16.176l0.426-3.977 c-13.555-1.452-24.006-4.465-34.211-14.984L122.208,267.081z" transform="matrix( 1, 0, 0, 1, -40, -35)"/&gt;
&lt;path style="fill:#F9ECBF;" d="M126.635,256.06c10.096,10.408,22.552,14.893,37.516,16.496" transform="matrix( 1, 0, 0, 1, -40, -35)"/&gt;
&lt;path style="fill:#383838;" d="M125.199,257.453c9.557,9.854,21.867,15.284,38.738,17.092l0.426-3.977 c-16.108-1.727-27.301-6.63-36.293-15.9L125.199,257.453z" transform="matrix( 1, 0, 0, 1, -40, -35)"/&gt;
&lt;path style="fill:#F9ECBF;" d="M129.621,245.308c10.096,10.41,24.916,16.307,39.88,17.91" transform="matrix( 1, 0, 0, 1, -40, -35)"/&gt;
&lt;path style="fill:#383838;" d="M128.186,246.701c9.842,10.148,24.439,16.721,41.103,18.506l0.426-3.977 c-15.736-1.687-29.464-7.836-38.657-17.314L128.186,246.701z" transform="matrix( 1, 0, 0, 1, -40, -35)"/&gt;
&lt;/g&gt;
&lt;g id="2"&gt;
&lt;g&gt;
&lt;path d="M126.718,271.791c2.988,2.53,6.115,4.687,8.696,5.819l1.014,0.446  c2.557,1.126,6.426,2.23,10.271,2.734l-0.396,0.896c-2.435,5.538-8.908,7.908-14.446,5.473l0,0  c-5.539-2.436-8.056-8.898-5.619-14.438L126.718,271.791z" transform="matrix( 0.8766237189093128, 0, 0, 0.88902354185139, 73.6191367274863, 52.13811497638186)"/&gt;
&lt;path d="M126.62,271.3c-0.149,0.029-0.277,0.126-0.347,0.262l-0.479,0.932c-1.245,2.828-1.313,5.94-0.204,8.791  c1.11,2.852,3.264,5.101,6.066,6.333c2.859,1.257,6.019,1.333,8.897,0.213c2.797-1.089,5.002-3.199,6.208-5.942l0.396-0.896  c0.063-0.145,0.056-0.311-0.022-0.447c-0.077-0.138-0.214-0.23-0.371-0.251c-3.523-0.461-7.407-1.494-10.135-2.696l-1.014-0.446  c-2.399-1.053-5.444-3.092-8.575-5.743C126.925,271.31,126.77,271.27,126.62,271.3z M132.059,286.702  c-2.557-1.124-4.523-3.177-5.536-5.779c-0.479-1.229-0.717-2.513-0.717-3.793c0-1.43,0.297-2.857,0.89-4.206  c0,0,0.097-0.188,0.186-0.36c3.03,2.512,5.974,4.47,8.331,5.505l1.013,0.446c2.643,1.163,6.322,2.154,9.756,2.663  c-0.061,0.139-0.136,0.308-0.136,0.308c-1.099,2.5-3.107,4.422-5.656,5.414C137.562,287.922,134.674,287.852,132.059,286.702z" transform="matrix( 0.8766237189093128, 0, 0, 0.88902354185139, 73.6191367274863, 52.13811497638186)"/&gt;
&lt;/g&gt;
&lt;path style="fill:url(#color100);" d="M135.908,276.972c-2.581-1.135-6.146-3.018-9.135-5.547 c-3.853-3.26-6.745-7.594-5.318-12.775l0.389-1.535l13.619-44.096l0.342-0.969c1.282-5.155,3.631-9.039,0.199-12.898l-1.059-1.115 c-19.436-20.979-24.558-54.681-12.723-81.596c16.122-36.663,61.626-52.12,99.87-35.304l0.895,0.395 c38.245,16.816,57.611,60.799,41.49,97.461c-11.834,26.914-40.132,45.921-68.729,45.778l-1.539-0.022 c-5.162,0.078-6.438,4.435-9.37,8.863l-0.483,0.906l-23.288,39.841l-0.867,1.326c-2.879,4.589-8.081,5.362-13.123,4.702 c-3.846-0.504-7.596-1.842-10.15-2.965L135.908,276.972z" transform="matrix( 0.8766237189093128, 0, 0, 0.88902354185139, 73.6191367274863, 52.13811497638186)"/&gt;
&lt;path style="fill:url(#color300);" d="M163.203,76.846c-19.62,6.851-34.824,20.626-42.811,38.79c-4.38,9.963-6.5,20.778-6.5,31.545 c0,19.282,6.798,38.41,19.587,52.215l1.075,1.133c0.888,0.999,1.243,1.969,1.243,3.13c0,1.28-0.431,2.794-1.056,4.839 c0,0-0.761,2.667-0.835,2.927c-0.026,0.073-0.328,0.93-0.328,0.93l-13.644,44.171l-0.417,1.634c-0.292,1.06-0.437,2.117-0.437,3.169 c0,4.069,2.169,8.043,6.402,11.624c3.467,2.935,7.517,4.926,9.622,5.852l-0.002-0.001l1.019,0.449 c2.079,0.914,6.229,2.532,10.698,3.118c6.982,0.914,12.196-1.03,15.077-5.623l0.847-1.294l23.341-39.926 c0,0,0.465-0.868,0.502-0.938c0.14-0.229,1.592-2.594,1.592-2.594c2.068-3.514,3.19-5.205,6.063-5.248l1.479,0.022 c29.345,0.147,58.364-19.169,70.59-46.973c7.588-17.258,7.836-36.865,0.696-55.209c-7.724-19.848-23.475-36.209-43.213-44.888 l-0.893-0.394C203.848,70.93,182.648,70.056,163.203,76.846z M147.337,278.403c-3.975-0.521-7.724-1.985-9.605-2.813l-1.019-0.449 c-1.907-0.838-5.565-2.634-8.647-5.242c-4.108-3.477-5.683-7.082-4.682-10.718l0.399-1.575l13.591-43.997l0.337-0.95l0.854-2.993 c1.19-3.894,2.42-7.921-1.067-11.843l-1.103-1.163c-18.864-20.362-23.946-53.025-12.342-79.414 c7.535-17.136,21.907-30.143,40.468-36.624c18.486-6.455,38.646-5.623,56.767,2.345l0.893,0.394 c18.775,8.255,33.754,23.811,41.097,42.678c6.752,17.348,6.527,35.868-0.631,52.147c-11.604,26.39-39.108,44.723-66.889,44.583 l-1.52-0.022c-5.307,0.08-7.443,3.709-9.51,7.219l-1.589,2.592l-0.065,0.111l-0.483,0.906l-23.25,39.773l-0.814,1.24 C156.489,277.837,152.731,279.11,147.337,278.403z" transform="matrix( 0.8766237189093128, 0, 0, 0.88902354185139, 73.6191367274863, 52.13811497638186)"/&gt;
&lt;g&gt;
&lt;path d="M162.537,163.767c-0.019,0.042-0.035,0.084-0.05,0.128l-16.229,48.571l2.846,0.951c0,0,16.134-48.29,16.197-48.478  c1.781-4.014,5.412-6.053,10.795-6.06c0.156,0.017,1.141,0.123,1.141,0.123c0.34,0.064,0.642,0.293,0.873,0.727  c0.056,0.104,0.08,0.25,0.124,0.369c-3.818,2.691-8.119,7.042-8.852,9.523c-0.102,0.347-0.145,0.658-0.145,0.936  c0,0.878,0.426,1.422,0.731,1.698c0.938,0.85,2.86,1.172,4.675,0.785c2.373-0.506,4.269-2.126,5.339-4.562  c0.86-1.956,1.543-4.4,1.543-6.64c0-0.116-0.029-0.221-0.033-0.336c0.666-0.384,1.28-0.685,1.735-0.759  c1.363-0.222,2.701,0.041,2.891,0.098c0,0,1.531,0.499,1.758,0.572c0.203,0.111,1.699,0.923,1.856,1.008  c0.782,0.522,1.144,1.506,1.218,2.728c-4.196,2.518-9.047,7.295-9.646,9.964c-0.056,0.251-0.081,0.481-0.081,0.693  c0,0.898,0.438,1.45,0.741,1.724c0.938,0.85,2.86,1.172,4.675,0.785c2.374-0.507,4.271-2.126,5.34-4.562  c1.102-2.503,1.721-4.79,1.916-6.8c0.978-0.442,1.559-0.534,1.739-0.495c0.102,0.099,0.537,0.521,0.537,0.521  c-0.001,0-0.001-0.001-0.001-0.001c0,0.004,0.268,0.322,0.268,0.322l0.503,0.609c2.61,3.053,3.88,5.781,3.88,8.469  c0,1.269-0.286,2.53-0.845,3.812c-0.101,0.181-24.776,44.7-24.776,44.7l2.624,1.455l24.826-44.792  c0.022-0.04,0.043-0.082,0.062-0.124c2.224-5.062,1.083-10.121-3.489-15.468l-0.451-0.547l-0.487-0.566l-0.623-0.605  c-0.609-0.581-1.741-1.133-3.734-0.529c-0.039,0.012-0.086,0.039-0.125,0.052c-0.337-1.696-1.147-3.024-2.44-3.87  c-0.034-0.022-0.069-0.044-0.105-0.063l-2.069-1.124c-0.08-0.043-0.165-0.08-0.252-0.108l-1.869-0.608  c-0.523-0.188-2.405-0.524-4.32-0.213c-0.541,0.088-1.208,0.363-1.923,0.72c-0.028-0.058-0.035-0.129-0.065-0.186  c-0.668-1.251-1.739-2.041-3.097-2.283l-1.335-0.147c-0.052-0.005-0.104-0.008-0.157-0.008  C169.525,155.866,164.811,158.594,162.537,163.767z M178.274,163.806c-0.207,1.115-0.518,2.282-1.038,3.465  c-0.626,1.424-1.582,2.344-2.841,2.736c-0.776,0.241-1.498,0.215-1.971,0.129C172.988,168.794,175.596,166.027,178.274,163.806z   M190.457,169.081c-0.307,1.15-0.726,2.333-1.224,3.467c-0.626,1.424-1.582,2.345-2.842,2.736c-0.802,0.25-1.557,0.217-2.028,0.124  C184.913,174.197,187.267,171.46,190.457,169.081z" transform="matrix( 0.8766237189093128, 0, 0, 0.88902354185139, 73.6191367274863, 52.13811497638186)"/&gt;
&lt;/g&gt;
&lt;g&gt;
&lt;g&gt;
&lt;path style="fill:url(#color200);" d="M194.208,224.748c-5.162,0.078-6.438,4.435-9.37,8.863l-0.483,0.906   l-23.288,39.841l-0.867,1.326c-2.879,4.589-8.081,5.362-13.123,4.702c-3.846-0.504-7.596-1.842-10.15-2.965l-1.017-0.449   c-2.581-1.135-6.146-3.018-9.135-5.547c-3.853-3.26-6.745-7.594-5.318-12.775l0.389-1.537l13.619-44.094l0.342-0.969   c1.282-5.156,3.631-9.039,0.199-12.898l3.165,3.174c11.998,13.541,29.377,21.323,50.622,22.258L194.208,224.748z" transform="matrix( 0.8766237189093128, 0, 0, 0.88902354185139, 73.6191367274863, 52.13811497638186)"/&gt;
&lt;path style="fill:url(#color300);" d="M134.634,197.696c-0.417,0.393-0.629,0.924-0.629,1.457c0,0.473,0.167,0.947,0.505,1.328   c0.916,1.029,1.28,2.019,1.28,3.199c0,1.28-0.429,2.787-1.049,4.815c0,0-0.761,2.669-0.835,2.929   c-0.026,0.073-0.328,0.93-0.328,0.93l-13.644,44.169l-0.417,1.637c-0.292,1.059-0.437,2.117-0.437,3.168   c0,4.068,2.169,8.043,6.402,11.624c3.467,2.935,7.517,4.926,9.622,5.852l1.013,0.447c2.08,0.915,6.23,2.533,10.699,3.119   c6.982,0.914,12.196-1.03,15.077-5.623l0.847-1.294l23.341-39.926c0,0,0.465-0.868,0.502-0.938   c0.14-0.229,1.592-2.594,1.592-2.594c2.068-3.514,3.19-5.205,6.063-5.248c1.084-0.017,1.958-0.894,1.97-1.978   c0-0.008,0-0.016,0-0.022c0-1.074-0.85-1.959-1.926-1.999l-4.416-0.164c-20.467-0.9-37.485-8.364-49.199-21.585   c-0.026-0.029-0.053-0.059-0.081-0.086l-3.165-3.174C136.657,196.973,135.422,196.954,134.634,197.696z M147.336,278.403   c-3.975-0.521-7.724-1.985-9.605-2.813l-1.013-0.447c-1.911-0.84-5.569-2.636-8.651-5.244c-3.309-2.8-4.974-5.684-4.974-8.6   c0-0.704,0.097-1.411,0.292-2.118l0.399-1.578l13.591-43.994l0.317-0.894c0.013-0.038,0.043-0.144,0.055-0.183l0.82-2.868   c0.415-1.359,0.757-2.736,0.98-4.117c11.822,12.271,28.147,19.422,47.549,20.81c-0.887,1.111-1.635,2.364-2.368,3.609   l-1.558,2.541c-0.021,0.033-0.078,0.127-0.097,0.162l-0.483,0.906l-23.25,39.773l-0.814,1.24   C156.488,277.837,152.73,279.11,147.336,278.403z" transform="matrix( 0.8766237189093128, 0, 0, 0.88902354185139, 73.6191367274863, 52.13811497638186)"/&gt;
&lt;/g&gt;
&lt;g&gt;
&lt;path style="fill:url(#color200);" d="M134.671,216.443c11.566,11.928,30.375,19.059,47.518,20.896" transform="matrix( 0.8766237189093128, 0, 0, 0.88902354185139, 73.6191367274863, 52.13811497638186)"/&gt;
&lt;path style="fill:url(#color300);" d="M133.235,217.835c11.024,11.367,29.245,19.402,48.741,21.492l0.426-3.977   c-18.317-1.964-36.057-9.743-46.295-20.301L133.235,217.835z" transform="matrix( 0.8766237189093128, 0, 0, 0.88902354185139, 73.6191367274863, 52.13811497638186)"/&gt;
&lt;/g&gt;
&lt;g&gt;
&lt;path style="fill:url(#color200);" d="M123.499,251.568c11.567,11.926,23.448,16.012,40.593,17.85" transform="matrix( 0.8766237189093128, 0, 0, 0.88902354185139, 73.6191367274863, 52.13811497638186)"/&gt;
&lt;path style="fill:url(#color300);" d="M122.064,252.96c12.586,12.977,25.332,16.679,41.815,18.445l0.427-3.977   c-15.596-1.672-27.623-5.142-39.371-17.254L122.064,252.96z" transform="matrix( 0.8766237189093128, 0, 0, 0.88902354185139, 73.6191367274863, 52.13811497638186)"/&gt;
&lt;/g&gt;
&lt;g&gt;
&lt;path style="fill:url(#color200);" d="M126.927,240.539c11.567,11.924,25.836,17.061,42.98,18.896" transform="matrix( 0.8766237189093128, 0, 0, 0.88902354185139, 73.6191367274863, 52.13811497638186)"/&gt;
&lt;path style="fill:url(#color300);" d="M125.491,241.931c10.901,11.236,24.946,17.431,44.203,19.492l0.426-3.977   c-18.526-1.984-31.404-7.628-41.758-18.301L125.491,241.931z" transform="matrix( 0.8766237189093128, 0, 0, 0.88902354185139, 73.6191367274863, 52.13811497638186)"/&gt;
&lt;/g&gt;
&lt;g&gt;
&lt;path style="fill:url(#color200);" d="M130.347,228.22c11.567,11.926,28.544,18.682,45.689,20.52" transform="matrix( 0.8766237189093128, 0, 0, 0.88902354185139, 73.6191367274863, 52.13811497638186)"/&gt;
&lt;path style="fill:url(#color300);" d="M128.911,229.613c11.229,11.577,27.89,19.076,46.912,21.115l0.427-3.977   c-18.095-1.939-33.887-9.016-44.467-19.924L128.911,229.613z" transform="matrix( 0.8766237189093128, 0, 0, 0.88902354185139, 73.6191367274863, 52.13811497638186)"/&gt;
&lt;/g&gt;
&lt;/g&gt;
&lt;/g&gt;
&lt;/svg&gt;
</csml:image>
<csml:toolSpecificGraphics/>
</csml:shape>
</csml:viewProperty>
<csml:animationProperty/>
<csml:biologicalProperty refBiologicalEventID="ME_UnknownActivation" refCellComponentID="CC_Cell"/>
<csml:comments/>
</csml:process>
<csml:process id="p30" name="p8" type="cso30:c:ProcessBiological">
<csml:logProperty/>
<csml:connector id="c42" name="c3" refID="e16" type="cso30:c:InputProcess">
<csml:logProperty/>
<csml:connectorSimulationProperty>
<csml:connectorFiring connectorFiringStyle="csml-connectorFiringStyle:nocheck" value="0"/>
<csml:connectorKinetic>
<csml:parameter key="stoichiometry" value="1.0"/>
<csml:parameter key="custom" value="1.0"/>
</csml:connectorKinetic>
</csml:connectorSimulationProperty>
<csml:viewProperty>
<csml:position position="auto" positionID="default" x="0.0" y="0.0"/>
<csml:shape depth="0" shapeID="default" visible="true">
<csml:toolSpecificGraphics>
<fig:figure xmlns:fig="http://www.csml.org/csml/cigraphics">
<fig:edge depth="0" lineColor="0 0 0 255" lineDash="" lineStyle="straight" lineWidth="1.0" points="276.25 228.375 276.25 89.375" visible="true"/>
</fig:figure>
<fig:sourceArrow xmlns:fig="http://www.csml.org/csml/cigraphics">
<fig:imageArrow fileFormat="img" filePath="" fileType="localFile" fillColor="0 0 0 255" outlineColor="0 0 0 255" outlineDash="" outlineWidth="1.0" size="0 0"/>
</fig:sourceArrow>
</csml:toolSpecificGraphics>
</csml:shape>
</csml:viewProperty>
<csml:animationProperty/>
<csml:biologicalProperty/>
<csml:comments/>
</csml:connector>
<csml:processSimulationProperty>
<csml:priority value="0"/>
<csml:firing firingOnce="false" firingStyle="csml-firingStyle:and" type="csml-variable:Boolean" value="true"/>
<csml:delay delayStyle="nodelay" value="0.0"/>
<csml:processKinetic calcStyle="csml-calcStyle:speed" fast="false" kineticStyle="custom">
<csml:parameter key="custom" value="1.0/60*m15"/>
<csml:parameter key="language"/>
</csml:processKinetic>
</csml:processSimulationProperty>
<csml:viewProperty>
<csml:position position="rotation:0.0" positionID="default" x="253.75" y="44.375"/>
<csml:shape depth="0" shapeID="default" visible="true">
<csml:image fileFormat="svg" fileType="resourceFile" height="45.0" outlineColor="0 0 0 0" outlineDash="" outlineWidth="0.0" resourceID="10012" width="45.0"/>
<csml:toolSpecificGraphics/>
</csml:shape>
</csml:viewProperty>
<csml:animationProperty/>
<csml:biologicalProperty refBiologicalEventID="ME_UnknownDegradation" refCellComponentID="CC_Cell"/>
<csml:comments/>
</csml:process>
<csml:process id="p36" name="p8" type="cso30:c:ProcessBiological">
<csml:logProperty/>
<csml:connector id="c56" name="c56" refID="e18" type="cso30:c:InputProcess">
<csml:logProperty/>
<csml:connectorSimulationProperty>
<csml:connectorFiring connectorFiringStyle="csml-connectorFiringStyle:nocheck" value="0"/>
<csml:connectorKinetic>
<csml:parameter key="stoichiometry" value="1.0"/>
<csml:parameter key="custom" value="1.0"/>
</csml:connectorKinetic>
</csml:connectorSimulationProperty>
<csml:viewProperty>
<csml:position position="auto" positionID="default" x="0.0" y="0.0"/>
<csml:shape depth="0" shapeID="default" visible="true">
<csml:toolSpecificGraphics>
<fig:figure xmlns:fig="http://www.csml.org/csml/cigraphics">
<fig:edge depth="0" lineColor="0 0 0 255" lineDash="" lineStyle="straight" lineWidth="1.0" points="1614.411733615222 733.75 1613.0036997885836 858.625" visible="true"/>
</fig:figure>
<fig:sourceArrow xmlns:fig="http://www.csml.org/csml/cigraphics">
<fig:imageArrow fileFormat="img" filePath="" fileType="localFile" fillColor="0 0 0 255" outlineColor="0 0 0 255" outlineDash="" outlineWidth="1.0" size="0 0"/>
</fig:sourceArrow>
</csml:toolSpecificGraphics>
</csml:shape>
</csml:viewProperty>
<csml:animationProperty/>
<csml:biologicalProperty/>
<csml:comments/>
</csml:connector>
<csml:processSimulationProperty>
<csml:priority value="0"/>
<csml:firing firingOnce="false" firingStyle="csml-firingStyle:and" type="csml-variable:Boolean" value="true"/>
<csml:delay delayStyle="nodelay" value="0.0"/>
<csml:processKinetic calcStyle="csml-calcStyle:speed" fast="false" kineticStyle="custom">
<csml:parameter key="custom" value="0.3/60*m17"/>
</csml:processKinetic>
</csml:processSimulationProperty>
<csml:viewProperty>
<csml:position position="rotation:0.0" positionID="default" x="1590.25" y="858.625"/>
<csml:shape depth="0" shapeID="default" visible="true">
<csml:image fileFormat="svg" fileType="resourceFile" height="45.0" outlineColor="0 0 0 0" outlineDash="" outlineWidth="0.0" resourceID="10012" width="45.0"/>
<csml:toolSpecificGraphics/>
</csml:shape>
</csml:viewProperty>
<csml:animationProperty/>
<csml:biologicalProperty refBiologicalEventID="ME_UnknownDegradation" refCellComponentID="CC_Cell"/>
<csml:comments/>
</csml:process>
<csml:process id="p35" name="p8" type="cso30:c:ProcessBiological">
<csml:logProperty/>
<csml:connector id="c50" name="c50" refID="e17" type="cso30:c:InputProcess">
<csml:logProperty/>
<csml:connectorSimulationProperty>
<csml:connectorFiring connectorFiringStyle="csml-connectorFiringStyle:nocheck" value="0"/>
<csml:connectorKinetic>
<csml:parameter key="stoichiometry" value="1.0"/>
<csml:parameter key="custom" value="1.0"/>
</csml:connectorKinetic>
</csml:connectorSimulationProperty>
<csml:viewProperty>
<csml:position position="auto" positionID="default" x="0.0" y="0.0"/>
<csml:shape depth="0" shapeID="default" visible="true">
<csml:toolSpecificGraphics>
<fig:figure xmlns:fig="http://www.csml.org/csml/cigraphics">
<fig:edge depth="0" lineColor="0 0 0 255" lineDash="" lineStyle="straight" lineWidth="1.0" points="276.25 759.625 276.25 838.375" visible="true"/>
</fig:figure>
<fig:sourceArrow xmlns:fig="http://www.csml.org/csml/cigraphics">
<fig:imageArrow fileFormat="img" filePath="" fileType="localFile" fillColor="0 0 0 255" outlineColor="0 0 0 255" outlineDash="" outlineWidth="1.0" size="0 0"/>
</fig:sourceArrow>
</csml:toolSpecificGraphics>
</csml:shape>
</csml:viewProperty>
<csml:animationProperty/>
<csml:biologicalProperty/>
<csml:comments/>
</csml:connector>
<csml:processSimulationProperty>
<csml:priority value="0"/>
<csml:firing firingOnce="false" firingStyle="csml-firingStyle:and" type="csml-variable:Boolean" value="true"/>
<csml:delay delayStyle="nodelay" value="0.0"/>
<csml:processKinetic calcStyle="csml-calcStyle:speed" fast="false" kineticStyle="custom">
<csml:parameter key="custom" value="0.35/60*m16"/>
</csml:processKinetic>
</csml:processSimulationProperty>
<csml:viewProperty>
<csml:position position="rotation:0.0" positionID="default" x="253.75" y="838.375"/>
<csml:shape depth="0" shapeID="default" visible="true">
<csml:image fileFormat="svg" fileType="resourceFile" height="45.0" outlineColor="0 0 0 0" outlineDash="" outlineWidth="0.0" resourceID="10012" width="45.0"/>
<csml:toolSpecificGraphics/>
</csml:shape>
</csml:viewProperty>
<csml:animationProperty/>
<csml:biologicalProperty refBiologicalEventID="ME_UnknownDegradation" refCellComponentID="CC_Cell"/>
<csml:comments/>
</csml:process>
<csml:process id="p34" name="p5" type="cso30:c:ProcessBiological">
<csml:logProperty/>
<csml:connector id="c54" name="c54" refID="e18" type="cso30:c:OutputProcess">
<csml:logProperty/>
<csml:connectorSimulationProperty>
<csml:connectorFiring connectorFiringStyle="csml-connectorFiringStyle:nocheck" value="0"/>
<csml:connectorKinetic>
<csml:parameter key="stoichiometry" value="1.0"/>
<csml:parameter key="custom" value="1.0"/>
</csml:connectorKinetic>
</csml:connectorSimulationProperty>
<csml:viewProperty>
<csml:position position="auto" positionID="default" x="0.0" y="0.0"/>
<csml:shape depth="0" shapeID="default" visible="true">
<csml:toolSpecificGraphics>
<fig:figure xmlns:fig="http://www.csml.org/csml/cigraphics">
<fig:edge depth="0" lineColor="0 0 0 255" lineDash="" lineStyle="straight" lineWidth="1.0" points="1614.0855513307986 529.0 1614.6359315589355 673.75" visible="true"/>
</fig:figure>
<fig:sourceArrow xmlns:fig="http://www.csml.org/csml/cigraphics">
<fig:imageArrow fileFormat="img" filePath="" fileType="localFile" fillColor="0 0 0 255" outlineColor="0 0 0 255" outlineDash="" outlineWidth="1.0" size="0 0"/>
</fig:sourceArrow>
</csml:toolSpecificGraphics>
</csml:shape>
</csml:viewProperty>
<csml:animationProperty/>
<csml:biologicalProperty/>
<csml:comments/>
</csml:connector>
<csml:connector id="c52" name="c52" refID="e12" type="cso30:c:InputAssociation">
<csml:logProperty/>
<csml:connectorSimulationProperty>
<csml:connectorFiring connectorFiringStyle="csml-connectorFiringStyle:nocheck" value="0"/>
<csml:connectorKinetic>
<csml:parameter key="stoichiometry" value="1.0"/>
<csml:parameter key="custom" value="1.0"/>
</csml:connectorKinetic>
</csml:connectorSimulationProperty>
<csml:viewProperty>
<csml:position position="auto" positionID="default" x="0.0" y="0.0"/>
<csml:shape depth="0" shapeID="default" visible="true">
<csml:toolSpecificGraphics>
<fig:figure xmlns:fig="http://www.csml.org/csml/cigraphics">
<fig:edge depth="0" lineColor="0 0 0 255" lineDash="4.0 4.0" lineStyle="straight" lineWidth="1.0" points="1644.1311475409836 391.625 1619.9016393442623 484.0" visible="true"/>
</fig:figure>
<fig:sourceArrow xmlns:fig="http://www.csml.org/csml/cigraphics">
<fig:imageArrow fileFormat="img" filePath="" fileType="localFile" fillColor="0 0 0 255" outlineColor="0 0 0 255" outlineDash="" outlineWidth="1.0" size="0 0"/>
</fig:sourceArrow>
</csml:toolSpecificGraphics>
</csml:shape>
</csml:viewProperty>
<csml:animationProperty/>
<csml:biologicalProperty/>
<csml:comments/>
</csml:connector>
<csml:processSimulationProperty>
<csml:priority value="0"/>
<csml:firing firingOnce="false" firingStyle="csml-firingStyle:and" type="csml-variable:Boolean" value="true"/>
<csml:delay delayStyle="nodelay" value="0.0"/>
<csml:processKinetic calcStyle="csml-calcStyle:speed" fast="false" kineticStyle="custom">
<csml:parameter key="custom" value="0.3/60/(1+10*pow(1.1,3)/(pow(1.1,3)+pow(1.1,3)))*(1+10*pow(m11,3)/(pow(1.1,3)+pow(m11,3)))"/>
</csml:processKinetic>
</csml:processSimulationProperty>
<csml:viewProperty>
<csml:position position="rotation:0.0" positionID="default" x="1591.5" y="484.0"/>
<csml:shape depth="0" shapeID="default" visible="true">
<csml:image fileFormat="svg" fileType="internal" height="45.0" outlineColor="0 0 0 0" outlineDash="" outlineWidth="0.0" resourceID="10003" width="45.0">&lt;svg contentScriptType="text/ecmascript" width="362.094" xmlns:xlink="http://www.w3.org/1999/xlink" zoomAndPan="magnify" style="overflow:visible;enable-background:new 0 0 431.413 43.583" contentStyleType="text/css" height="362.089" viewBox="0 0 362.094 362.089" preserveAspectRatio="xMidYMid meet" xmlns="http://www.w3.org/2000/svg" version="1.0"&gt;
&lt;defs&gt;
&lt;linearGradient x1="0%" gradientTransform="" x2="100%" y1="0%" gradientUnits="objectBoundingBox" y2="0%" xlink:type="simple" xlink:actuate="onLoad" id="stroke1" xlink:show="other" spreadMethod="pad"&gt;
&lt;stop offset="0%" style="stop-color:#808080;stop-opacity:1;"/&gt;
&lt;/linearGradient&gt;
&lt;linearGradient x1="0%" gradientTransform="" x2="100%" y1="0%" gradientUnits="objectBoundingBox" y2="0%" xlink:type="simple" xlink:actuate="onLoad" id="stroke2" xlink:show="other" spreadMethod="pad"&gt;
&lt;stop offset="0%" style="stop-color:#008000;stop-opacity:1;"/&gt;
&lt;/linearGradient&gt;
&lt;linearGradient x1="0%" gradientTransform="" x2="100%" y1="0%" gradientUnits="objectBoundingBox" y2="0%" xlink:type="simple" xlink:actuate="onLoad" id="stroke3" xlink:show="other" spreadMethod="pad"&gt;
&lt;stop offset="0%" style="stop-color:#00ff00;stop-opacity:1;"/&gt;
&lt;/linearGradient&gt;
&lt;linearGradient x1="0%" gradientTransform="" x2="100%" y1="0%" gradientUnits="objectBoundingBox" y2="0%" xlink:type="simple" xlink:actuate="onLoad" id="color3" xlink:show="other" spreadMethod="pad"&gt;
&lt;stop offset="0%" style="stop-color:black;stop-opacity:1;"/&gt;
&lt;/linearGradient&gt;
&lt;linearGradient x1="0%" gradientTransform="" x2="100%" y1="0%" gradientUnits="objectBoundingBox" y2="0%" xlink:type="simple" xlink:actuate="onLoad" id="color2" xlink:show="other" spreadMethod="pad"&gt;
&lt;stop offset="0%" style="stop-color:black;stop-opacity:1;"/&gt;
&lt;/linearGradient&gt;
&lt;radialGradient gradientTransform="" id="color1" gradientUnits="objectBoundingBox" spreadMethod="pad" xlink:show="other" xlink:type="simple" r="50%" cx="50%" fx="50%" cy="50%" fy="50%" xlink:actuate="onLoad"&gt;
&lt;stop offset="0%" style="stop-color:white;stop-opacity:1;"/&gt;
&lt;stop offset="100%" style="stop-color:yellow;stop-opacity:1;"/&gt;
&lt;/radialGradient&gt;
&lt;linearGradient x1="181.0469" x2="181.0469" y1="-4.882813e-004" gradientUnits="userSpaceOnUse" y2="362.0894" xlink:type="simple" xlink:actuate="onLoad" id="XMLID_3_" xlink:show="other"&gt;
&lt;stop offset="0" style="stop-color:#FFFFFF"/&gt;
&lt;stop offset="0.0424" style="stop-color:#FFF8ED"/&gt;
&lt;stop offset="0.1921" style="stop-color:#FDE2B2"/&gt;
&lt;stop offset="0.3414" style="stop-color:#FCCF7F"/&gt;
&lt;stop offset="0.4869" style="stop-color:#FBC055"/&gt;
&lt;stop offset="0.6279" style="stop-color:#FAB435"/&gt;
&lt;stop offset="0.7631" style="stop-color:#F9AB1E"/&gt;
&lt;stop offset="0.8898" style="stop-color:#F9A610"/&gt;
&lt;stop offset="1" style="stop-color:#F9A40B"/&gt;
&lt;/linearGradient&gt;
&lt;linearGradient x1="181.0469" gradientUnits="userSpaceOnUse" y1="-4.882813e-004" x2="181.0469" y2="362.0894" xlink:type="simple" xlink:actuate="onLoad" id="XMLID_3_0" xlink:show="other"&gt;
&lt;stop style="stop-color:#FFFFFF" offset="0"/&gt;
&lt;stop style="stop-color:#FFF8ED" offset="0.0424"/&gt;
&lt;stop style="stop-color:#FDE2B2" offset="0.1921"/&gt;
&lt;stop style="stop-color:#FCCF7F" offset="0.3414"/&gt;
&lt;stop style="stop-color:#FBC055" offset="0.4869"/&gt;
&lt;stop style="stop-color:#FAB435" offset="0.6279"/&gt;
&lt;stop style="stop-color:#F9AB1E" offset="0.7631"/&gt;
&lt;stop style="stop-color:#F9A610" offset="0.8898"/&gt;
&lt;stop style="stop-color:#F9A40B" offset="1"/&gt;
&lt;/linearGradient&gt;
&lt;linearGradient gradientTransform="" x1="0%" gradientUnits="objectBoundingBox" y1="0%" x2="100%" y2="0%" xlink:type="simple" xlink:actuate="onLoad" id="color20" xlink:show="other" spreadMethod="pad"&gt;
&lt;stop style="stop-color:black;stop-opacity:1;" offset="0%"/&gt;
&lt;/linearGradient&gt;
&lt;radialGradient gradientTransform="" id="color10" gradientUnits="objectBoundingBox" spreadMethod="pad" xlink:show="other" xlink:type="simple" r="50%" cx="50%" fx="50%" fy="50%" cy="50%" xlink:actuate="onLoad"&gt;
&lt;stop style="stop-color:white;stop-opacity:1;" offset="0%"/&gt;
&lt;stop style="stop-color:yellow;stop-opacity:1;" offset="100%"/&gt;
&lt;/radialGradient&gt;
&lt;linearGradient gradientTransform="" x1="0%" gradientUnits="objectBoundingBox" y1="0%" x2="100%" y2="0%" xlink:type="simple" xlink:actuate="onLoad" id="color30" xlink:show="other" spreadMethod="pad"&gt;
&lt;stop style="stop-color:black;stop-opacity:1;" offset="0%"/&gt;
&lt;/linearGradient&gt;
&lt;linearGradient gradientTransform="" x1="0%" x2="100%" y1="0%" gradientUnits="objectBoundingBox" y2="0%" xlink:type="simple" xlink:actuate="onLoad" id="color300" xlink:show="other" spreadMethod="pad"&gt;
&lt;stop offset="0%" style="stop-color:black;stop-opacity:1;"/&gt;
&lt;/linearGradient&gt;
&lt;linearGradient gradientTransform="" x1="0%" x2="100%" y1="0%" gradientUnits="objectBoundingBox" y2="0%" xlink:type="simple" xlink:actuate="onLoad" id="color200" xlink:show="other" spreadMethod="pad"&gt;
&lt;stop offset="0%" style="stop-color:#F9ECBF;stop-opacity:1;"/&gt;
&lt;/linearGradient&gt;
&lt;radialGradient gradientTransform="" id="color100" gradientUnits="objectBoundingBox" spreadMethod="pad" xlink:show="other" xlink:type="simple" r="50%" cx="50%" fx="50%" cy="50%" fy="50%" xlink:actuate="onLoad"&gt;
&lt;stop offset="0%" style="stop-color:#E6E6E6;stop-opacity:1;"/&gt;
&lt;stop offset="100%" style="stop-color:#B3B0B2;stop-opacity:1;"/&gt;
&lt;/radialGradient&gt;
&lt;linearGradient gradientTransform="" x1="0%" gradientUnits="objectBoundingBox" y1="0%" x2="100%" y2="0%" xlink:type="simple" xlink:actuate="onLoad" id="color21" xlink:show="other" spreadMethod="pad"&gt;
&lt;stop style="stop-color:black;stop-opacity:1;" offset="0%"/&gt;
&lt;/linearGradient&gt;
&lt;radialGradient gradientTransform="" id="color11" gradientUnits="objectBoundingBox" spreadMethod="pad" xlink:show="other" xlink:type="simple" r="50%" cx="50%" fx="50%" fy="50%" cy="50%" xlink:actuate="onLoad"&gt;
&lt;stop style="stop-color:white;stop-opacity:1;" offset="0%"/&gt;
&lt;stop style="stop-color:yellow;stop-opacity:1;" offset="100%"/&gt;
&lt;/radialGradient&gt;
&lt;/defs&gt;
&lt;g id="0"&gt;
&lt;path style="fill:url(#XMLID_3_0);" d="M347.41,145.592c19.58,19.581,19.58,51.325,0,70.905L216.497,347.406 c-19.58,19.576-51.326,19.576-70.904,0L14.685,216.497c-19.58-19.581-19.58-51.325,0-70.905L145.592,14.68 c19.579-19.573,51.324-19.573,70.904,0L347.41,145.592z" transform="matrix( 1, 0, 0, 1, 0, 0)"/&gt;
&lt;g&gt;
&lt;path d="M147.401,28.39L28.395,147.401c-18.551,18.551-18.551,48.736,0,67.287l119.006,119.009  c18.551,18.547,48.736,18.547,67.288,0l119.01-119.009c8.987-8.985,13.937-20.934,13.937-33.643s-4.949-24.658-13.937-33.644l0,0  L214.689,28.39C196.137,9.844,165.951,9.843,147.401,28.39z M150.229,330.869L31.223,211.86c-16.991-16.991-16.991-44.639,0-61.631  L150.229,31.218c16.992-16.987,44.64-16.987,61.632,0l119.01,119.01c8.231,8.231,12.765,19.175,12.765,30.816  s-4.533,22.584-12.765,30.815l-119.01,119.009C194.868,347.856,167.22,347.856,150.229,330.869z" transform="matrix( 1, 0, 0, 1, 0, 0)"/&gt;
&lt;/g&gt;
&lt;/g&gt;
&lt;g id="1"&gt;
&lt;path style="fill:url(#color21);stroke:none;" d="M144.328,290.95c-0.077-0.138-0.214-0.23-0.371-0.251c-3.065-0.401-6.448-1.301-8.828-2.349l-0.885-0.39 c-2.089-0.916-4.741-2.692-7.467-5.003c-0.116-0.098-0.271-0.139-0.42-0.108c-0.149,0.029-0.277,0.125-0.347,0.261l-0.42,0.812 c-1.096,2.489-1.155,5.224-0.18,7.729c0.975,2.505,2.867,4.48,5.327,5.562c2.512,1.104,5.288,1.172,7.815,0.188 c2.458-0.956,4.395-2.811,5.454-5.221l0.344-0.782C144.414,291.251,144.406,291.086,144.328,290.95z" transform="matrix( 1, 0, 0, 1, -40, -35)"/&gt;
&lt;path style="fill:url(#color11);stroke:none;" d="M134.476,287.862c-2.253-0.989-5.365-2.633-7.973-4.841 c-3.363-2.846-5.887-6.63-4.644-11.152l0.341-1.342l11.886-38.486l0.299-0.847c1.119-4.5,3.17-7.89,0.173-11.259l-0.923-0.975 c-16.965-18.313-21.435-47.729-11.105-71.221c14.072-32,53.791-45.494,87.173-30.815l0.781,0.344 c33.383,14.678,50.286,53.069,36.214,85.069c-10.328,23.492-35.029,40.082-59.991,39.959l-1.344-0.021 c-4.507,0.068-5.619,3.872-8.179,7.736l-0.421,0.791l-20.329,34.777l-0.757,1.158c-2.513,4.004-7.054,4.682-11.455,4.104 c-3.354-0.438-6.629-1.608-8.859-2.59L134.476,287.862z" transform="matrix( 1, 0, 0, 1, -40, -35)"/&gt;
&lt;path style="fill:#383838;" d="M158.051,112.467c-17.325,6.05-30.752,18.219-37.81,34.266c-3.864,8.789-5.734,18.33-5.734,27.83 c0,17.021,6.003,33.908,17.294,46.097l0.941,0.994c0.615,0.691,0.885,1.339,0.885,2.202c0,0.956-0.331,2.177-0.893,4.016 c0,0-0.636,2.229-0.725,2.54c-0.031,0.089-0.281,0.797-0.281,0.797l-11.936,38.642l-0.356,1.403 c-0.24,0.873-0.404,1.869-0.404,2.958c0,3.063,1.299,6.862,5.856,10.718c3.1,2.626,6.707,4.398,8.582,5.222 c0,0,0.887,0.39,0.887,0.39c1.85,0.813,5.552,2.258,9.541,2.779c8.094,1.063,12.024-2.27,13.897-5.253l0.766-1.172l20.36-34.831 c0,0,0.397-0.742,0.443-0.829c0.169-0.275,1.384-2.254,1.384-2.254c1.857-3.153,2.627-4.176,4.652-4.206l1.266,0.021 c25.918,0.128,51.533-16.918,62.32-41.453c6.705-15.247,6.926-32.566,0.621-48.766c-6.814-17.51-20.708-31.943-38.118-39.598 l-0.779-0.343C193.906,107.247,175.205,106.477,158.051,112.467z M136.475,232.778l0.293-0.823l0.749-2.622 c0.53-1.734,1.096-3.586,1.096-5.476c0-1.849-0.541-3.734-2.187-5.583l-0.975-1.032c-10.423-11.252-15.965-26.866-15.965-42.624 c0-8.827,1.739-17.698,5.333-25.873c6.492-14.763,18.88-25.971,34.881-31.558c15.956-5.572,33.356-4.853,48.998,2.025l0.779,0.343 c16.207,7.126,29.136,20.552,35.473,36.835c5.819,14.955,5.628,30.915-0.539,44.94c-10.01,22.767-33.732,38.584-57.69,38.466 l-1.316-0.021c-5.081,0.076-7.143,3.579-8.962,6.669l-1.38,2.252l-0.083,0.141l-0.421,0.791c0,0-20.186,34.529-20.249,34.637 c-0.062,0.095-0.723,1.106-0.723,1.106c-1.617,2.574-4.648,3.568-9.037,2.992c-3.374-0.441-6.572-1.692-8.178-2.399l-0.889-0.391 c-1.625-0.714-4.744-2.242-7.362-4.46c-2.709-2.292-4.073-4.622-4.073-6.95c0-0.544,0.075-1.088,0.224-1.631 c0,0,0.309-1.215,0.337-1.327C124.645,271.083,136.475,232.778,136.475,232.778z M133.471,290.151 C133.47,290.151,133.47,290.151,133.471,290.151L133.471,290.151z" transform="matrix( 1, 0, 0, 1, -40, -35)"/&gt;
&lt;g&gt;
&lt;path d="M157.545,188.974c-0.018,0.042-0.035,0.085-0.049,0.128l-14.166,42.396l2.846,0.951c0,0,14.06-42.079,14.13-42.29  c1.519-3.432,4.63-5.176,9.249-5.182c0.163,0.018,0.976,0.104,0.976,0.104c0.225,0.044,0.439,0.209,0.614,0.536  c0.023,0.044,0.034,0.118,0.056,0.167c-3.341,2.388-7.05,6.16-7.688,8.324c-0.093,0.316-0.132,0.603-0.132,0.858  c0,0.887,0.459,1.419,0.7,1.636c0.857,0.778,2.602,1.08,4.242,0.731c2.136-0.455,3.841-1.908,4.802-4.094  c0.759-1.727,1.36-3.885,1.36-5.872c0-0.065-0.017-0.124-0.018-0.188c0.52-0.296,0.994-0.522,1.346-0.58  c1.152-0.188,2.264,0.029,2.436,0.08c0,0,1.292,0.421,1.514,0.493c0.197,0.106,1.424,0.772,1.589,0.861  c0.565,0.376,0.836,1.17,0.922,2.163c-3.564,2.201-7.801,6.243-8.355,8.715c-0.048,0.216-0.072,0.428-0.072,0.633  c0,0.656,0.244,1.242,0.707,1.661c0.858,0.779,2.604,1.081,4.245,0.731c2.135-0.454,3.839-1.907,4.799-4.092  c0.95-2.161,1.496-4.144,1.679-5.896c0.654-0.287,1.069-0.37,1.249-0.366c0.124,0.12,0.42,0.408,0.42,0.408l0,0  c0,0.003,0.225,0.271,0.225,0.271l0.435,0.527c2.248,2.628,3.342,4.971,3.342,7.274c0,1.08-0.244,2.151-0.719,3.24  c-0.1,0.181-21.618,39.007-21.618,39.007l2.624,1.455l21.667-39.098c0.022-0.04,0.043-0.081,0.062-0.123  c1.976-4.491,0.97-8.973-3.076-13.703c0.002,0.002-0.382-0.464-0.382-0.464l-0.453-0.523l-0.537-0.522  c-0.563-0.536-1.6-1.035-3.377-0.521c-0.329-1.429-1.033-2.567-2.15-3.298c-0.034-0.022-0.07-0.044-0.106-0.063l-1.807-0.98  c-0.08-0.044-0.164-0.08-0.251-0.107l-1.631-0.531c-0.464-0.168-2.149-0.472-3.86-0.193c-0.442,0.072-0.974,0.275-1.549,0.553  c-0.612-1.137-1.587-1.857-2.827-2.078l-1.18-0.129c-0.052-0.006-0.104-0.009-0.156-0.009  C163.736,181.963,159.561,184.384,157.545,188.974z M171.198,189.582c-0.178,0.759-0.438,1.579-0.822,2.451  c-0.512,1.164-1.285,1.926-2.298,2.263c-0.562,0.187-1.057,0.193-1.439,0.154C167.27,193.312,169.177,191.312,171.198,189.582z   M181.738,194.194c-0.235,0.783-0.516,1.595-0.89,2.444c-0.512,1.164-1.284,1.925-2.296,2.262c-0.582,0.193-1.094,0.194-1.48,0.149  C177.651,198.023,179.342,196.065,181.738,194.194z" transform="matrix( 1, 0, 0, 1, -40, -35)"/&gt;
&lt;/g&gt;
&lt;path style="fill:#F9ECBF;" d="M185.363,242.275c-4.507,0.068-5.619,3.872-8.179,7.736l-0.421,0.791 l-20.328,34.777l-0.757,1.158c-2.513,4.004-7.054,4.682-11.455,4.104c-3.354-0.438-6.629-1.608-8.859-2.59l-0.887-0.392 c-2.252-0.989-5.365-2.633-7.973-4.841c-3.364-2.846-5.888-6.63-4.644-11.152l0.341-1.342l11.886-38.486l0.299-0.847 c1.12-4.5,3.17-7.89,0.173-11.259l2.763,2.77c10.473,11.819,25.643,18.612,44.187,19.43L185.363,242.275z" transform="matrix( 1, 0, 0, 1, -40, -35)"/&gt;
&lt;path style="fill:#383838;" d="M133.187,218.477c-0.417,0.394-0.628,0.924-0.628,1.457c0,0.473,0.167,0.948,0.506,1.328 c0.749,0.842,1.048,1.66,1.048,2.642c0,1.087-0.367,2.374-0.899,4.114c0,0-0.654,2.292-0.727,2.548 c-0.025,0.072-0.285,0.807-0.285,0.807l-11.911,38.563l-0.368,1.439c-0.229,0.834-0.386,1.784-0.386,2.824 c0,2.947,1.258,6.61,5.676,10.348c3.05,2.582,6.609,4.332,8.46,5.145l0.883,0.39c1.83,0.806,5.48,2.23,9.408,2.744 c7.831,1.028,11.614-2.164,13.408-5.023l0.737-1.128l20.38-34.861c0,0,0.402-0.752,0.439-0.822c0.139-0.228,1.389-2.263,1.389-2.263 c1.755-2.981,2.705-4.416,5.075-4.452c1.084-0.017,1.958-0.894,1.97-1.979c0-0.007,0-0.015,0-0.021c0-1.074-0.85-1.959-1.926-1.999 l-3.854-0.143c-17.793-0.784-32.586-7.271-42.764-18.757c-0.026-0.029-0.053-0.059-0.081-0.086l-2.763-2.77 C135.21,217.754,133.975,217.735,133.187,218.477z M144.483,288.858c-3.435-0.448-6.683-1.72-8.314-2.438l-0.884-0.39 c-1.655-0.728-4.824-2.281-7.488-4.538c-2.828-2.393-4.252-4.847-4.252-7.319c0-0.592,0.081-1.184,0.244-1.776l0.351-1.38 l11.858-38.389l0.273-0.771c0.014-0.038,0.044-0.145,0.055-0.183l0.712-2.488c0.315-1.03,0.592-2.072,0.802-3.119 c10.237,10.428,24.239,16.544,40.834,17.826c-0.657,0.885-1.239,1.844-1.804,2.804l-1.354,2.209 c-0.021,0.035-0.079,0.129-0.098,0.165l-0.421,0.791l-20.289,34.708l-0.705,1.073C152.279,288.391,149.083,289.462,144.483,288.858z " transform="matrix( 1, 0, 0, 1, -40, -35)"/&gt;
&lt;path style="fill:#F9ECBF;" d="M133.395,235.028c10.098,10.41,26.514,16.634,41.478,18.238" transform="matrix( 1, 0, 0, 1, -40, -35)"/&gt;
&lt;path style="fill:#383838;" d="M131.959,236.42c9.664,9.963,25.626,17.004,42.7,18.834l0.427-3.977 c-15.932-1.709-31.357-8.469-40.255-17.643L131.959,236.42z" transform="matrix( 1, 0, 0, 1, -40, -35)"/&gt;
&lt;path style="fill:#F9ECBF;" d="M123.644,265.688c10.099,10.41,20.467,13.978,35.434,15.58" transform="matrix( 1, 0, 0, 1, -40, -35)"/&gt;
&lt;path style="fill:#383838;" d="M122.208,267.081c11.043,11.384,22.213,14.63,36.656,16.176l0.426-3.977 c-13.555-1.452-24.006-4.465-34.211-14.984L122.208,267.081z" transform="matrix( 1, 0, 0, 1, -40, -35)"/&gt;
&lt;path style="fill:#F9ECBF;" d="M126.635,256.06c10.096,10.408,22.552,14.893,37.516,16.496" transform="matrix( 1, 0, 0, 1, -40, -35)"/&gt;
&lt;path style="fill:#383838;" d="M125.199,257.453c9.557,9.854,21.867,15.284,38.738,17.092l0.426-3.977 c-16.108-1.727-27.301-6.63-36.293-15.9L125.199,257.453z" transform="matrix( 1, 0, 0, 1, -40, -35)"/&gt;
&lt;path style="fill:#F9ECBF;" d="M129.621,245.308c10.096,10.41,24.916,16.307,39.88,17.91" transform="matrix( 1, 0, 0, 1, -40, -35)"/&gt;
&lt;path style="fill:#383838;" d="M128.186,246.701c9.842,10.148,24.439,16.721,41.103,18.506l0.426-3.977 c-15.736-1.687-29.464-7.836-38.657-17.314L128.186,246.701z" transform="matrix( 1, 0, 0, 1, -40, -35)"/&gt;
&lt;/g&gt;
&lt;g id="2"&gt;
&lt;g&gt;
&lt;path d="M126.718,271.791c2.988,2.53,6.115,4.687,8.696,5.819l1.014,0.446  c2.557,1.126,6.426,2.23,10.271,2.734l-0.396,0.896c-2.435,5.538-8.908,7.908-14.446,5.473l0,0  c-5.539-2.436-8.056-8.898-5.619-14.438L126.718,271.791z" transform="matrix( 0.8766237189093128, 0, 0, 0.88902354185139, 73.6191367274863, 52.13811497638186)"/&gt;
&lt;path d="M126.62,271.3c-0.149,0.029-0.277,0.126-0.347,0.262l-0.479,0.932c-1.245,2.828-1.313,5.94-0.204,8.791  c1.11,2.852,3.264,5.101,6.066,6.333c2.859,1.257,6.019,1.333,8.897,0.213c2.797-1.089,5.002-3.199,6.208-5.942l0.396-0.896  c0.063-0.145,0.056-0.311-0.022-0.447c-0.077-0.138-0.214-0.23-0.371-0.251c-3.523-0.461-7.407-1.494-10.135-2.696l-1.014-0.446  c-2.399-1.053-5.444-3.092-8.575-5.743C126.925,271.31,126.77,271.27,126.62,271.3z M132.059,286.702  c-2.557-1.124-4.523-3.177-5.536-5.779c-0.479-1.229-0.717-2.513-0.717-3.793c0-1.43,0.297-2.857,0.89-4.206  c0,0,0.097-0.188,0.186-0.36c3.03,2.512,5.974,4.47,8.331,5.505l1.013,0.446c2.643,1.163,6.322,2.154,9.756,2.663  c-0.061,0.139-0.136,0.308-0.136,0.308c-1.099,2.5-3.107,4.422-5.656,5.414C137.562,287.922,134.674,287.852,132.059,286.702z" transform="matrix( 0.8766237189093128, 0, 0, 0.88902354185139, 73.6191367274863, 52.13811497638186)"/&gt;
&lt;/g&gt;
&lt;path style="fill:url(#color100);" d="M135.908,276.972c-2.581-1.135-6.146-3.018-9.135-5.547 c-3.853-3.26-6.745-7.594-5.318-12.775l0.389-1.535l13.619-44.096l0.342-0.969c1.282-5.155,3.631-9.039,0.199-12.898l-1.059-1.115 c-19.436-20.979-24.558-54.681-12.723-81.596c16.122-36.663,61.626-52.12,99.87-35.304l0.895,0.395 c38.245,16.816,57.611,60.799,41.49,97.461c-11.834,26.914-40.132,45.921-68.729,45.778l-1.539-0.022 c-5.162,0.078-6.438,4.435-9.37,8.863l-0.483,0.906l-23.288,39.841l-0.867,1.326c-2.879,4.589-8.081,5.362-13.123,4.702 c-3.846-0.504-7.596-1.842-10.15-2.965L135.908,276.972z" transform="matrix( 0.8766237189093128, 0, 0, 0.88902354185139, 73.6191367274863, 52.13811497638186)"/&gt;
&lt;path style="fill:url(#color300);" d="M163.203,76.846c-19.62,6.851-34.824,20.626-42.811,38.79c-4.38,9.963-6.5,20.778-6.5,31.545 c0,19.282,6.798,38.41,19.587,52.215l1.075,1.133c0.888,0.999,1.243,1.969,1.243,3.13c0,1.28-0.431,2.794-1.056,4.839 c0,0-0.761,2.667-0.835,2.927c-0.026,0.073-0.328,0.93-0.328,0.93l-13.644,44.171l-0.417,1.634c-0.292,1.06-0.437,2.117-0.437,3.169 c0,4.069,2.169,8.043,6.402,11.624c3.467,2.935,7.517,4.926,9.622,5.852l-0.002-0.001l1.019,0.449 c2.079,0.914,6.229,2.532,10.698,3.118c6.982,0.914,12.196-1.03,15.077-5.623l0.847-1.294l23.341-39.926 c0,0,0.465-0.868,0.502-0.938c0.14-0.229,1.592-2.594,1.592-2.594c2.068-3.514,3.19-5.205,6.063-5.248l1.479,0.022 c29.345,0.147,58.364-19.169,70.59-46.973c7.588-17.258,7.836-36.865,0.696-55.209c-7.724-19.848-23.475-36.209-43.213-44.888 l-0.893-0.394C203.848,70.93,182.648,70.056,163.203,76.846z M147.337,278.403c-3.975-0.521-7.724-1.985-9.605-2.813l-1.019-0.449 c-1.907-0.838-5.565-2.634-8.647-5.242c-4.108-3.477-5.683-7.082-4.682-10.718l0.399-1.575l13.591-43.997l0.337-0.95l0.854-2.993 c1.19-3.894,2.42-7.921-1.067-11.843l-1.103-1.163c-18.864-20.362-23.946-53.025-12.342-79.414 c7.535-17.136,21.907-30.143,40.468-36.624c18.486-6.455,38.646-5.623,56.767,2.345l0.893,0.394 c18.775,8.255,33.754,23.811,41.097,42.678c6.752,17.348,6.527,35.868-0.631,52.147c-11.604,26.39-39.108,44.723-66.889,44.583 l-1.52-0.022c-5.307,0.08-7.443,3.709-9.51,7.219l-1.589,2.592l-0.065,0.111l-0.483,0.906l-23.25,39.773l-0.814,1.24 C156.489,277.837,152.731,279.11,147.337,278.403z" transform="matrix( 0.8766237189093128, 0, 0, 0.88902354185139, 73.6191367274863, 52.13811497638186)"/&gt;
&lt;g&gt;
&lt;path d="M162.537,163.767c-0.019,0.042-0.035,0.084-0.05,0.128l-16.229,48.571l2.846,0.951c0,0,16.134-48.29,16.197-48.478  c1.781-4.014,5.412-6.053,10.795-6.06c0.156,0.017,1.141,0.123,1.141,0.123c0.34,0.064,0.642,0.293,0.873,0.727  c0.056,0.104,0.08,0.25,0.124,0.369c-3.818,2.691-8.119,7.042-8.852,9.523c-0.102,0.347-0.145,0.658-0.145,0.936  c0,0.878,0.426,1.422,0.731,1.698c0.938,0.85,2.86,1.172,4.675,0.785c2.373-0.506,4.269-2.126,5.339-4.562  c0.86-1.956,1.543-4.4,1.543-6.64c0-0.116-0.029-0.221-0.033-0.336c0.666-0.384,1.28-0.685,1.735-0.759  c1.363-0.222,2.701,0.041,2.891,0.098c0,0,1.531,0.499,1.758,0.572c0.203,0.111,1.699,0.923,1.856,1.008  c0.782,0.522,1.144,1.506,1.218,2.728c-4.196,2.518-9.047,7.295-9.646,9.964c-0.056,0.251-0.081,0.481-0.081,0.693  c0,0.898,0.438,1.45,0.741,1.724c0.938,0.85,2.86,1.172,4.675,0.785c2.374-0.507,4.271-2.126,5.34-4.562  c1.102-2.503,1.721-4.79,1.916-6.8c0.978-0.442,1.559-0.534,1.739-0.495c0.102,0.099,0.537,0.521,0.537,0.521  c-0.001,0-0.001-0.001-0.001-0.001c0,0.004,0.268,0.322,0.268,0.322l0.503,0.609c2.61,3.053,3.88,5.781,3.88,8.469  c0,1.269-0.286,2.53-0.845,3.812c-0.101,0.181-24.776,44.7-24.776,44.7l2.624,1.455l24.826-44.792  c0.022-0.04,0.043-0.082,0.062-0.124c2.224-5.062,1.083-10.121-3.489-15.468l-0.451-0.547l-0.487-0.566l-0.623-0.605  c-0.609-0.581-1.741-1.133-3.734-0.529c-0.039,0.012-0.086,0.039-0.125,0.052c-0.337-1.696-1.147-3.024-2.44-3.87  c-0.034-0.022-0.069-0.044-0.105-0.063l-2.069-1.124c-0.08-0.043-0.165-0.08-0.252-0.108l-1.869-0.608  c-0.523-0.188-2.405-0.524-4.32-0.213c-0.541,0.088-1.208,0.363-1.923,0.72c-0.028-0.058-0.035-0.129-0.065-0.186  c-0.668-1.251-1.739-2.041-3.097-2.283l-1.335-0.147c-0.052-0.005-0.104-0.008-0.157-0.008  C169.525,155.866,164.811,158.594,162.537,163.767z M178.274,163.806c-0.207,1.115-0.518,2.282-1.038,3.465  c-0.626,1.424-1.582,2.344-2.841,2.736c-0.776,0.241-1.498,0.215-1.971,0.129C172.988,168.794,175.596,166.027,178.274,163.806z   M190.457,169.081c-0.307,1.15-0.726,2.333-1.224,3.467c-0.626,1.424-1.582,2.345-2.842,2.736c-0.802,0.25-1.557,0.217-2.028,0.124  C184.913,174.197,187.267,171.46,190.457,169.081z" transform="matrix( 0.8766237189093128, 0, 0, 0.88902354185139, 73.6191367274863, 52.13811497638186)"/&gt;
&lt;/g&gt;
&lt;g&gt;
&lt;g&gt;
&lt;path style="fill:url(#color200);" d="M194.208,224.748c-5.162,0.078-6.438,4.435-9.37,8.863l-0.483,0.906   l-23.288,39.841l-0.867,1.326c-2.879,4.589-8.081,5.362-13.123,4.702c-3.846-0.504-7.596-1.842-10.15-2.965l-1.017-0.449   c-2.581-1.135-6.146-3.018-9.135-5.547c-3.853-3.26-6.745-7.594-5.318-12.775l0.389-1.537l13.619-44.094l0.342-0.969   c1.282-5.156,3.631-9.039,0.199-12.898l3.165,3.174c11.998,13.541,29.377,21.323,50.622,22.258L194.208,224.748z" transform="matrix( 0.8766237189093128, 0, 0, 0.88902354185139, 73.6191367274863, 52.13811497638186)"/&gt;
&lt;path style="fill:url(#color300);" d="M134.634,197.696c-0.417,0.393-0.629,0.924-0.629,1.457c0,0.473,0.167,0.947,0.505,1.328   c0.916,1.029,1.28,2.019,1.28,3.199c0,1.28-0.429,2.787-1.049,4.815c0,0-0.761,2.669-0.835,2.929   c-0.026,0.073-0.328,0.93-0.328,0.93l-13.644,44.169l-0.417,1.637c-0.292,1.059-0.437,2.117-0.437,3.168   c0,4.068,2.169,8.043,6.402,11.624c3.467,2.935,7.517,4.926,9.622,5.852l1.013,0.447c2.08,0.915,6.23,2.533,10.699,3.119   c6.982,0.914,12.196-1.03,15.077-5.623l0.847-1.294l23.341-39.926c0,0,0.465-0.868,0.502-0.938   c0.14-0.229,1.592-2.594,1.592-2.594c2.068-3.514,3.19-5.205,6.063-5.248c1.084-0.017,1.958-0.894,1.97-1.978   c0-0.008,0-0.016,0-0.022c0-1.074-0.85-1.959-1.926-1.999l-4.416-0.164c-20.467-0.9-37.485-8.364-49.199-21.585   c-0.026-0.029-0.053-0.059-0.081-0.086l-3.165-3.174C136.657,196.973,135.422,196.954,134.634,197.696z M147.336,278.403   c-3.975-0.521-7.724-1.985-9.605-2.813l-1.013-0.447c-1.911-0.84-5.569-2.636-8.651-5.244c-3.309-2.8-4.974-5.684-4.974-8.6   c0-0.704,0.097-1.411,0.292-2.118l0.399-1.578l13.591-43.994l0.317-0.894c0.013-0.038,0.043-0.144,0.055-0.183l0.82-2.868   c0.415-1.359,0.757-2.736,0.98-4.117c11.822,12.271,28.147,19.422,47.549,20.81c-0.887,1.111-1.635,2.364-2.368,3.609   l-1.558,2.541c-0.021,0.033-0.078,0.127-0.097,0.162l-0.483,0.906l-23.25,39.773l-0.814,1.24   C156.488,277.837,152.73,279.11,147.336,278.403z" transform="matrix( 0.8766237189093128, 0, 0, 0.88902354185139, 73.6191367274863, 52.13811497638186)"/&gt;
&lt;/g&gt;
&lt;g&gt;
&lt;path style="fill:url(#color200);" d="M134.671,216.443c11.566,11.928,30.375,19.059,47.518,20.896" transform="matrix( 0.8766237189093128, 0, 0, 0.88902354185139, 73.6191367274863, 52.13811497638186)"/&gt;
&lt;path style="fill:url(#color300);" d="M133.235,217.835c11.024,11.367,29.245,19.402,48.741,21.492l0.426-3.977   c-18.317-1.964-36.057-9.743-46.295-20.301L133.235,217.835z" transform="matrix( 0.8766237189093128, 0, 0, 0.88902354185139, 73.6191367274863, 52.13811497638186)"/&gt;
&lt;/g&gt;
&lt;g&gt;
&lt;path style="fill:url(#color200);" d="M123.499,251.568c11.567,11.926,23.448,16.012,40.593,17.85" transform="matrix( 0.8766237189093128, 0, 0, 0.88902354185139, 73.6191367274863, 52.13811497638186)"/&gt;
&lt;path style="fill:url(#color300);" d="M122.064,252.96c12.586,12.977,25.332,16.679,41.815,18.445l0.427-3.977   c-15.596-1.672-27.623-5.142-39.371-17.254L122.064,252.96z" transform="matrix( 0.8766237189093128, 0, 0, 0.88902354185139, 73.6191367274863, 52.13811497638186)"/&gt;
&lt;/g&gt;
&lt;g&gt;
&lt;path style="fill:url(#color200);" d="M126.927,240.539c11.567,11.924,25.836,17.061,42.98,18.896" transform="matrix( 0.8766237189093128, 0, 0, 0.88902354185139, 73.6191367274863, 52.13811497638186)"/&gt;
&lt;path style="fill:url(#color300);" d="M125.491,241.931c10.901,11.236,24.946,17.431,44.203,19.492l0.426-3.977   c-18.526-1.984-31.404-7.628-41.758-18.301L125.491,241.931z" transform="matrix( 0.8766237189093128, 0, 0, 0.88902354185139, 73.6191367274863, 52.13811497638186)"/&gt;
&lt;/g&gt;
&lt;g&gt;
&lt;path style="fill:url(#color200);" d="M130.347,228.22c11.567,11.926,28.544,18.682,45.689,20.52" transform="matrix( 0.8766237189093128, 0, 0, 0.88902354185139, 73.6191367274863, 52.13811497638186)"/&gt;
&lt;path style="fill:url(#color300);" d="M128.911,229.613c11.229,11.577,27.89,19.076,46.912,21.115l0.427-3.977   c-18.095-1.939-33.887-9.016-44.467-19.924L128.911,229.613z" transform="matrix( 0.8766237189093128, 0, 0, 0.88902354185139, 73.6191367274863, 52.13811497638186)"/&gt;
&lt;/g&gt;
&lt;/g&gt;
&lt;/g&gt;
&lt;/svg&gt;
</csml:image>
<csml:toolSpecificGraphics/>
</csml:shape>
</csml:viewProperty>
<csml:animationProperty/>
<csml:biologicalProperty refBiologicalEventID="ME_UnknownActivation" refCellComponentID="CC_Cell"/>
<csml:comments/>
</csml:process>
<csml:process id="p33" name="p5" type="cso30:c:ProcessBiological">
<csml:logProperty/>
<csml:connector id="c55" name="c55" refID="e19" type="cso30:c:OutputProcess">
<csml:logProperty/>
<csml:connectorSimulationProperty>
<csml:connectorFiring connectorFiringStyle="csml-connectorFiringStyle:nocheck" value="0"/>
<csml:connectorKinetic>
<csml:parameter key="stoichiometry" value="1.0"/>
<csml:parameter key="custom" value="1.0"/>
</csml:connectorKinetic>
</csml:connectorSimulationProperty>
<csml:viewProperty>
<csml:position position="auto" positionID="default" x="0.0" y="0.0"/>
<csml:shape depth="0" shapeID="default" visible="true">
<csml:toolSpecificGraphics>
<fig:figure xmlns:fig="http://www.csml.org/csml/cigraphics">
<fig:edge depth="0" lineColor="0 0 0 255" lineDash="" lineStyle="straight" lineWidth="1.0" points="1806.9 613.75 1807.3 673.75" visible="true"/>
</fig:figure>
<fig:sourceArrow xmlns:fig="http://www.csml.org/csml/cigraphics">
<fig:imageArrow fileFormat="img" filePath="" fileType="localFile" fillColor="0 0 0 255" outlineColor="0 0 0 255" outlineDash="" outlineWidth="1.0" size="0 0"/>
</fig:sourceArrow>
</csml:toolSpecificGraphics>
</csml:shape>
</csml:viewProperty>
<csml:animationProperty/>
<csml:biologicalProperty/>
<csml:comments/>
</csml:connector>
<csml:connector id="c53" name="c53" refID="e12" type="cso30:c:InputAssociation">
<csml:logProperty/>
<csml:connectorSimulationProperty>
<csml:connectorFiring connectorFiringStyle="csml-connectorFiringStyle:nocheck" value="0"/>
<csml:connectorKinetic>
<csml:parameter key="stoichiometry" value="1.0"/>
<csml:parameter key="custom" value="1.0"/>
</csml:connectorKinetic>
</csml:connectorSimulationProperty>
<csml:viewProperty>
<csml:position position="auto" positionID="default" x="0.0" y="0.0"/>
<csml:shape depth="0" shapeID="default" visible="true">
<csml:toolSpecificGraphics>
<fig:figure xmlns:fig="http://www.csml.org/csml/cigraphics">
<fig:edge depth="0" lineColor="0 0 255 255" lineDash="4.0 4.0" lineStyle="straight" lineWidth="1.0" points="1681.5 386.21631493506493 1806.0 490.0 1806.5833333333333 568.75" visible="true"/>
</fig:figure>
<fig:sourceArrow xmlns:fig="http://www.csml.org/csml/cigraphics">
<fig:imageArrow fileFormat="img" filePath="" fileType="localFile" fillColor="0 0 0 255" outlineColor="0 0 0 255" outlineDash="" outlineWidth="1.0" size="0 0"/>
</fig:sourceArrow>
<fig:targetArrow xmlns:fig="http://www.csml.org/csml/cigraphics">
<fig:processConnectorArrow fillColor="0 0 255 255" outlineColor="0 0 255 255" outlineDash="" outlineWidth="1.0" size="8.0 6.0"/>
</fig:targetArrow>
</csml:toolSpecificGraphics>
</csml:shape>
</csml:viewProperty>
<csml:animationProperty/>
<csml:biologicalProperty/>
<csml:comments/>
</csml:connector>
<csml:processSimulationProperty>
<csml:priority value="0"/>
<csml:firing firingOnce="false" firingStyle="csml-firingStyle:and" type="csml-variable:Boolean" value="true"/>
<csml:delay delayStyle="nodelay" value="0.0"/>
<csml:processKinetic calcStyle="csml-calcStyle:speed" fast="false" kineticStyle="custom">
<csml:parameter key="custom" value="0.35/60/(1-pow(1,3)/(pow(1.1,3)+pow(1.1,3)))*(1-pow(m11,3)/(pow(1.1,3)+pow(m11,3)))"/>
</csml:processKinetic>
</csml:processSimulationProperty>
<csml:viewProperty>
<csml:position position="rotation:0.0" positionID="default" x="1784.25" y="568.75"/>
<csml:shape depth="0" shapeID="default" visible="true">
<csml:image fileFormat="svg" fileType="internal" height="45.0" outlineColor="0 0 0 0" outlineDash="" outlineWidth="0.0" resourceID="10003" width="45.0">&lt;svg contentScriptType="text/ecmascript" width="362.094" xmlns:xlink="http://www.w3.org/1999/xlink" zoomAndPan="magnify" style="overflow:visible;enable-background:new 0 0 431.413 43.583" contentStyleType="text/css" height="362.089" viewBox="0 0 362.094 362.089" preserveAspectRatio="xMidYMid meet" xmlns="http://www.w3.org/2000/svg" version="1.0"&gt;
&lt;defs&gt;
&lt;linearGradient x1="0%" gradientTransform="" x2="100%" y1="0%" gradientUnits="objectBoundingBox" y2="0%" xlink:type="simple" xlink:actuate="onLoad" id="stroke1" xlink:show="other" spreadMethod="pad"&gt;
&lt;stop offset="0%" style="stop-color:#808080;stop-opacity:1;"/&gt;
&lt;/linearGradient&gt;
&lt;linearGradient x1="0%" gradientTransform="" x2="100%" y1="0%" gradientUnits="objectBoundingBox" y2="0%" xlink:type="simple" xlink:actuate="onLoad" id="stroke2" xlink:show="other" spreadMethod="pad"&gt;
&lt;stop offset="0%" style="stop-color:#008000;stop-opacity:1;"/&gt;
&lt;/linearGradient&gt;
&lt;linearGradient x1="0%" gradientTransform="" x2="100%" y1="0%" gradientUnits="objectBoundingBox" y2="0%" xlink:type="simple" xlink:actuate="onLoad" id="stroke3" xlink:show="other" spreadMethod="pad"&gt;
&lt;stop offset="0%" style="stop-color:#00ff00;stop-opacity:1;"/&gt;
&lt;/linearGradient&gt;
&lt;linearGradient x1="0%" gradientTransform="" x2="100%" y1="0%" gradientUnits="objectBoundingBox" y2="0%" xlink:type="simple" xlink:actuate="onLoad" id="color3" xlink:show="other" spreadMethod="pad"&gt;
&lt;stop offset="0%" style="stop-color:black;stop-opacity:1;"/&gt;
&lt;/linearGradient&gt;
&lt;linearGradient x1="0%" gradientTransform="" x2="100%" y1="0%" gradientUnits="objectBoundingBox" y2="0%" xlink:type="simple" xlink:actuate="onLoad" id="color2" xlink:show="other" spreadMethod="pad"&gt;
&lt;stop offset="0%" style="stop-color:black;stop-opacity:1;"/&gt;
&lt;/linearGradient&gt;
&lt;radialGradient gradientTransform="" id="color1" gradientUnits="objectBoundingBox" spreadMethod="pad" xlink:show="other" xlink:type="simple" r="50%" cx="50%" fx="50%" cy="50%" fy="50%" xlink:actuate="onLoad"&gt;
&lt;stop offset="0%" style="stop-color:white;stop-opacity:1;"/&gt;
&lt;stop offset="100%" style="stop-color:yellow;stop-opacity:1;"/&gt;
&lt;/radialGradient&gt;
&lt;linearGradient x1="181.0469" x2="181.0469" y1="-4.882813e-004" gradientUnits="userSpaceOnUse" y2="362.0894" xlink:type="simple" xlink:actuate="onLoad" id="XMLID_3_" xlink:show="other"&gt;
&lt;stop offset="0" style="stop-color:#FFFFFF"/&gt;
&lt;stop offset="0.0424" style="stop-color:#FFF8ED"/&gt;
&lt;stop offset="0.1921" style="stop-color:#FDE2B2"/&gt;
&lt;stop offset="0.3414" style="stop-color:#FCCF7F"/&gt;
&lt;stop offset="0.4869" style="stop-color:#FBC055"/&gt;
&lt;stop offset="0.6279" style="stop-color:#FAB435"/&gt;
&lt;stop offset="0.7631" style="stop-color:#F9AB1E"/&gt;
&lt;stop offset="0.8898" style="stop-color:#F9A610"/&gt;
&lt;stop offset="1" style="stop-color:#F9A40B"/&gt;
&lt;/linearGradient&gt;
&lt;linearGradient x1="181.0469" gradientUnits="userSpaceOnUse" y1="-4.882813e-004" x2="181.0469" y2="362.0894" xlink:type="simple" xlink:actuate="onLoad" id="XMLID_3_0" xlink:show="other"&gt;
&lt;stop style="stop-color:#FFFFFF" offset="0"/&gt;
&lt;stop style="stop-color:#FFF8ED" offset="0.0424"/&gt;
&lt;stop style="stop-color:#FDE2B2" offset="0.1921"/&gt;
&lt;stop style="stop-color:#FCCF7F" offset="0.3414"/&gt;
&lt;stop style="stop-color:#FBC055" offset="0.4869"/&gt;
&lt;stop style="stop-color:#FAB435" offset="0.6279"/&gt;
&lt;stop style="stop-color:#F9AB1E" offset="0.7631"/&gt;
&lt;stop style="stop-color:#F9A610" offset="0.8898"/&gt;
&lt;stop style="stop-color:#F9A40B" offset="1"/&gt;
&lt;/linearGradient&gt;
&lt;linearGradient gradientTransform="" x1="0%" gradientUnits="objectBoundingBox" y1="0%" x2="100%" y2="0%" xlink:type="simple" xlink:actuate="onLoad" id="color20" xlink:show="other" spreadMethod="pad"&gt;
&lt;stop style="stop-color:black;stop-opacity:1;" offset="0%"/&gt;
&lt;/linearGradient&gt;
&lt;radialGradient gradientTransform="" id="color10" gradientUnits="objectBoundingBox" spreadMethod="pad" xlink:show="other" xlink:type="simple" r="50%" cx="50%" fx="50%" fy="50%" cy="50%" xlink:actuate="onLoad"&gt;
&lt;stop style="stop-color:white;stop-opacity:1;" offset="0%"/&gt;
&lt;stop style="stop-color:yellow;stop-opacity:1;" offset="100%"/&gt;
&lt;/radialGradient&gt;
&lt;linearGradient gradientTransform="" x1="0%" gradientUnits="objectBoundingBox" y1="0%" x2="100%" y2="0%" xlink:type="simple" xlink:actuate="onLoad" id="color30" xlink:show="other" spreadMethod="pad"&gt;
&lt;stop style="stop-color:black;stop-opacity:1;" offset="0%"/&gt;
&lt;/linearGradient&gt;
&lt;linearGradient gradientTransform="" x1="0%" x2="100%" y1="0%" gradientUnits="objectBoundingBox" y2="0%" xlink:type="simple" xlink:actuate="onLoad" id="color300" xlink:show="other" spreadMethod="pad"&gt;
&lt;stop offset="0%" style="stop-color:black;stop-opacity:1;"/&gt;
&lt;/linearGradient&gt;
&lt;linearGradient gradientTransform="" x1="0%" x2="100%" y1="0%" gradientUnits="objectBoundingBox" y2="0%" xlink:type="simple" xlink:actuate="onLoad" id="color200" xlink:show="other" spreadMethod="pad"&gt;
&lt;stop offset="0%" style="stop-color:#F9ECBF;stop-opacity:1;"/&gt;
&lt;/linearGradient&gt;
&lt;radialGradient gradientTransform="" id="color100" gradientUnits="objectBoundingBox" spreadMethod="pad" xlink:show="other" xlink:type="simple" r="50%" cx="50%" fx="50%" cy="50%" fy="50%" xlink:actuate="onLoad"&gt;
&lt;stop offset="0%" style="stop-color:#E6E6E6;stop-opacity:1;"/&gt;
&lt;stop offset="100%" style="stop-color:#B3B0B2;stop-opacity:1;"/&gt;
&lt;/radialGradient&gt;
&lt;linearGradient gradientTransform="" x1="0%" gradientUnits="objectBoundingBox" y1="0%" x2="100%" y2="0%" xlink:type="simple" xlink:actuate="onLoad" id="color21" xlink:show="other" spreadMethod="pad"&gt;
&lt;stop style="stop-color:black;stop-opacity:1;" offset="0%"/&gt;
&lt;/linearGradient&gt;
&lt;radialGradient gradientTransform="" id="color11" gradientUnits="objectBoundingBox" spreadMethod="pad" xlink:show="other" xlink:type="simple" r="50%" cx="50%" fx="50%" fy="50%" cy="50%" xlink:actuate="onLoad"&gt;
&lt;stop style="stop-color:white;stop-opacity:1;" offset="0%"/&gt;
&lt;stop style="stop-color:yellow;stop-opacity:1;" offset="100%"/&gt;
&lt;/radialGradient&gt;
&lt;/defs&gt;
&lt;g id="0"&gt;
&lt;path style="fill:url(#XMLID_3_0);" d="M347.41,145.592c19.58,19.581,19.58,51.325,0,70.905L216.497,347.406 c-19.58,19.576-51.326,19.576-70.904,0L14.685,216.497c-19.58-19.581-19.58-51.325,0-70.905L145.592,14.68 c19.579-19.573,51.324-19.573,70.904,0L347.41,145.592z" transform="matrix( 1, 0, 0, 1, 0, 0)"/&gt;
&lt;g&gt;
&lt;path d="M147.401,28.39L28.395,147.401c-18.551,18.551-18.551,48.736,0,67.287l119.006,119.009  c18.551,18.547,48.736,18.547,67.288,0l119.01-119.009c8.987-8.985,13.937-20.934,13.937-33.643s-4.949-24.658-13.937-33.644l0,0  L214.689,28.39C196.137,9.844,165.951,9.843,147.401,28.39z M150.229,330.869L31.223,211.86c-16.991-16.991-16.991-44.639,0-61.631  L150.229,31.218c16.992-16.987,44.64-16.987,61.632,0l119.01,119.01c8.231,8.231,12.765,19.175,12.765,30.816  s-4.533,22.584-12.765,30.815l-119.01,119.009C194.868,347.856,167.22,347.856,150.229,330.869z" transform="matrix( 1, 0, 0, 1, 0, 0)"/&gt;
&lt;/g&gt;
&lt;/g&gt;
&lt;g id="1"&gt;
&lt;path style="fill:url(#color21);stroke:none;" d="M144.328,290.95c-0.077-0.138-0.214-0.23-0.371-0.251c-3.065-0.401-6.448-1.301-8.828-2.349l-0.885-0.39 c-2.089-0.916-4.741-2.692-7.467-5.003c-0.116-0.098-0.271-0.139-0.42-0.108c-0.149,0.029-0.277,0.125-0.347,0.261l-0.42,0.812 c-1.096,2.489-1.155,5.224-0.18,7.729c0.975,2.505,2.867,4.48,5.327,5.562c2.512,1.104,5.288,1.172,7.815,0.188 c2.458-0.956,4.395-2.811,5.454-5.221l0.344-0.782C144.414,291.251,144.406,291.086,144.328,290.95z" transform="matrix( 1, 0, 0, 1, -40, -35)"/&gt;
&lt;path style="fill:url(#color11);stroke:none;" d="M134.476,287.862c-2.253-0.989-5.365-2.633-7.973-4.841 c-3.363-2.846-5.887-6.63-4.644-11.152l0.341-1.342l11.886-38.486l0.299-0.847c1.119-4.5,3.17-7.89,0.173-11.259l-0.923-0.975 c-16.965-18.313-21.435-47.729-11.105-71.221c14.072-32,53.791-45.494,87.173-30.815l0.781,0.344 c33.383,14.678,50.286,53.069,36.214,85.069c-10.328,23.492-35.029,40.082-59.991,39.959l-1.344-0.021 c-4.507,0.068-5.619,3.872-8.179,7.736l-0.421,0.791l-20.329,34.777l-0.757,1.158c-2.513,4.004-7.054,4.682-11.455,4.104 c-3.354-0.438-6.629-1.608-8.859-2.59L134.476,287.862z" transform="matrix( 1, 0, 0, 1, -40, -35)"/&gt;
&lt;path style="fill:#383838;" d="M158.051,112.467c-17.325,6.05-30.752,18.219-37.81,34.266c-3.864,8.789-5.734,18.33-5.734,27.83 c0,17.021,6.003,33.908,17.294,46.097l0.941,0.994c0.615,0.691,0.885,1.339,0.885,2.202c0,0.956-0.331,2.177-0.893,4.016 c0,0-0.636,2.229-0.725,2.54c-0.031,0.089-0.281,0.797-0.281,0.797l-11.936,38.642l-0.356,1.403 c-0.24,0.873-0.404,1.869-0.404,2.958c0,3.063,1.299,6.862,5.856,10.718c3.1,2.626,6.707,4.398,8.582,5.222 c0,0,0.887,0.39,0.887,0.39c1.85,0.813,5.552,2.258,9.541,2.779c8.094,1.063,12.024-2.27,13.897-5.253l0.766-1.172l20.36-34.831 c0,0,0.397-0.742,0.443-0.829c0.169-0.275,1.384-2.254,1.384-2.254c1.857-3.153,2.627-4.176,4.652-4.206l1.266,0.021 c25.918,0.128,51.533-16.918,62.32-41.453c6.705-15.247,6.926-32.566,0.621-48.766c-6.814-17.51-20.708-31.943-38.118-39.598 l-0.779-0.343C193.906,107.247,175.205,106.477,158.051,112.467z M136.475,232.778l0.293-0.823l0.749-2.622 c0.53-1.734,1.096-3.586,1.096-5.476c0-1.849-0.541-3.734-2.187-5.583l-0.975-1.032c-10.423-11.252-15.965-26.866-15.965-42.624 c0-8.827,1.739-17.698,5.333-25.873c6.492-14.763,18.88-25.971,34.881-31.558c15.956-5.572,33.356-4.853,48.998,2.025l0.779,0.343 c16.207,7.126,29.136,20.552,35.473,36.835c5.819,14.955,5.628,30.915-0.539,44.94c-10.01,22.767-33.732,38.584-57.69,38.466 l-1.316-0.021c-5.081,0.076-7.143,3.579-8.962,6.669l-1.38,2.252l-0.083,0.141l-0.421,0.791c0,0-20.186,34.529-20.249,34.637 c-0.062,0.095-0.723,1.106-0.723,1.106c-1.617,2.574-4.648,3.568-9.037,2.992c-3.374-0.441-6.572-1.692-8.178-2.399l-0.889-0.391 c-1.625-0.714-4.744-2.242-7.362-4.46c-2.709-2.292-4.073-4.622-4.073-6.95c0-0.544,0.075-1.088,0.224-1.631 c0,0,0.309-1.215,0.337-1.327C124.645,271.083,136.475,232.778,136.475,232.778z M133.471,290.151 C133.47,290.151,133.47,290.151,133.471,290.151L133.471,290.151z" transform="matrix( 1, 0, 0, 1, -40, -35)"/&gt;
&lt;g&gt;
&lt;path d="M157.545,188.974c-0.018,0.042-0.035,0.085-0.049,0.128l-14.166,42.396l2.846,0.951c0,0,14.06-42.079,14.13-42.29  c1.519-3.432,4.63-5.176,9.249-5.182c0.163,0.018,0.976,0.104,0.976,0.104c0.225,0.044,0.439,0.209,0.614,0.536  c0.023,0.044,0.034,0.118,0.056,0.167c-3.341,2.388-7.05,6.16-7.688,8.324c-0.093,0.316-0.132,0.603-0.132,0.858  c0,0.887,0.459,1.419,0.7,1.636c0.857,0.778,2.602,1.08,4.242,0.731c2.136-0.455,3.841-1.908,4.802-4.094  c0.759-1.727,1.36-3.885,1.36-5.872c0-0.065-0.017-0.124-0.018-0.188c0.52-0.296,0.994-0.522,1.346-0.58  c1.152-0.188,2.264,0.029,2.436,0.08c0,0,1.292,0.421,1.514,0.493c0.197,0.106,1.424,0.772,1.589,0.861  c0.565,0.376,0.836,1.17,0.922,2.163c-3.564,2.201-7.801,6.243-8.355,8.715c-0.048,0.216-0.072,0.428-0.072,0.633  c0,0.656,0.244,1.242,0.707,1.661c0.858,0.779,2.604,1.081,4.245,0.731c2.135-0.454,3.839-1.907,4.799-4.092  c0.95-2.161,1.496-4.144,1.679-5.896c0.654-0.287,1.069-0.37,1.249-0.366c0.124,0.12,0.42,0.408,0.42,0.408l0,0  c0,0.003,0.225,0.271,0.225,0.271l0.435,0.527c2.248,2.628,3.342,4.971,3.342,7.274c0,1.08-0.244,2.151-0.719,3.24  c-0.1,0.181-21.618,39.007-21.618,39.007l2.624,1.455l21.667-39.098c0.022-0.04,0.043-0.081,0.062-0.123  c1.976-4.491,0.97-8.973-3.076-13.703c0.002,0.002-0.382-0.464-0.382-0.464l-0.453-0.523l-0.537-0.522  c-0.563-0.536-1.6-1.035-3.377-0.521c-0.329-1.429-1.033-2.567-2.15-3.298c-0.034-0.022-0.07-0.044-0.106-0.063l-1.807-0.98  c-0.08-0.044-0.164-0.08-0.251-0.107l-1.631-0.531c-0.464-0.168-2.149-0.472-3.86-0.193c-0.442,0.072-0.974,0.275-1.549,0.553  c-0.612-1.137-1.587-1.857-2.827-2.078l-1.18-0.129c-0.052-0.006-0.104-0.009-0.156-0.009  C163.736,181.963,159.561,184.384,157.545,188.974z M171.198,189.582c-0.178,0.759-0.438,1.579-0.822,2.451  c-0.512,1.164-1.285,1.926-2.298,2.263c-0.562,0.187-1.057,0.193-1.439,0.154C167.27,193.312,169.177,191.312,171.198,189.582z   M181.738,194.194c-0.235,0.783-0.516,1.595-0.89,2.444c-0.512,1.164-1.284,1.925-2.296,2.262c-0.582,0.193-1.094,0.194-1.48,0.149  C177.651,198.023,179.342,196.065,181.738,194.194z" transform="matrix( 1, 0, 0, 1, -40, -35)"/&gt;
&lt;/g&gt;
&lt;path style="fill:#F9ECBF;" d="M185.363,242.275c-4.507,0.068-5.619,3.872-8.179,7.736l-0.421,0.791 l-20.328,34.777l-0.757,1.158c-2.513,4.004-7.054,4.682-11.455,4.104c-3.354-0.438-6.629-1.608-8.859-2.59l-0.887-0.392 c-2.252-0.989-5.365-2.633-7.973-4.841c-3.364-2.846-5.888-6.63-4.644-11.152l0.341-1.342l11.886-38.486l0.299-0.847 c1.12-4.5,3.17-7.89,0.173-11.259l2.763,2.77c10.473,11.819,25.643,18.612,44.187,19.43L185.363,242.275z" transform="matrix( 1, 0, 0, 1, -40, -35)"/&gt;
&lt;path style="fill:#383838;" d="M133.187,218.477c-0.417,0.394-0.628,0.924-0.628,1.457c0,0.473,0.167,0.948,0.506,1.328 c0.749,0.842,1.048,1.66,1.048,2.642c0,1.087-0.367,2.374-0.899,4.114c0,0-0.654,2.292-0.727,2.548 c-0.025,0.072-0.285,0.807-0.285,0.807l-11.911,38.563l-0.368,1.439c-0.229,0.834-0.386,1.784-0.386,2.824 c0,2.947,1.258,6.61,5.676,10.348c3.05,2.582,6.609,4.332,8.46,5.145l0.883,0.39c1.83,0.806,5.48,2.23,9.408,2.744 c7.831,1.028,11.614-2.164,13.408-5.023l0.737-1.128l20.38-34.861c0,0,0.402-0.752,0.439-0.822c0.139-0.228,1.389-2.263,1.389-2.263 c1.755-2.981,2.705-4.416,5.075-4.452c1.084-0.017,1.958-0.894,1.97-1.979c0-0.007,0-0.015,0-0.021c0-1.074-0.85-1.959-1.926-1.999 l-3.854-0.143c-17.793-0.784-32.586-7.271-42.764-18.757c-0.026-0.029-0.053-0.059-0.081-0.086l-2.763-2.77 C135.21,217.754,133.975,217.735,133.187,218.477z M144.483,288.858c-3.435-0.448-6.683-1.72-8.314-2.438l-0.884-0.39 c-1.655-0.728-4.824-2.281-7.488-4.538c-2.828-2.393-4.252-4.847-4.252-7.319c0-0.592,0.081-1.184,0.244-1.776l0.351-1.38 l11.858-38.389l0.273-0.771c0.014-0.038,0.044-0.145,0.055-0.183l0.712-2.488c0.315-1.03,0.592-2.072,0.802-3.119 c10.237,10.428,24.239,16.544,40.834,17.826c-0.657,0.885-1.239,1.844-1.804,2.804l-1.354,2.209 c-0.021,0.035-0.079,0.129-0.098,0.165l-0.421,0.791l-20.289,34.708l-0.705,1.073C152.279,288.391,149.083,289.462,144.483,288.858z " transform="matrix( 1, 0, 0, 1, -40, -35)"/&gt;
&lt;path style="fill:#F9ECBF;" d="M133.395,235.028c10.098,10.41,26.514,16.634,41.478,18.238" transform="matrix( 1, 0, 0, 1, -40, -35)"/&gt;
&lt;path style="fill:#383838;" d="M131.959,236.42c9.664,9.963,25.626,17.004,42.7,18.834l0.427-3.977 c-15.932-1.709-31.357-8.469-40.255-17.643L131.959,236.42z" transform="matrix( 1, 0, 0, 1, -40, -35)"/&gt;
&lt;path style="fill:#F9ECBF;" d="M123.644,265.688c10.099,10.41,20.467,13.978,35.434,15.58" transform="matrix( 1, 0, 0, 1, -40, -35)"/&gt;
&lt;path style="fill:#383838;" d="M122.208,267.081c11.043,11.384,22.213,14.63,36.656,16.176l0.426-3.977 c-13.555-1.452-24.006-4.465-34.211-14.984L122.208,267.081z" transform="matrix( 1, 0, 0, 1, -40, -35)"/&gt;
&lt;path style="fill:#F9ECBF;" d="M126.635,256.06c10.096,10.408,22.552,14.893,37.516,16.496" transform="matrix( 1, 0, 0, 1, -40, -35)"/&gt;
&lt;path style="fill:#383838;" d="M125.199,257.453c9.557,9.854,21.867,15.284,38.738,17.092l0.426-3.977 c-16.108-1.727-27.301-6.63-36.293-15.9L125.199,257.453z" transform="matrix( 1, 0, 0, 1, -40, -35)"/&gt;
&lt;path style="fill:#F9ECBF;" d="M129.621,245.308c10.096,10.41,24.916,16.307,39.88,17.91" transform="matrix( 1, 0, 0, 1, -40, -35)"/&gt;
&lt;path style="fill:#383838;" d="M128.186,246.701c9.842,10.148,24.439,16.721,41.103,18.506l0.426-3.977 c-15.736-1.687-29.464-7.836-38.657-17.314L128.186,246.701z" transform="matrix( 1, 0, 0, 1, -40, -35)"/&gt;
&lt;/g&gt;
&lt;g id="2"&gt;
&lt;g&gt;
&lt;path d="M126.718,271.791c2.988,2.53,6.115,4.687,8.696,5.819l1.014,0.446  c2.557,1.126,6.426,2.23,10.271,2.734l-0.396,0.896c-2.435,5.538-8.908,7.908-14.446,5.473l0,0  c-5.539-2.436-8.056-8.898-5.619-14.438L126.718,271.791z" transform="matrix( 0.8766237189093128, 0, 0, 0.88902354185139, 73.6191367274863, 52.13811497638186)"/&gt;
&lt;path d="M126.62,271.3c-0.149,0.029-0.277,0.126-0.347,0.262l-0.479,0.932c-1.245,2.828-1.313,5.94-0.204,8.791  c1.11,2.852,3.264,5.101,6.066,6.333c2.859,1.257,6.019,1.333,8.897,0.213c2.797-1.089,5.002-3.199,6.208-5.942l0.396-0.896  c0.063-0.145,0.056-0.311-0.022-0.447c-0.077-0.138-0.214-0.23-0.371-0.251c-3.523-0.461-7.407-1.494-10.135-2.696l-1.014-0.446  c-2.399-1.053-5.444-3.092-8.575-5.743C126.925,271.31,126.77,271.27,126.62,271.3z M132.059,286.702  c-2.557-1.124-4.523-3.177-5.536-5.779c-0.479-1.229-0.717-2.513-0.717-3.793c0-1.43,0.297-2.857,0.89-4.206  c0,0,0.097-0.188,0.186-0.36c3.03,2.512,5.974,4.47,8.331,5.505l1.013,0.446c2.643,1.163,6.322,2.154,9.756,2.663  c-0.061,0.139-0.136,0.308-0.136,0.308c-1.099,2.5-3.107,4.422-5.656,5.414C137.562,287.922,134.674,287.852,132.059,286.702z" transform="matrix( 0.8766237189093128, 0, 0, 0.88902354185139, 73.6191367274863, 52.13811497638186)"/&gt;
&lt;/g&gt;
&lt;path style="fill:url(#color100);" d="M135.908,276.972c-2.581-1.135-6.146-3.018-9.135-5.547 c-3.853-3.26-6.745-7.594-5.318-12.775l0.389-1.535l13.619-44.096l0.342-0.969c1.282-5.155,3.631-9.039,0.199-12.898l-1.059-1.115 c-19.436-20.979-24.558-54.681-12.723-81.596c16.122-36.663,61.626-52.12,99.87-35.304l0.895,0.395 c38.245,16.816,57.611,60.799,41.49,97.461c-11.834,26.914-40.132,45.921-68.729,45.778l-1.539-0.022 c-5.162,0.078-6.438,4.435-9.37,8.863l-0.483,0.906l-23.288,39.841l-0.867,1.326c-2.879,4.589-8.081,5.362-13.123,4.702 c-3.846-0.504-7.596-1.842-10.15-2.965L135.908,276.972z" transform="matrix( 0.8766237189093128, 0, 0, 0.88902354185139, 73.6191367274863, 52.13811497638186)"/&gt;
&lt;path style="fill:url(#color300);" d="M163.203,76.846c-19.62,6.851-34.824,20.626-42.811,38.79c-4.38,9.963-6.5,20.778-6.5,31.545 c0,19.282,6.798,38.41,19.587,52.215l1.075,1.133c0.888,0.999,1.243,1.969,1.243,3.13c0,1.28-0.431,2.794-1.056,4.839 c0,0-0.761,2.667-0.835,2.927c-0.026,0.073-0.328,0.93-0.328,0.93l-13.644,44.171l-0.417,1.634c-0.292,1.06-0.437,2.117-0.437,3.169 c0,4.069,2.169,8.043,6.402,11.624c3.467,2.935,7.517,4.926,9.622,5.852l-0.002-0.001l1.019,0.449 c2.079,0.914,6.229,2.532,10.698,3.118c6.982,0.914,12.196-1.03,15.077-5.623l0.847-1.294l23.341-39.926 c0,0,0.465-0.868,0.502-0.938c0.14-0.229,1.592-2.594,1.592-2.594c2.068-3.514,3.19-5.205,6.063-5.248l1.479,0.022 c29.345,0.147,58.364-19.169,70.59-46.973c7.588-17.258,7.836-36.865,0.696-55.209c-7.724-19.848-23.475-36.209-43.213-44.888 l-0.893-0.394C203.848,70.93,182.648,70.056,163.203,76.846z M147.337,278.403c-3.975-0.521-7.724-1.985-9.605-2.813l-1.019-0.449 c-1.907-0.838-5.565-2.634-8.647-5.242c-4.108-3.477-5.683-7.082-4.682-10.718l0.399-1.575l13.591-43.997l0.337-0.95l0.854-2.993 c1.19-3.894,2.42-7.921-1.067-11.843l-1.103-1.163c-18.864-20.362-23.946-53.025-12.342-79.414 c7.535-17.136,21.907-30.143,40.468-36.624c18.486-6.455,38.646-5.623,56.767,2.345l0.893,0.394 c18.775,8.255,33.754,23.811,41.097,42.678c6.752,17.348,6.527,35.868-0.631,52.147c-11.604,26.39-39.108,44.723-66.889,44.583 l-1.52-0.022c-5.307,0.08-7.443,3.709-9.51,7.219l-1.589,2.592l-0.065,0.111l-0.483,0.906l-23.25,39.773l-0.814,1.24 C156.489,277.837,152.731,279.11,147.337,278.403z" transform="matrix( 0.8766237189093128, 0, 0, 0.88902354185139, 73.6191367274863, 52.13811497638186)"/&gt;
&lt;g&gt;
&lt;path d="M162.537,163.767c-0.019,0.042-0.035,0.084-0.05,0.128l-16.229,48.571l2.846,0.951c0,0,16.134-48.29,16.197-48.478  c1.781-4.014,5.412-6.053,10.795-6.06c0.156,0.017,1.141,0.123,1.141,0.123c0.34,0.064,0.642,0.293,0.873,0.727  c0.056,0.104,0.08,0.25,0.124,0.369c-3.818,2.691-8.119,7.042-8.852,9.523c-0.102,0.347-0.145,0.658-0.145,0.936  c0,0.878,0.426,1.422,0.731,1.698c0.938,0.85,2.86,1.172,4.675,0.785c2.373-0.506,4.269-2.126,5.339-4.562  c0.86-1.956,1.543-4.4,1.543-6.64c0-0.116-0.029-0.221-0.033-0.336c0.666-0.384,1.28-0.685,1.735-0.759  c1.363-0.222,2.701,0.041,2.891,0.098c0,0,1.531,0.499,1.758,0.572c0.203,0.111,1.699,0.923,1.856,1.008  c0.782,0.522,1.144,1.506,1.218,2.728c-4.196,2.518-9.047,7.295-9.646,9.964c-0.056,0.251-0.081,0.481-0.081,0.693  c0,0.898,0.438,1.45,0.741,1.724c0.938,0.85,2.86,1.172,4.675,0.785c2.374-0.507,4.271-2.126,5.34-4.562  c1.102-2.503,1.721-4.79,1.916-6.8c0.978-0.442,1.559-0.534,1.739-0.495c0.102,0.099,0.537,0.521,0.537,0.521  c-0.001,0-0.001-0.001-0.001-0.001c0,0.004,0.268,0.322,0.268,0.322l0.503,0.609c2.61,3.053,3.88,5.781,3.88,8.469  c0,1.269-0.286,2.53-0.845,3.812c-0.101,0.181-24.776,44.7-24.776,44.7l2.624,1.455l24.826-44.792  c0.022-0.04,0.043-0.082,0.062-0.124c2.224-5.062,1.083-10.121-3.489-15.468l-0.451-0.547l-0.487-0.566l-0.623-0.605  c-0.609-0.581-1.741-1.133-3.734-0.529c-0.039,0.012-0.086,0.039-0.125,0.052c-0.337-1.696-1.147-3.024-2.44-3.87  c-0.034-0.022-0.069-0.044-0.105-0.063l-2.069-1.124c-0.08-0.043-0.165-0.08-0.252-0.108l-1.869-0.608  c-0.523-0.188-2.405-0.524-4.32-0.213c-0.541,0.088-1.208,0.363-1.923,0.72c-0.028-0.058-0.035-0.129-0.065-0.186  c-0.668-1.251-1.739-2.041-3.097-2.283l-1.335-0.147c-0.052-0.005-0.104-0.008-0.157-0.008  C169.525,155.866,164.811,158.594,162.537,163.767z M178.274,163.806c-0.207,1.115-0.518,2.282-1.038,3.465  c-0.626,1.424-1.582,2.344-2.841,2.736c-0.776,0.241-1.498,0.215-1.971,0.129C172.988,168.794,175.596,166.027,178.274,163.806z   M190.457,169.081c-0.307,1.15-0.726,2.333-1.224,3.467c-0.626,1.424-1.582,2.345-2.842,2.736c-0.802,0.25-1.557,0.217-2.028,0.124  C184.913,174.197,187.267,171.46,190.457,169.081z" transform="matrix( 0.8766237189093128, 0, 0, 0.88902354185139, 73.6191367274863, 52.13811497638186)"/&gt;
&lt;/g&gt;
&lt;g&gt;
&lt;g&gt;
&lt;path style="fill:url(#color200);" d="M194.208,224.748c-5.162,0.078-6.438,4.435-9.37,8.863l-0.483,0.906   l-23.288,39.841l-0.867,1.326c-2.879,4.589-8.081,5.362-13.123,4.702c-3.846-0.504-7.596-1.842-10.15-2.965l-1.017-0.449   c-2.581-1.135-6.146-3.018-9.135-5.547c-3.853-3.26-6.745-7.594-5.318-12.775l0.389-1.537l13.619-44.094l0.342-0.969   c1.282-5.156,3.631-9.039,0.199-12.898l3.165,3.174c11.998,13.541,29.377,21.323,50.622,22.258L194.208,224.748z" transform="matrix( 0.8766237189093128, 0, 0, 0.88902354185139, 73.6191367274863, 52.13811497638186)"/&gt;
&lt;path style="fill:url(#color300);" d="M134.634,197.696c-0.417,0.393-0.629,0.924-0.629,1.457c0,0.473,0.167,0.947,0.505,1.328   c0.916,1.029,1.28,2.019,1.28,3.199c0,1.28-0.429,2.787-1.049,4.815c0,0-0.761,2.669-0.835,2.929   c-0.026,0.073-0.328,0.93-0.328,0.93l-13.644,44.169l-0.417,1.637c-0.292,1.059-0.437,2.117-0.437,3.168   c0,4.068,2.169,8.043,6.402,11.624c3.467,2.935,7.517,4.926,9.622,5.852l1.013,0.447c2.08,0.915,6.23,2.533,10.699,3.119   c6.982,0.914,12.196-1.03,15.077-5.623l0.847-1.294l23.341-39.926c0,0,0.465-0.868,0.502-0.938   c0.14-0.229,1.592-2.594,1.592-2.594c2.068-3.514,3.19-5.205,6.063-5.248c1.084-0.017,1.958-0.894,1.97-1.978   c0-0.008,0-0.016,0-0.022c0-1.074-0.85-1.959-1.926-1.999l-4.416-0.164c-20.467-0.9-37.485-8.364-49.199-21.585   c-0.026-0.029-0.053-0.059-0.081-0.086l-3.165-3.174C136.657,196.973,135.422,196.954,134.634,197.696z M147.336,278.403   c-3.975-0.521-7.724-1.985-9.605-2.813l-1.013-0.447c-1.911-0.84-5.569-2.636-8.651-5.244c-3.309-2.8-4.974-5.684-4.974-8.6   c0-0.704,0.097-1.411,0.292-2.118l0.399-1.578l13.591-43.994l0.317-0.894c0.013-0.038,0.043-0.144,0.055-0.183l0.82-2.868   c0.415-1.359,0.757-2.736,0.98-4.117c11.822,12.271,28.147,19.422,47.549,20.81c-0.887,1.111-1.635,2.364-2.368,3.609   l-1.558,2.541c-0.021,0.033-0.078,0.127-0.097,0.162l-0.483,0.906l-23.25,39.773l-0.814,1.24   C156.488,277.837,152.73,279.11,147.336,278.403z" transform="matrix( 0.8766237189093128, 0, 0, 0.88902354185139, 73.6191367274863, 52.13811497638186)"/&gt;
&lt;/g&gt;
&lt;g&gt;
&lt;path style="fill:url(#color200);" d="M134.671,216.443c11.566,11.928,30.375,19.059,47.518,20.896" transform="matrix( 0.8766237189093128, 0, 0, 0.88902354185139, 73.6191367274863, 52.13811497638186)"/&gt;
&lt;path style="fill:url(#color300);" d="M133.235,217.835c11.024,11.367,29.245,19.402,48.741,21.492l0.426-3.977   c-18.317-1.964-36.057-9.743-46.295-20.301L133.235,217.835z" transform="matrix( 0.8766237189093128, 0, 0, 0.88902354185139, 73.6191367274863, 52.13811497638186)"/&gt;
&lt;/g&gt;
&lt;g&gt;
&lt;path style="fill:url(#color200);" d="M123.499,251.568c11.567,11.926,23.448,16.012,40.593,17.85" transform="matrix( 0.8766237189093128, 0, 0, 0.88902354185139, 73.6191367274863, 52.13811497638186)"/&gt;
&lt;path style="fill:url(#color300);" d="M122.064,252.96c12.586,12.977,25.332,16.679,41.815,18.445l0.427-3.977   c-15.596-1.672-27.623-5.142-39.371-17.254L122.064,252.96z" transform="matrix( 0.8766237189093128, 0, 0, 0.88902354185139, 73.6191367274863, 52.13811497638186)"/&gt;
&lt;/g&gt;
&lt;g&gt;
&lt;path style="fill:url(#color200);" d="M126.927,240.539c11.567,11.924,25.836,17.061,42.98,18.896" transform="matrix( 0.8766237189093128, 0, 0, 0.88902354185139, 73.6191367274863, 52.13811497638186)"/&gt;
&lt;path style="fill:url(#color300);" d="M125.491,241.931c10.901,11.236,24.946,17.431,44.203,19.492l0.426-3.977   c-18.526-1.984-31.404-7.628-41.758-18.301L125.491,241.931z" transform="matrix( 0.8766237189093128, 0, 0, 0.88902354185139, 73.6191367274863, 52.13811497638186)"/&gt;
&lt;/g&gt;
&lt;g&gt;
&lt;path style="fill:url(#color200);" d="M130.347,228.22c11.567,11.926,28.544,18.682,45.689,20.52" transform="matrix( 0.8766237189093128, 0, 0, 0.88902354185139, 73.6191367274863, 52.13811497638186)"/&gt;
&lt;path style="fill:url(#color300);" d="M128.911,229.613c11.229,11.577,27.89,19.076,46.912,21.115l0.427-3.977   c-18.095-1.939-33.887-9.016-44.467-19.924L128.911,229.613z" transform="matrix( 0.8766237189093128, 0, 0, 0.88902354185139, 73.6191367274863, 52.13811497638186)"/&gt;
&lt;/g&gt;
&lt;/g&gt;
&lt;/g&gt;
&lt;/svg&gt;
</csml:image>
<csml:toolSpecificGraphics/>
</csml:shape>
</csml:viewProperty>
<csml:animationProperty/>
<csml:biologicalProperty refBiologicalEventID="ME_UnknownActivation" refCellComponentID="CC_Cell"/>
<csml:comments/>
</csml:process>
<csml:process id="p38" name="p8" type="cso30:c:ProcessBiological">
<csml:logProperty/>
<csml:connector id="c59" name="c59" refID="e20" type="cso30:c:InputProcess">
<csml:logProperty/>
<csml:connectorSimulationProperty>
<csml:connectorFiring connectorFiringStyle="csml-connectorFiringStyle:nocheck" value="0"/>
<csml:connectorKinetic>
<csml:parameter key="stoichiometry" value="1.0"/>
<csml:parameter key="custom" value="1.0"/>
</csml:connectorKinetic>
</csml:connectorSimulationProperty>
<csml:viewProperty>
<csml:position position="auto" positionID="default" x="0.0" y="0.0"/>
<csml:shape depth="0" shapeID="default" visible="true">
<csml:toolSpecificGraphics>
<fig:figure xmlns:fig="http://www.csml.org/csml/cigraphics">
<fig:edge depth="0" lineColor="0 0 0 255" lineDash="" lineStyle="straight" lineWidth="1.0" points="1675.75 253.4140625 1783.25 254.001953125" visible="true"/>
</fig:figure>
<fig:sourceArrow xmlns:fig="http://www.csml.org/csml/cigraphics">
<fig:imageArrow fileFormat="img" filePath="" fileType="localFile" fillColor="0 0 0 255" outlineColor="0 0 0 255" outlineDash="" outlineWidth="1.0" size="0 0"/>
</fig:sourceArrow>
</csml:toolSpecificGraphics>
</csml:shape>
</csml:viewProperty>
<csml:animationProperty/>
<csml:biologicalProperty/>
<csml:comments/>
</csml:connector>
<csml:processSimulationProperty>
<csml:priority value="0"/>
<csml:firing firingOnce="false" firingStyle="csml-firingStyle:and" type="csml-variable:Boolean" value="true"/>
<csml:delay delayStyle="nodelay" value="0.0"/>
<csml:processKinetic calcStyle="csml-calcStyle:speed" fast="false" kineticStyle="custom">
<csml:parameter key="custom" value="0.4/60*m19"/>
</csml:processKinetic>
</csml:processSimulationProperty>
<csml:viewProperty>
<csml:position position="rotation:0.0" positionID="default" x="1783.25" y="231.625"/>
<csml:shape depth="0" shapeID="default" visible="true">
<csml:image fileFormat="svg" fileType="resourceFile" height="45.0" outlineColor="0 0 0 0" outlineDash="" outlineWidth="0.0" resourceID="10012" width="45.0"/>
<csml:toolSpecificGraphics/>
</csml:shape>
</csml:viewProperty>
<csml:animationProperty/>
<csml:biologicalProperty refBiologicalEventID="ME_UnknownDegradation" refCellComponentID="CC_Cell"/>
<csml:comments/>
</csml:process>
<csml:process id="p37" name="p8" type="cso30:c:ProcessBiological">
<csml:logProperty/>
<csml:connector id="c57" name="c57" refID="e19" type="cso30:c:InputProcess">
<csml:logProperty/>
<csml:connectorSimulationProperty>
<csml:connectorFiring connectorFiringStyle="csml-connectorFiringStyle:nocheck" value="0"/>
<csml:connectorKinetic>
<csml:parameter key="stoichiometry" value="1.0"/>
<csml:parameter key="custom" value="1.0"/>
</csml:connectorKinetic>
</csml:connectorSimulationProperty>
<csml:viewProperty>
<csml:position position="auto" positionID="default" x="0.0" y="0.0"/>
<csml:shape depth="0" shapeID="default" visible="true">
<csml:toolSpecificGraphics>
<fig:figure xmlns:fig="http://www.csml.org/csml/cigraphics">
<fig:edge depth="0" lineColor="0 0 0 255" lineDash="" lineStyle="straight" lineWidth="1.0" points="1807.3861480075902 733.75 1806.8353889943073 878.875" visible="true"/>
</fig:figure>
<fig:sourceArrow xmlns:fig="http://www.csml.org/csml/cigraphics">
<fig:imageArrow fileFormat="img" filePath="" fileType="localFile" fillColor="0 0 0 255" outlineColor="0 0 0 255" outlineDash="" outlineWidth="1.0" size="0 0"/>
</fig:sourceArrow>
</csml:toolSpecificGraphics>
</csml:shape>
</csml:viewProperty>
<csml:animationProperty/>
<csml:biologicalProperty/>
<csml:comments/>
</csml:connector>
<csml:processSimulationProperty>
<csml:priority value="0"/>
<csml:firing firingOnce="false" firingStyle="csml-firingStyle:and" type="csml-variable:Boolean" value="true"/>
<csml:delay delayStyle="nodelay" value="0.0"/>
<csml:processKinetic calcStyle="csml-calcStyle:speed" fast="false" kineticStyle="custom">
<csml:parameter key="custom" value="0.35/60*m18"/>
</csml:processKinetic>
</csml:processSimulationProperty>
<csml:viewProperty>
<csml:position position="rotation:0.0" positionID="default" x="1784.25" y="878.875"/>
<csml:shape depth="0" shapeID="default" visible="true">
<csml:image fileFormat="svg" fileType="resourceFile" height="45.0" outlineColor="0 0 0 0" outlineDash="" outlineWidth="0.0" resourceID="10012" width="45.0"/>
<csml:toolSpecificGraphics/>
</csml:shape>
</csml:viewProperty>
<csml:animationProperty/>
<csml:biologicalProperty refBiologicalEventID="ME_UnknownDegradation" refCellComponentID="CC_Cell"/>
<csml:comments/>
</csml:process>
<csml:process id="p20" name="p1" type="cso30:c:ProcessBiological">
<csml:logProperty/>
<csml:connector id="c33" name="c2" refID="e12" type="cso30:c:OutputProcess">
<csml:logProperty/>
<csml:connectorSimulationProperty>
<csml:connectorFiring connectorFiringStyle="csml-connectorFiringStyle:nocheck" value="0"/>
<csml:connectorKinetic>
<csml:parameter key="stoichiometry" value="1.0"/>
<csml:parameter key="custom" value="1.0"/>
</csml:connectorKinetic>
</csml:connectorSimulationProperty>
<csml:viewProperty>
<csml:position position="auto" positionID="default" x="0.0" y="0.0"/>
<csml:shape depth="0" shapeID="default" visible="true">
<csml:toolSpecificGraphics>
<fig:figure xmlns:fig="http://www.csml.org/csml/cigraphics">
<fig:edge depth="0" lineColor="0 0 0 255" lineDash="" lineStyle="straight" lineWidth="1.0" points="1474.5 290.20418326693226 1577.0 290.0 1622.5 333.4525" visible="true"/>
</fig:figure>
<fig:sourceArrow xmlns:fig="http://www.csml.org/csml/cigraphics">
<fig:imageArrow fileFormat="img" filePath="" fileType="localFile" fillColor="0 0 0 255" outlineColor="0 0 0 255" outlineDash="" outlineWidth="1.0" size="0 0"/>
</fig:sourceArrow>
</csml:toolSpecificGraphics>
</csml:shape>
</csml:viewProperty>
<csml:animationProperty/>
<csml:biologicalProperty/>
<csml:comments/>
</csml:connector>
<csml:connector id="c47" name="c47" refID="e14" type="cso30:c:InputAssociation">
<csml:logProperty/>
<csml:connectorSimulationProperty>
<csml:connectorFiring connectorFiringStyle="csml-connectorFiringStyle:nocheck" value="0"/>
<csml:connectorKinetic>
<csml:parameter key="stoichiometry" value="1.0"/>
<csml:parameter key="custom" value="1.0"/>
</csml:connectorKinetic>
</csml:connectorSimulationProperty>
<csml:viewProperty>
<csml:position position="auto" positionID="default" x="0.0" y="0.0"/>
<csml:shape depth="0" shapeID="default" visible="true">
<csml:toolSpecificGraphics>
<fig:figure xmlns:fig="http://www.csml.org/csml/cigraphics">
<fig:edge depth="0" lineColor="0 0 0 255" lineDash="4.0 4.0" lineStyle="straight" lineWidth="1.0" points="1262.75 286.8987686139748 1428.5 289.84163802978236" visible="true"/>
</fig:figure>
<fig:sourceArrow xmlns:fig="http://www.csml.org/csml/cigraphics">
<fig:imageArrow fileFormat="img" filePath="" fileType="localFile" fillColor="0 0 0 255" outlineColor="0 0 0 255" outlineDash="" outlineWidth="1.0" size="0 0"/>
</fig:sourceArrow>
</csml:toolSpecificGraphics>
</csml:shape>
</csml:viewProperty>
<csml:animationProperty/>
<csml:biologicalProperty/>
<csml:comments/>
</csml:connector>
<csml:processSimulationProperty>
<csml:priority value="0"/>
<csml:firing firingOnce="false" firingStyle="csml-firingStyle:and" type="csml-variable:Boolean" value="true"/>
<csml:delay delayStyle="nodelay" value="0.0"/>
<csml:processKinetic calcStyle="csml-calcStyle:speed" fast="false" kineticStyle="custom">
<csml:parameter key="custom" value="(0.4/60)*(1+3*m13)/(1+3)"/>
</csml:processKinetic>
</csml:processSimulationProperty>
<csml:viewProperty>
<csml:position position="rotation:0.0" positionID="default" x="1428.5" y="267.25"/>
<csml:shape depth="0" shapeID="default" visible="true">
<csml:image fileFormat="svg" fileType="internal" height="46.0" outlineColor="0 0 0 0" outlineDash="" outlineWidth="0.0" resourceID="10003" width="46.0">&lt;svg contentScriptType="text/ecmascript" width="362.094" xmlns:xlink="http://www.w3.org/1999/xlink" zoomAndPan="magnify" style="overflow:visible;enable-background:new 0 0 431.413 43.583" contentStyleType="text/css" height="362.089" viewBox="0 0 362.094 362.089" preserveAspectRatio="xMidYMid meet" xmlns="http://www.w3.org/2000/svg" version="1.0"&gt;
&lt;defs&gt;
&lt;linearGradient x1="0%" gradientTransform="" x2="100%" y1="0%" gradientUnits="objectBoundingBox" y2="0%" xlink:type="simple" xlink:actuate="onLoad" id="stroke1" xlink:show="other" spreadMethod="pad"&gt;
&lt;stop offset="0%" style="stop-color:#808080;stop-opacity:1;"/&gt;
&lt;/linearGradient&gt;
&lt;linearGradient x1="0%" gradientTransform="" x2="100%" y1="0%" gradientUnits="objectBoundingBox" y2="0%" xlink:type="simple" xlink:actuate="onLoad" id="stroke2" xlink:show="other" spreadMethod="pad"&gt;
&lt;stop offset="0%" style="stop-color:#008000;stop-opacity:1;"/&gt;
&lt;/linearGradient&gt;
&lt;linearGradient x1="0%" gradientTransform="" x2="100%" y1="0%" gradientUnits="objectBoundingBox" y2="0%" xlink:type="simple" xlink:actuate="onLoad" id="stroke3" xlink:show="other" spreadMethod="pad"&gt;
&lt;stop offset="0%" style="stop-color:#00ff00;stop-opacity:1;"/&gt;
&lt;/linearGradient&gt;
&lt;linearGradient x1="0%" gradientTransform="" x2="100%" y1="0%" gradientUnits="objectBoundingBox" y2="0%" xlink:type="simple" xlink:actuate="onLoad" id="color3" xlink:show="other" spreadMethod="pad"&gt;
&lt;stop offset="0%" style="stop-color:black;stop-opacity:1;"/&gt;
&lt;/linearGradient&gt;
&lt;linearGradient x1="0%" gradientTransform="" x2="100%" y1="0%" gradientUnits="objectBoundingBox" y2="0%" xlink:type="simple" xlink:actuate="onLoad" id="color2" xlink:show="other" spreadMethod="pad"&gt;
&lt;stop offset="0%" style="stop-color:black;stop-opacity:1;"/&gt;
&lt;/linearGradient&gt;
&lt;radialGradient gradientTransform="" id="color1" gradientUnits="objectBoundingBox" spreadMethod="pad" xlink:show="other" xlink:type="simple" r="50%" cx="50%" fx="50%" cy="50%" fy="50%" xlink:actuate="onLoad"&gt;
&lt;stop offset="0%" style="stop-color:white;stop-opacity:1;"/&gt;
&lt;stop offset="100%" style="stop-color:yellow;stop-opacity:1;"/&gt;
&lt;/radialGradient&gt;
&lt;linearGradient x1="181.0469" x2="181.0469" y1="-4.882813e-004" gradientUnits="userSpaceOnUse" y2="362.0894" xlink:type="simple" xlink:actuate="onLoad" id="XMLID_3_" xlink:show="other"&gt;
&lt;stop offset="0" style="stop-color:#FFFFFF"/&gt;
&lt;stop offset="0.0424" style="stop-color:#FFF8ED"/&gt;
&lt;stop offset="0.1921" style="stop-color:#FDE2B2"/&gt;
&lt;stop offset="0.3414" style="stop-color:#FCCF7F"/&gt;
&lt;stop offset="0.4869" style="stop-color:#FBC055"/&gt;
&lt;stop offset="0.6279" style="stop-color:#FAB435"/&gt;
&lt;stop offset="0.7631" style="stop-color:#F9AB1E"/&gt;
&lt;stop offset="0.8898" style="stop-color:#F9A610"/&gt;
&lt;stop offset="1" style="stop-color:#F9A40B"/&gt;
&lt;/linearGradient&gt;
&lt;linearGradient gradientTransform="" x1="0%" gradientUnits="objectBoundingBox" y1="0%" x2="100%" y2="0%" xlink:type="simple" xlink:actuate="onLoad" id="color30" xlink:show="other" spreadMethod="pad"&gt;
&lt;stop style="stop-color:black;stop-opacity:1;" offset="0%"/&gt;
&lt;/linearGradient&gt;
&lt;linearGradient gradientTransform="" x1="0%" gradientUnits="objectBoundingBox" y1="0%" x2="100%" y2="0%" xlink:type="simple" xlink:actuate="onLoad" id="color20" xlink:show="other" spreadMethod="pad"&gt;
&lt;stop style="stop-color:#F9ECBF;stop-opacity:1;" offset="0%"/&gt;
&lt;/linearGradient&gt;
&lt;radialGradient gradientTransform="" id="color10" gradientUnits="objectBoundingBox" spreadMethod="pad" xlink:show="other" xlink:type="simple" r="50%" cx="50%" fx="50%" fy="50%" cy="50%" xlink:actuate="onLoad"&gt;
&lt;stop style="stop-color:#E6E6E6;stop-opacity:1;" offset="0%"/&gt;
&lt;stop style="stop-color:#B3B0B2;stop-opacity:1;" offset="100%"/&gt;
&lt;/radialGradient&gt;
&lt;/defs&gt;
&lt;g&gt;
&lt;path style="fill:url(#XMLID_3_);" d="M347.41,145.592c19.58,19.581,19.58,51.325,0,70.905L216.497,347.406 c-19.58,19.576-51.326,19.576-70.904,0L14.685,216.497c-19.58-19.581-19.58-51.325,0-70.905L145.592,14.68 c19.579-19.573,51.324-19.573,70.904,0L347.41,145.592z" transform="matrix( 1, 0, 0, 1, 0, 0)"/&gt;
&lt;g&gt;
&lt;path d="M147.401,28.39L28.395,147.401c-18.551,18.551-18.551,48.736,0,67.287l119.006,119.009  c18.551,18.547,48.736,18.547,67.288,0l119.01-119.009c8.987-8.985,13.937-20.934,13.937-33.643s-4.949-24.658-13.937-33.644l0,0  L214.689,28.39C196.137,9.844,165.951,9.843,147.401,28.39z M150.229,330.869L31.223,211.86c-16.991-16.991-16.991-44.639,0-61.631  L150.229,31.218c16.992-16.987,44.64-16.987,61.632,0l119.01,119.01c8.231,8.231,12.765,19.175,12.765,30.816  s-4.533,22.584-12.765,30.815l-119.01,119.009C194.868,347.856,167.22,347.856,150.229,330.869z" transform="matrix( 1, 0, 0, 1, 0, 0)"/&gt;
&lt;/g&gt;
&lt;/g&gt;
&lt;g&gt;
&lt;path style="fill:url(#color2);stroke:none;" d="M144.328,290.95c-0.077-0.138-0.214-0.23-0.371-0.251c-3.065-0.401-6.448-1.301-8.828-2.349l-0.885-0.39 c-2.089-0.916-4.741-2.692-7.467-5.003c-0.116-0.098-0.271-0.139-0.42-0.108c-0.149,0.029-0.277,0.125-0.347,0.261l-0.42,0.812 c-1.096,2.489-1.155,5.224-0.18,7.729c0.975,2.505,2.867,4.48,5.327,5.562c2.512,1.104,5.288,1.172,7.815,0.188 c2.458-0.956,4.395-2.811,5.454-5.221l0.344-0.782C144.414,291.251,144.406,291.086,144.328,290.95z" transform="matrix( 1, 0, 0, 1, -40, -35)"/&gt;
&lt;path style="fill:url(#color1);stroke:none;" d="M134.476,287.862c-2.253-0.989-5.365-2.633-7.973-4.841 c-3.363-2.846-5.887-6.63-4.644-11.152l0.341-1.342l11.886-38.486l0.299-0.847c1.119-4.5,3.17-7.89,0.173-11.259l-0.923-0.975 c-16.965-18.313-21.435-47.729-11.105-71.221c14.072-32,53.791-45.494,87.173-30.815l0.781,0.344 c33.383,14.678,50.286,53.069,36.214,85.069c-10.328,23.492-35.029,40.082-59.991,39.959l-1.344-0.021 c-4.507,0.068-5.619,3.872-8.179,7.736l-0.421,0.791l-20.329,34.777l-0.757,1.158c-2.513,4.004-7.054,4.682-11.455,4.104 c-3.354-0.438-6.629-1.608-8.859-2.59L134.476,287.862z" transform="matrix( 1, 0, 0, 1, -40, -35)"/&gt;
&lt;path style="fill:#383838;" d="M158.051,112.467c-17.325,6.05-30.752,18.219-37.81,34.266c-3.864,8.789-5.734,18.33-5.734,27.83 c0,17.021,6.003,33.908,17.294,46.097l0.941,0.994c0.615,0.691,0.885,1.339,0.885,2.202c0,0.956-0.331,2.177-0.893,4.016 c0,0-0.636,2.229-0.725,2.54c-0.031,0.089-0.281,0.797-0.281,0.797l-11.936,38.642l-0.356,1.403 c-0.24,0.873-0.404,1.869-0.404,2.958c0,3.063,1.299,6.862,5.856,10.718c3.1,2.626,6.707,4.398,8.582,5.222 c0,0,0.887,0.39,0.887,0.39c1.85,0.813,5.552,2.258,9.541,2.779c8.094,1.063,12.024-2.27,13.897-5.253l0.766-1.172l20.36-34.831 c0,0,0.397-0.742,0.443-0.829c0.169-0.275,1.384-2.254,1.384-2.254c1.857-3.153,2.627-4.176,4.652-4.206l1.266,0.021 c25.918,0.128,51.533-16.918,62.32-41.453c6.705-15.247,6.926-32.566,0.621-48.766c-6.814-17.51-20.708-31.943-38.118-39.598 l-0.779-0.343C193.906,107.247,175.205,106.477,158.051,112.467z M136.475,232.778l0.293-0.823l0.749-2.622 c0.53-1.734,1.096-3.586,1.096-5.476c0-1.849-0.541-3.734-2.187-5.583l-0.975-1.032c-10.423-11.252-15.965-26.866-15.965-42.624 c0-8.827,1.739-17.698,5.333-25.873c6.492-14.763,18.88-25.971,34.881-31.558c15.956-5.572,33.356-4.853,48.998,2.025l0.779,0.343 c16.207,7.126,29.136,20.552,35.473,36.835c5.819,14.955,5.628,30.915-0.539,44.94c-10.01,22.767-33.732,38.584-57.69,38.466 l-1.316-0.021c-5.081,0.076-7.143,3.579-8.962,6.669l-1.38,2.252l-0.083,0.141l-0.421,0.791c0,0-20.186,34.529-20.249,34.637 c-0.062,0.095-0.723,1.106-0.723,1.106c-1.617,2.574-4.648,3.568-9.037,2.992c-3.374-0.441-6.572-1.692-8.178-2.399l-0.889-0.391 c-1.625-0.714-4.744-2.242-7.362-4.46c-2.709-2.292-4.073-4.622-4.073-6.95c0-0.544,0.075-1.088,0.224-1.631 c0,0,0.309-1.215,0.337-1.327C124.645,271.083,136.475,232.778,136.475,232.778z M133.471,290.151 C133.47,290.151,133.47,290.151,133.471,290.151L133.471,290.151z" transform="matrix( 1, 0, 0, 1, -40, -35)"/&gt;
&lt;g&gt;
&lt;path d="M157.545,188.974c-0.018,0.042-0.035,0.085-0.049,0.128l-14.166,42.396l2.846,0.951c0,0,14.06-42.079,14.13-42.29  c1.519-3.432,4.63-5.176,9.249-5.182c0.163,0.018,0.976,0.104,0.976,0.104c0.225,0.044,0.439,0.209,0.614,0.536  c0.023,0.044,0.034,0.118,0.056,0.167c-3.341,2.388-7.05,6.16-7.688,8.324c-0.093,0.316-0.132,0.603-0.132,0.858  c0,0.887,0.459,1.419,0.7,1.636c0.857,0.778,2.602,1.08,4.242,0.731c2.136-0.455,3.841-1.908,4.802-4.094  c0.759-1.727,1.36-3.885,1.36-5.872c0-0.065-0.017-0.124-0.018-0.188c0.52-0.296,0.994-0.522,1.346-0.58  c1.152-0.188,2.264,0.029,2.436,0.08c0,0,1.292,0.421,1.514,0.493c0.197,0.106,1.424,0.772,1.589,0.861  c0.565,0.376,0.836,1.17,0.922,2.163c-3.564,2.201-7.801,6.243-8.355,8.715c-0.048,0.216-0.072,0.428-0.072,0.633  c0,0.656,0.244,1.242,0.707,1.661c0.858,0.779,2.604,1.081,4.245,0.731c2.135-0.454,3.839-1.907,4.799-4.092  c0.95-2.161,1.496-4.144,1.679-5.896c0.654-0.287,1.069-0.37,1.249-0.366c0.124,0.12,0.42,0.408,0.42,0.408l0,0  c0,0.003,0.225,0.271,0.225,0.271l0.435,0.527c2.248,2.628,3.342,4.971,3.342,7.274c0,1.08-0.244,2.151-0.719,3.24  c-0.1,0.181-21.618,39.007-21.618,39.007l2.624,1.455l21.667-39.098c0.022-0.04,0.043-0.081,0.062-0.123  c1.976-4.491,0.97-8.973-3.076-13.703c0.002,0.002-0.382-0.464-0.382-0.464l-0.453-0.523l-0.537-0.522  c-0.563-0.536-1.6-1.035-3.377-0.521c-0.329-1.429-1.033-2.567-2.15-3.298c-0.034-0.022-0.07-0.044-0.106-0.063l-1.807-0.98  c-0.08-0.044-0.164-0.08-0.251-0.107l-1.631-0.531c-0.464-0.168-2.149-0.472-3.86-0.193c-0.442,0.072-0.974,0.275-1.549,0.553  c-0.612-1.137-1.587-1.857-2.827-2.078l-1.18-0.129c-0.052-0.006-0.104-0.009-0.156-0.009  C163.736,181.963,159.561,184.384,157.545,188.974z M171.198,189.582c-0.178,0.759-0.438,1.579-0.822,2.451  c-0.512,1.164-1.285,1.926-2.298,2.263c-0.562,0.187-1.057,0.193-1.439,0.154C167.27,193.312,169.177,191.312,171.198,189.582z   M181.738,194.194c-0.235,0.783-0.516,1.595-0.89,2.444c-0.512,1.164-1.284,1.925-2.296,2.262c-0.582,0.193-1.094,0.194-1.48,0.149  C177.651,198.023,179.342,196.065,181.738,194.194z" transform="matrix( 1, 0, 0, 1, -40, -35)"/&gt;
&lt;/g&gt;
&lt;path style="fill:#F9ECBF;" d="M185.363,242.275c-4.507,0.068-5.619,3.872-8.179,7.736l-0.421,0.791 l-20.328,34.777l-0.757,1.158c-2.513,4.004-7.054,4.682-11.455,4.104c-3.354-0.438-6.629-1.608-8.859-2.59l-0.887-0.392 c-2.252-0.989-5.365-2.633-7.973-4.841c-3.364-2.846-5.888-6.63-4.644-11.152l0.341-1.342l11.886-38.486l0.299-0.847 c1.12-4.5,3.17-7.89,0.173-11.259l2.763,2.77c10.473,11.819,25.643,18.612,44.187,19.43L185.363,242.275z" transform="matrix( 1, 0, 0, 1, -40, -35)"/&gt;
&lt;path style="fill:#383838;" d="M133.187,218.477c-0.417,0.394-0.628,0.924-0.628,1.457c0,0.473,0.167,0.948,0.506,1.328 c0.749,0.842,1.048,1.66,1.048,2.642c0,1.087-0.367,2.374-0.899,4.114c0,0-0.654,2.292-0.727,2.548 c-0.025,0.072-0.285,0.807-0.285,0.807l-11.911,38.563l-0.368,1.439c-0.229,0.834-0.386,1.784-0.386,2.824 c0,2.947,1.258,6.61,5.676,10.348c3.05,2.582,6.609,4.332,8.46,5.145l0.883,0.39c1.83,0.806,5.48,2.23,9.408,2.744 c7.831,1.028,11.614-2.164,13.408-5.023l0.737-1.128l20.38-34.861c0,0,0.402-0.752,0.439-0.822c0.139-0.228,1.389-2.263,1.389-2.263 c1.755-2.981,2.705-4.416,5.075-4.452c1.084-0.017,1.958-0.894,1.97-1.979c0-0.007,0-0.015,0-0.021c0-1.074-0.85-1.959-1.926-1.999 l-3.854-0.143c-17.793-0.784-32.586-7.271-42.764-18.757c-0.026-0.029-0.053-0.059-0.081-0.086l-2.763-2.77 C135.21,217.754,133.975,217.735,133.187,218.477z M144.483,288.858c-3.435-0.448-6.683-1.72-8.314-2.438l-0.884-0.39 c-1.655-0.728-4.824-2.281-7.488-4.538c-2.828-2.393-4.252-4.847-4.252-7.319c0-0.592,0.081-1.184,0.244-1.776l0.351-1.38 l11.858-38.389l0.273-0.771c0.014-0.038,0.044-0.145,0.055-0.183l0.712-2.488c0.315-1.03,0.592-2.072,0.802-3.119 c10.237,10.428,24.239,16.544,40.834,17.826c-0.657,0.885-1.239,1.844-1.804,2.804l-1.354,2.209 c-0.021,0.035-0.079,0.129-0.098,0.165l-0.421,0.791l-20.289,34.708l-0.705,1.073C152.279,288.391,149.083,289.462,144.483,288.858z " transform="matrix( 1, 0, 0, 1, -40, -35)"/&gt;
&lt;path style="fill:#F9ECBF;" d="M133.395,235.028c10.098,10.41,26.514,16.634,41.478,18.238" transform="matrix( 1, 0, 0, 1, -40, -35)"/&gt;
&lt;path style="fill:#383838;" d="M131.959,236.42c9.664,9.963,25.626,17.004,42.7,18.834l0.427-3.977 c-15.932-1.709-31.357-8.469-40.255-17.643L131.959,236.42z" transform="matrix( 1, 0, 0, 1, -40, -35)"/&gt;
&lt;path style="fill:#F9ECBF;" d="M123.644,265.688c10.099,10.41,20.467,13.978,35.434,15.58" transform="matrix( 1, 0, 0, 1, -40, -35)"/&gt;
&lt;path style="fill:#383838;" d="M122.208,267.081c11.043,11.384,22.213,14.63,36.656,16.176l0.426-3.977 c-13.555-1.452-24.006-4.465-34.211-14.984L122.208,267.081z" transform="matrix( 1, 0, 0, 1, -40, -35)"/&gt;
&lt;path style="fill:#F9ECBF;" d="M126.635,256.06c10.096,10.408,22.552,14.893,37.516,16.496" transform="matrix( 1, 0, 0, 1, -40, -35)"/&gt;
&lt;path style="fill:#383838;" d="M125.199,257.453c9.557,9.854,21.867,15.284,38.738,17.092l0.426-3.977 c-16.108-1.727-27.301-6.63-36.293-15.9L125.199,257.453z" transform="matrix( 1, 0, 0, 1, -40, -35)"/&gt;
&lt;path style="fill:#F9ECBF;" d="M129.621,245.308c10.096,10.41,24.916,16.307,39.88,17.91" transform="matrix( 1, 0, 0, 1, -40, -35)"/&gt;
&lt;path style="fill:#383838;" d="M128.186,246.701c9.842,10.148,24.439,16.721,41.103,18.506l0.426-3.977 c-15.736-1.687-29.464-7.836-38.657-17.314L128.186,246.701z" transform="matrix( 1, 0, 0, 1, -40, -35)"/&gt;
&lt;/g&gt;
&lt;g id="0"&gt;
&lt;g&gt;
&lt;path d="M126.718,271.791c2.988,2.53,6.115,4.687,8.696,5.819l1.014,0.446  c2.557,1.126,6.426,2.23,10.271,2.734l-0.396,0.896c-2.435,5.538-8.908,7.908-14.446,5.473l0,0  c-5.539-2.436-8.056-8.898-5.619-14.438L126.718,271.791z" transform="matrix( 0.8766237189093128, 0, 0, 0.88902354185139, 73.6191367274863, 52.13811497638186)"/&gt;
&lt;path d="M126.62,271.3c-0.149,0.029-0.277,0.126-0.347,0.262l-0.479,0.932c-1.245,2.828-1.313,5.94-0.204,8.791  c1.11,2.852,3.264,5.101,6.066,6.333c2.859,1.257,6.019,1.333,8.897,0.213c2.797-1.089,5.002-3.199,6.208-5.942l0.396-0.896  c0.063-0.145,0.056-0.311-0.022-0.447c-0.077-0.138-0.214-0.23-0.371-0.251c-3.523-0.461-7.407-1.494-10.135-2.696l-1.014-0.446  c-2.399-1.053-5.444-3.092-8.575-5.743C126.925,271.31,126.77,271.27,126.62,271.3z M132.059,286.702  c-2.557-1.124-4.523-3.177-5.536-5.779c-0.479-1.229-0.717-2.513-0.717-3.793c0-1.43,0.297-2.857,0.89-4.206  c0,0,0.097-0.188,0.186-0.36c3.03,2.512,5.974,4.47,8.331,5.505l1.013,0.446c2.643,1.163,6.322,2.154,9.756,2.663  c-0.061,0.139-0.136,0.308-0.136,0.308c-1.099,2.5-3.107,4.422-5.656,5.414C137.562,287.922,134.674,287.852,132.059,286.702z" transform="matrix( 0.8766237189093128, 0, 0, 0.88902354185139, 73.6191367274863, 52.13811497638186)"/&gt;
&lt;/g&gt;
&lt;path style="fill:url(#color10);" d="M135.908,276.972c-2.581-1.135-6.146-3.018-9.135-5.547 c-3.853-3.26-6.745-7.594-5.318-12.775l0.389-1.535l13.619-44.096l0.342-0.969c1.282-5.155,3.631-9.039,0.199-12.898l-1.059-1.115 c-19.436-20.979-24.558-54.681-12.723-81.596c16.122-36.663,61.626-52.12,99.87-35.304l0.895,0.395 c38.245,16.816,57.611,60.799,41.49,97.461c-11.834,26.914-40.132,45.921-68.729,45.778l-1.539-0.022 c-5.162,0.078-6.438,4.435-9.37,8.863l-0.483,0.906l-23.288,39.841l-0.867,1.326c-2.879,4.589-8.081,5.362-13.123,4.702 c-3.846-0.504-7.596-1.842-10.15-2.965L135.908,276.972z" transform="matrix( 0.8766237189093128, 0, 0, 0.88902354185139, 73.6191367274863, 52.13811497638186)"/&gt;
&lt;path style="fill:url(#color30);" d="M163.203,76.846c-19.62,6.851-34.824,20.626-42.811,38.79c-4.38,9.963-6.5,20.778-6.5,31.545 c0,19.282,6.798,38.41,19.587,52.215l1.075,1.133c0.888,0.999,1.243,1.969,1.243,3.13c0,1.28-0.431,2.794-1.056,4.839 c0,0-0.761,2.667-0.835,2.927c-0.026,0.073-0.328,0.93-0.328,0.93l-13.644,44.171l-0.417,1.634c-0.292,1.06-0.437,2.117-0.437,3.169 c0,4.069,2.169,8.043,6.402,11.624c3.467,2.935,7.517,4.926,9.622,5.852l-0.002-0.001l1.019,0.449 c2.079,0.914,6.229,2.532,10.698,3.118c6.982,0.914,12.196-1.03,15.077-5.623l0.847-1.294l23.341-39.926 c0,0,0.465-0.868,0.502-0.938c0.14-0.229,1.592-2.594,1.592-2.594c2.068-3.514,3.19-5.205,6.063-5.248l1.479,0.022 c29.345,0.147,58.364-19.169,70.59-46.973c7.588-17.258,7.836-36.865,0.696-55.209c-7.724-19.848-23.475-36.209-43.213-44.888 l-0.893-0.394C203.848,70.93,182.648,70.056,163.203,76.846z M147.337,278.403c-3.975-0.521-7.724-1.985-9.605-2.813l-1.019-0.449 c-1.907-0.838-5.565-2.634-8.647-5.242c-4.108-3.477-5.683-7.082-4.682-10.718l0.399-1.575l13.591-43.997l0.337-0.95l0.854-2.993 c1.19-3.894,2.42-7.921-1.067-11.843l-1.103-1.163c-18.864-20.362-23.946-53.025-12.342-79.414 c7.535-17.136,21.907-30.143,40.468-36.624c18.486-6.455,38.646-5.623,56.767,2.345l0.893,0.394 c18.775,8.255,33.754,23.811,41.097,42.678c6.752,17.348,6.527,35.868-0.631,52.147c-11.604,26.39-39.108,44.723-66.889,44.583 l-1.52-0.022c-5.307,0.08-7.443,3.709-9.51,7.219l-1.589,2.592l-0.065,0.111l-0.483,0.906l-23.25,39.773l-0.814,1.24 C156.489,277.837,152.731,279.11,147.337,278.403z" transform="matrix( 0.8766237189093128, 0, 0, 0.88902354185139, 73.6191367274863, 52.13811497638186)"/&gt;
&lt;g&gt;
&lt;path d="M162.537,163.767c-0.019,0.042-0.035,0.084-0.05,0.128l-16.229,48.571l2.846,0.951c0,0,16.134-48.29,16.197-48.478  c1.781-4.014,5.412-6.053,10.795-6.06c0.156,0.017,1.141,0.123,1.141,0.123c0.34,0.064,0.642,0.293,0.873,0.727  c0.056,0.104,0.08,0.25,0.124,0.369c-3.818,2.691-8.119,7.042-8.852,9.523c-0.102,0.347-0.145,0.658-0.145,0.936  c0,0.878,0.426,1.422,0.731,1.698c0.938,0.85,2.86,1.172,4.675,0.785c2.373-0.506,4.269-2.126,5.339-4.562  c0.86-1.956,1.543-4.4,1.543-6.64c0-0.116-0.029-0.221-0.033-0.336c0.666-0.384,1.28-0.685,1.735-0.759  c1.363-0.222,2.701,0.041,2.891,0.098c0,0,1.531,0.499,1.758,0.572c0.203,0.111,1.699,0.923,1.856,1.008  c0.782,0.522,1.144,1.506,1.218,2.728c-4.196,2.518-9.047,7.295-9.646,9.964c-0.056,0.251-0.081,0.481-0.081,0.693  c0,0.898,0.438,1.45,0.741,1.724c0.938,0.85,2.86,1.172,4.675,0.785c2.374-0.507,4.271-2.126,5.34-4.562  c1.102-2.503,1.721-4.79,1.916-6.8c0.978-0.442,1.559-0.534,1.739-0.495c0.102,0.099,0.537,0.521,0.537,0.521  c-0.001,0-0.001-0.001-0.001-0.001c0,0.004,0.268,0.322,0.268,0.322l0.503,0.609c2.61,3.053,3.88,5.781,3.88,8.469  c0,1.269-0.286,2.53-0.845,3.812c-0.101,0.181-24.776,44.7-24.776,44.7l2.624,1.455l24.826-44.792  c0.022-0.04,0.043-0.082,0.062-0.124c2.224-5.062,1.083-10.121-3.489-15.468l-0.451-0.547l-0.487-0.566l-0.623-0.605  c-0.609-0.581-1.741-1.133-3.734-0.529c-0.039,0.012-0.086,0.039-0.125,0.052c-0.337-1.696-1.147-3.024-2.44-3.87  c-0.034-0.022-0.069-0.044-0.105-0.063l-2.069-1.124c-0.08-0.043-0.165-0.08-0.252-0.108l-1.869-0.608  c-0.523-0.188-2.405-0.524-4.32-0.213c-0.541,0.088-1.208,0.363-1.923,0.72c-0.028-0.058-0.035-0.129-0.065-0.186  c-0.668-1.251-1.739-2.041-3.097-2.283l-1.335-0.147c-0.052-0.005-0.104-0.008-0.157-0.008  C169.525,155.866,164.811,158.594,162.537,163.767z M178.274,163.806c-0.207,1.115-0.518,2.282-1.038,3.465  c-0.626,1.424-1.582,2.344-2.841,2.736c-0.776,0.241-1.498,0.215-1.971,0.129C172.988,168.794,175.596,166.027,178.274,163.806z   M190.457,169.081c-0.307,1.15-0.726,2.333-1.224,3.467c-0.626,1.424-1.582,2.345-2.842,2.736c-0.802,0.25-1.557,0.217-2.028,0.124  C184.913,174.197,187.267,171.46,190.457,169.081z" transform="matrix( 0.8766237189093128, 0, 0, 0.88902354185139, 73.6191367274863, 52.13811497638186)"/&gt;
&lt;/g&gt;
&lt;g&gt;
&lt;g&gt;
&lt;path style="fill:url(#color20);" d="M194.208,224.748c-5.162,0.078-6.438,4.435-9.37,8.863l-0.483,0.906   l-23.288,39.841l-0.867,1.326c-2.879,4.589-8.081,5.362-13.123,4.702c-3.846-0.504-7.596-1.842-10.15-2.965l-1.017-0.449   c-2.581-1.135-6.146-3.018-9.135-5.547c-3.853-3.26-6.745-7.594-5.318-12.775l0.389-1.537l13.619-44.094l0.342-0.969   c1.282-5.156,3.631-9.039,0.199-12.898l3.165,3.174c11.998,13.541,29.377,21.323,50.622,22.258L194.208,224.748z" transform="matrix( 0.8766237189093128, 0, 0, 0.88902354185139, 73.6191367274863, 52.13811497638186)"/&gt;
&lt;path style="fill:url(#color30);" d="M134.634,197.696c-0.417,0.393-0.629,0.924-0.629,1.457c0,0.473,0.167,0.947,0.505,1.328   c0.916,1.029,1.28,2.019,1.28,3.199c0,1.28-0.429,2.787-1.049,4.815c0,0-0.761,2.669-0.835,2.929   c-0.026,0.073-0.328,0.93-0.328,0.93l-13.644,44.169l-0.417,1.637c-0.292,1.059-0.437,2.117-0.437,3.168   c0,4.068,2.169,8.043,6.402,11.624c3.467,2.935,7.517,4.926,9.622,5.852l1.013,0.447c2.08,0.915,6.23,2.533,10.699,3.119   c6.982,0.914,12.196-1.03,15.077-5.623l0.847-1.294l23.341-39.926c0,0,0.465-0.868,0.502-0.938   c0.14-0.229,1.592-2.594,1.592-2.594c2.068-3.514,3.19-5.205,6.063-5.248c1.084-0.017,1.958-0.894,1.97-1.978   c0-0.008,0-0.016,0-0.022c0-1.074-0.85-1.959-1.926-1.999l-4.416-0.164c-20.467-0.9-37.485-8.364-49.199-21.585   c-0.026-0.029-0.053-0.059-0.081-0.086l-3.165-3.174C136.657,196.973,135.422,196.954,134.634,197.696z M147.336,278.403   c-3.975-0.521-7.724-1.985-9.605-2.813l-1.013-0.447c-1.911-0.84-5.569-2.636-8.651-5.244c-3.309-2.8-4.974-5.684-4.974-8.6   c0-0.704,0.097-1.411,0.292-2.118l0.399-1.578l13.591-43.994l0.317-0.894c0.013-0.038,0.043-0.144,0.055-0.183l0.82-2.868   c0.415-1.359,0.757-2.736,0.98-4.117c11.822,12.271,28.147,19.422,47.549,20.81c-0.887,1.111-1.635,2.364-2.368,3.609   l-1.558,2.541c-0.021,0.033-0.078,0.127-0.097,0.162l-0.483,0.906l-23.25,39.773l-0.814,1.24   C156.488,277.837,152.73,279.11,147.336,278.403z" transform="matrix( 0.8766237189093128, 0, 0, 0.88902354185139, 73.6191367274863, 52.13811497638186)"/&gt;
&lt;/g&gt;
&lt;g&gt;
&lt;path style="fill:url(#color20);" d="M134.671,216.443c11.566,11.928,30.375,19.059,47.518,20.896" transform="matrix( 0.8766237189093128, 0, 0, 0.88902354185139, 73.6191367274863, 52.13811497638186)"/&gt;
&lt;path style="fill:url(#color30);" d="M133.235,217.835c11.024,11.367,29.245,19.402,48.741,21.492l0.426-3.977   c-18.317-1.964-36.057-9.743-46.295-20.301L133.235,217.835z" transform="matrix( 0.8766237189093128, 0, 0, 0.88902354185139, 73.6191367274863, 52.13811497638186)"/&gt;
&lt;/g&gt;
&lt;g&gt;
&lt;path style="fill:url(#color20);" d="M123.499,251.568c11.567,11.926,23.448,16.012,40.593,17.85" transform="matrix( 0.8766237189093128, 0, 0, 0.88902354185139, 73.6191367274863, 52.13811497638186)"/&gt;
&lt;path style="fill:url(#color30);" d="M122.064,252.96c12.586,12.977,25.332,16.679,41.815,18.445l0.427-3.977   c-15.596-1.672-27.623-5.142-39.371-17.254L122.064,252.96z" transform="matrix( 0.8766237189093128, 0, 0, 0.88902354185139, 73.6191367274863, 52.13811497638186)"/&gt;
&lt;/g&gt;
&lt;g&gt;
&lt;path style="fill:url(#color20);" d="M126.927,240.539c11.567,11.924,25.836,17.061,42.98,18.896" transform="matrix( 0.8766237189093128, 0, 0, 0.88902354185139, 73.6191367274863, 52.13811497638186)"/&gt;
&lt;path style="fill:url(#color30);" d="M125.491,241.931c10.901,11.236,24.946,17.431,44.203,19.492l0.426-3.977   c-18.526-1.984-31.404-7.628-41.758-18.301L125.491,241.931z" transform="matrix( 0.8766237189093128, 0, 0, 0.88902354185139, 73.6191367274863, 52.13811497638186)"/&gt;
&lt;/g&gt;
&lt;g&gt;
&lt;path style="fill:url(#color20);" d="M130.347,228.22c11.567,11.926,28.544,18.682,45.689,20.52" transform="matrix( 0.8766237189093128, 0, 0, 0.88902354185139, 73.6191367274863, 52.13811497638186)"/&gt;
&lt;path style="fill:url(#color30);" d="M128.911,229.613c11.229,11.577,27.89,19.076,46.912,21.115l0.427-3.977   c-18.095-1.939-33.887-9.016-44.467-19.924L128.911,229.613z" transform="matrix( 0.8766237189093128, 0, 0, 0.88902354185139, 73.6191367274863, 52.13811497638186)"/&gt;
&lt;/g&gt;
&lt;/g&gt;
&lt;/g&gt;
&lt;/svg&gt;
</csml:image>
<csml:toolSpecificGraphics/>
</csml:shape>
</csml:viewProperty>
<csml:animationProperty/>
<csml:biologicalProperty refBiologicalEventID="ME_UnknownActivation" refCellComponentID="CC_Cell"/>
<csml:comments/>
</csml:process>
<csml:process id="p21" name="p8" type="cso30:c:ProcessBiological">
<csml:logProperty/>
<csml:connector id="c32" name="c3" refID="e12" type="cso30:c:InputProcess">
<csml:logProperty/>
<csml:connectorSimulationProperty>
<csml:connectorFiring connectorFiringStyle="csml-connectorFiringStyle:nocheck" value="0"/>
<csml:connectorKinetic>
<csml:parameter key="stoichiometry" value="1.0"/>
<csml:parameter key="custom" value="1.0"/>
</csml:connectorKinetic>
</csml:connectorSimulationProperty>
<csml:viewProperty>
<csml:position position="auto" positionID="default" x="0.0" y="0.0"/>
<csml:shape depth="0" shapeID="default" visible="true">
<csml:toolSpecificGraphics>
<fig:figure xmlns:fig="http://www.csml.org/csml/cigraphics">
<fig:edge depth="0" lineColor="0 0 0 255" lineDash="" lineStyle="straight" lineWidth="1.0" points="1681.5 361.24557877813504 1785.0 359.9143890675241" visible="true"/>
</fig:figure>
<fig:sourceArrow xmlns:fig="http://www.csml.org/csml/cigraphics">
<fig:imageArrow fileFormat="img" filePath="" fileType="localFile" fillColor="0 0 0 255" outlineColor="0 0 0 255" outlineDash="" outlineWidth="1.0" size="0 0"/>
</fig:sourceArrow>
</csml:toolSpecificGraphics>
</csml:shape>
</csml:viewProperty>
<csml:animationProperty/>
<csml:biologicalProperty/>
<csml:comments/>
</csml:connector>
<csml:processSimulationProperty>
<csml:priority value="0"/>
<csml:firing firingOnce="false" firingStyle="csml-firingStyle:and" type="csml-variable:Boolean" value="true"/>
<csml:delay delayStyle="nodelay" value="0.0"/>
<csml:processKinetic calcStyle="csml-calcStyle:speed" fast="false" kineticStyle="custom">
<csml:parameter key="custom" value="0.4/60*m11"/>
</csml:processKinetic>
</csml:processSimulationProperty>
<csml:viewProperty>
<csml:position position="rotation:0.0" positionID="default" x="1785.0" y="337.125"/>
<csml:shape depth="0" shapeID="default" visible="true">
<csml:image fileFormat="svg" fileType="resourceFile" height="45.0" outlineColor="0 0 0 0" outlineDash="" outlineWidth="0.0" resourceID="10012" width="45.0"/>
<csml:toolSpecificGraphics/>
</csml:shape>
</csml:viewProperty>
<csml:animationProperty/>
<csml:biologicalProperty refBiologicalEventID="ME_UnknownDegradation" refCellComponentID="CC_Cell"/>
<csml:comments/>
</csml:process>
<csml:process id="p27" name="p1" type="cso30:c:ProcessBiological">
<csml:logProperty/>
<csml:connector id="c60" name="c60" refID="e20" type="cso30:c:InputAssociation">
<csml:logProperty/>
<csml:connectorSimulationProperty>
<csml:connectorFiring connectorFiringStyle="csml-connectorFiringStyle:nocheck" value="0"/>
<csml:connectorKinetic>
<csml:parameter key="stoichiometry" value="1.0"/>
<csml:parameter key="custom" value="1.0"/>
</csml:connectorKinetic>
</csml:connectorSimulationProperty>
<csml:viewProperty>
<csml:position position="auto" positionID="default" x="0.0" y="0.0"/>
<csml:shape depth="0" shapeID="default" visible="true">
<csml:toolSpecificGraphics>
<fig:figure xmlns:fig="http://www.csml.org/csml/cigraphics">
<fig:edge depth="0" lineColor="0 0 0 255" lineDash="4.0 4.0" lineStyle="straight" lineWidth="1.0" points="1615.75 247.73828606658446 1443.0 216.0 1038.0 217.0 1039.1656079854808 171.125" visible="true"/>
</fig:figure>
<fig:sourceArrow xmlns:fig="http://www.csml.org/csml/cigraphics">
<fig:imageArrow fileFormat="img" filePath="" fileType="localFile" fillColor="0 0 0 255" outlineColor="0 0 0 255" outlineDash="" outlineWidth="1.0" size="0 0"/>
</fig:sourceArrow>
</csml:toolSpecificGraphics>
</csml:shape>
</csml:viewProperty>
<csml:animationProperty/>
<csml:biologicalProperty/>
<csml:comments/>
</csml:connector>
<csml:connector id="c41" name="c2" refID="e15" type="cso30:c:OutputProcess">
<csml:logProperty/>
<csml:connectorSimulationProperty>
<csml:connectorFiring connectorFiringStyle="csml-connectorFiringStyle:nocheck" value="0"/>
<csml:connectorKinetic>
<csml:parameter key="stoichiometry" value="1.0"/>
<csml:parameter key="custom" value="1.0"/>
</csml:connectorKinetic>
</csml:connectorSimulationProperty>
<csml:viewProperty>
<csml:position position="auto" positionID="default" x="0.0" y="0.0"/>
<csml:shape depth="0" shapeID="default" visible="true">
<csml:toolSpecificGraphics>
<fig:figure xmlns:fig="http://www.csml.org/csml/cigraphics">
<fig:edge depth="0" lineColor="0 0 0 255" lineDash="" lineStyle="straight" lineWidth="1.0" points="1062.75 148.36029411764707 1205.75 149.82320971867009" visible="true"/>
</fig:figure>
<fig:sourceArrow xmlns:fig="http://www.csml.org/csml/cigraphics">
<fig:imageArrow fileFormat="img" filePath="" fileType="localFile" fillColor="0 0 0 255" outlineColor="0 0 0 255" outlineDash="" outlineWidth="1.0" size="0 0"/>
</fig:sourceArrow>
</csml:toolSpecificGraphics>
</csml:shape>
</csml:viewProperty>
<csml:animationProperty/>
<csml:biologicalProperty/>
<csml:comments/>
</csml:connector>
<csml:connector id="c46" name="c46" refID="e1" type="cso30:c:InputAssociation">
<csml:logProperty/>
<csml:connectorSimulationProperty>
<csml:connectorFiring connectorFiringStyle="csml-connectorFiringStyle:nocheck" value="0"/>
<csml:connectorKinetic>
<csml:parameter key="stoichiometry" value="1.0"/>
<csml:parameter key="custom" value="1.0"/>
</csml:connectorKinetic>
</csml:connectorSimulationProperty>
<csml:viewProperty>
<csml:position position="auto" positionID="default" x="0.0" y="0.0"/>
<csml:shape depth="0" shapeID="default" visible="true">
<csml:toolSpecificGraphics>
<fig:figure xmlns:fig="http://www.csml.org/csml/cigraphics">
<fig:edge depth="0" lineColor="0 0 255 255" lineDash="4.0 4.0" lineStyle="straight" lineWidth="1.0" points="829.25 148.125 1016.75 148.125" visible="true"/>
</fig:figure>
<fig:sourceArrow xmlns:fig="http://www.csml.org/csml/cigraphics">
<fig:imageArrow fileFormat="img" filePath="" fileType="localFile" fillColor="0 0 0 255" outlineColor="0 0 0 255" outlineDash="" outlineWidth="1.0" size="0 0"/>
</fig:sourceArrow>
<fig:targetArrow xmlns:fig="http://www.csml.org/csml/cigraphics">
<fig:processConnectorArrow fillColor="0 0 255 255" outlineColor="0 0 255 255" outlineDash="" outlineWidth="1.0" size="8.0 6.0"/>
</fig:targetArrow>
</csml:toolSpecificGraphics>
</csml:shape>
</csml:viewProperty>
<csml:animationProperty/>
<csml:biologicalProperty/>
<csml:comments/>
</csml:connector>
<csml:processSimulationProperty>
<csml:priority value="0"/>
<csml:firing firingOnce="false" firingStyle="csml-firingStyle:and" type="csml-variable:Boolean" value="true"/>
<csml:delay delayStyle="nodelay" value="0.0"/>
<csml:processKinetic calcStyle="csml-calcStyle:speed" fast="false" kineticStyle="custom">
<csml:parameter key="custom" value="(0.7/60)*(1-m1/(1+m1))/(1+10*pow(1,3)/(pow(1.25,3)+pow(1,3)))*(1+10*pow(m19,3)/(pow(1.25,3)+pow(m19,3)))"/>
</csml:processKinetic>
</csml:processSimulationProperty>
<csml:viewProperty>
<csml:position position="rotation:0.0" positionID="default" x="1016.75" y="125.125"/>
<csml:shape depth="0" shapeID="default" visible="true">
<csml:image fileFormat="svg" fileType="internal" height="46.0" outlineColor="0 0 0 0" outlineDash="" outlineWidth="0.0" resourceID="10003" width="46.0">&lt;svg contentScriptType="text/ecmascript" width="362.094" xmlns:xlink="http://www.w3.org/1999/xlink" zoomAndPan="magnify" style="overflow:visible;enable-background:new 0 0 431.413 43.583" contentStyleType="text/css" height="362.089" viewBox="0 0 362.094 362.089" preserveAspectRatio="xMidYMid meet" xmlns="http://www.w3.org/2000/svg" version="1.0"&gt;
&lt;defs&gt;
&lt;linearGradient x1="0%" gradientTransform="" x2="100%" y1="0%" gradientUnits="objectBoundingBox" y2="0%" xlink:type="simple" xlink:actuate="onLoad" id="stroke1" xlink:show="other" spreadMethod="pad"&gt;
&lt;stop offset="0%" style="stop-color:#808080;stop-opacity:1;"/&gt;
&lt;/linearGradient&gt;
&lt;linearGradient x1="0%" gradientTransform="" x2="100%" y1="0%" gradientUnits="objectBoundingBox" y2="0%" xlink:type="simple" xlink:actuate="onLoad" id="stroke2" xlink:show="other" spreadMethod="pad"&gt;
&lt;stop offset="0%" style="stop-color:#008000;stop-opacity:1;"/&gt;
&lt;/linearGradient&gt;
&lt;linearGradient x1="0%" gradientTransform="" x2="100%" y1="0%" gradientUnits="objectBoundingBox" y2="0%" xlink:type="simple" xlink:actuate="onLoad" id="stroke3" xlink:show="other" spreadMethod="pad"&gt;
&lt;stop offset="0%" style="stop-color:#00ff00;stop-opacity:1;"/&gt;
&lt;/linearGradient&gt;
&lt;linearGradient x1="0%" gradientTransform="" x2="100%" y1="0%" gradientUnits="objectBoundingBox" y2="0%" xlink:type="simple" xlink:actuate="onLoad" id="color3" xlink:show="other" spreadMethod="pad"&gt;
&lt;stop offset="0%" style="stop-color:black;stop-opacity:1;"/&gt;
&lt;/linearGradient&gt;
&lt;linearGradient x1="0%" gradientTransform="" x2="100%" y1="0%" gradientUnits="objectBoundingBox" y2="0%" xlink:type="simple" xlink:actuate="onLoad" id="color2" xlink:show="other" spreadMethod="pad"&gt;
&lt;stop offset="0%" style="stop-color:black;stop-opacity:1;"/&gt;
&lt;/linearGradient&gt;
&lt;radialGradient gradientTransform="" id="color1" gradientUnits="objectBoundingBox" spreadMethod="pad" xlink:show="other" xlink:type="simple" r="50%" cx="50%" fx="50%" cy="50%" fy="50%" xlink:actuate="onLoad"&gt;
&lt;stop offset="0%" style="stop-color:white;stop-opacity:1;"/&gt;
&lt;stop offset="100%" style="stop-color:yellow;stop-opacity:1;"/&gt;
&lt;/radialGradient&gt;
&lt;linearGradient x1="181.0469" x2="181.0469" y1="-4.882813e-004" gradientUnits="userSpaceOnUse" y2="362.0894" xlink:type="simple" xlink:actuate="onLoad" id="XMLID_3_" xlink:show="other"&gt;
&lt;stop offset="0" style="stop-color:#FFFFFF"/&gt;
&lt;stop offset="0.0424" style="stop-color:#FFF8ED"/&gt;
&lt;stop offset="0.1921" style="stop-color:#FDE2B2"/&gt;
&lt;stop offset="0.3414" style="stop-color:#FCCF7F"/&gt;
&lt;stop offset="0.4869" style="stop-color:#FBC055"/&gt;
&lt;stop offset="0.6279" style="stop-color:#FAB435"/&gt;
&lt;stop offset="0.7631" style="stop-color:#F9AB1E"/&gt;
&lt;stop offset="0.8898" style="stop-color:#F9A610"/&gt;
&lt;stop offset="1" style="stop-color:#F9A40B"/&gt;
&lt;/linearGradient&gt;
&lt;linearGradient gradientTransform="" x1="0%" gradientUnits="objectBoundingBox" y1="0%" x2="100%" y2="0%" xlink:type="simple" xlink:actuate="onLoad" id="color30" xlink:show="other" spreadMethod="pad"&gt;
&lt;stop style="stop-color:black;stop-opacity:1;" offset="0%"/&gt;
&lt;/linearGradient&gt;
&lt;linearGradient gradientTransform="" x1="0%" gradientUnits="objectBoundingBox" y1="0%" x2="100%" y2="0%" xlink:type="simple" xlink:actuate="onLoad" id="color20" xlink:show="other" spreadMethod="pad"&gt;
&lt;stop style="stop-color:#F9ECBF;stop-opacity:1;" offset="0%"/&gt;
&lt;/linearGradient&gt;
&lt;radialGradient gradientTransform="" id="color10" gradientUnits="objectBoundingBox" spreadMethod="pad" xlink:show="other" xlink:type="simple" r="50%" cx="50%" fx="50%" fy="50%" cy="50%" xlink:actuate="onLoad"&gt;
&lt;stop style="stop-color:#E6E6E6;stop-opacity:1;" offset="0%"/&gt;
&lt;stop style="stop-color:#B3B0B2;stop-opacity:1;" offset="100%"/&gt;
&lt;/radialGradient&gt;
&lt;/defs&gt;
&lt;g&gt;
&lt;path style="fill:url(#XMLID_3_);" d="M347.41,145.592c19.58,19.581,19.58,51.325,0,70.905L216.497,347.406 c-19.58,19.576-51.326,19.576-70.904,0L14.685,216.497c-19.58-19.581-19.58-51.325,0-70.905L145.592,14.68 c19.579-19.573,51.324-19.573,70.904,0L347.41,145.592z" transform="matrix( 1, 0, 0, 1, 0, 0)"/&gt;
&lt;g&gt;
&lt;path d="M147.401,28.39L28.395,147.401c-18.551,18.551-18.551,48.736,0,67.287l119.006,119.009  c18.551,18.547,48.736,18.547,67.288,0l119.01-119.009c8.987-8.985,13.937-20.934,13.937-33.643s-4.949-24.658-13.937-33.644l0,0  L214.689,28.39C196.137,9.844,165.951,9.843,147.401,28.39z M150.229,330.869L31.223,211.86c-16.991-16.991-16.991-44.639,0-61.631  L150.229,31.218c16.992-16.987,44.64-16.987,61.632,0l119.01,119.01c8.231,8.231,12.765,19.175,12.765,30.816  s-4.533,22.584-12.765,30.815l-119.01,119.009C194.868,347.856,167.22,347.856,150.229,330.869z" transform="matrix( 1, 0, 0, 1, 0, 0)"/&gt;
&lt;/g&gt;
&lt;/g&gt;
&lt;g&gt;
&lt;path style="fill:url(#color2);stroke:none;" d="M144.328,290.95c-0.077-0.138-0.214-0.23-0.371-0.251c-3.065-0.401-6.448-1.301-8.828-2.349l-0.885-0.39 c-2.089-0.916-4.741-2.692-7.467-5.003c-0.116-0.098-0.271-0.139-0.42-0.108c-0.149,0.029-0.277,0.125-0.347,0.261l-0.42,0.812 c-1.096,2.489-1.155,5.224-0.18,7.729c0.975,2.505,2.867,4.48,5.327,5.562c2.512,1.104,5.288,1.172,7.815,0.188 c2.458-0.956,4.395-2.811,5.454-5.221l0.344-0.782C144.414,291.251,144.406,291.086,144.328,290.95z" transform="matrix( 1, 0, 0, 1, -40, -35)"/&gt;
&lt;path style="fill:url(#color1);stroke:none;" d="M134.476,287.862c-2.253-0.989-5.365-2.633-7.973-4.841 c-3.363-2.846-5.887-6.63-4.644-11.152l0.341-1.342l11.886-38.486l0.299-0.847c1.119-4.5,3.17-7.89,0.173-11.259l-0.923-0.975 c-16.965-18.313-21.435-47.729-11.105-71.221c14.072-32,53.791-45.494,87.173-30.815l0.781,0.344 c33.383,14.678,50.286,53.069,36.214,85.069c-10.328,23.492-35.029,40.082-59.991,39.959l-1.344-0.021 c-4.507,0.068-5.619,3.872-8.179,7.736l-0.421,0.791l-20.329,34.777l-0.757,1.158c-2.513,4.004-7.054,4.682-11.455,4.104 c-3.354-0.438-6.629-1.608-8.859-2.59L134.476,287.862z" transform="matrix( 1, 0, 0, 1, -40, -35)"/&gt;
&lt;path style="fill:#383838;" d="M158.051,112.467c-17.325,6.05-30.752,18.219-37.81,34.266c-3.864,8.789-5.734,18.33-5.734,27.83 c0,17.021,6.003,33.908,17.294,46.097l0.941,0.994c0.615,0.691,0.885,1.339,0.885,2.202c0,0.956-0.331,2.177-0.893,4.016 c0,0-0.636,2.229-0.725,2.54c-0.031,0.089-0.281,0.797-0.281,0.797l-11.936,38.642l-0.356,1.403 c-0.24,0.873-0.404,1.869-0.404,2.958c0,3.063,1.299,6.862,5.856,10.718c3.1,2.626,6.707,4.398,8.582,5.222 c0,0,0.887,0.39,0.887,0.39c1.85,0.813,5.552,2.258,9.541,2.779c8.094,1.063,12.024-2.27,13.897-5.253l0.766-1.172l20.36-34.831 c0,0,0.397-0.742,0.443-0.829c0.169-0.275,1.384-2.254,1.384-2.254c1.857-3.153,2.627-4.176,4.652-4.206l1.266,0.021 c25.918,0.128,51.533-16.918,62.32-41.453c6.705-15.247,6.926-32.566,0.621-48.766c-6.814-17.51-20.708-31.943-38.118-39.598 l-0.779-0.343C193.906,107.247,175.205,106.477,158.051,112.467z M136.475,232.778l0.293-0.823l0.749-2.622 c0.53-1.734,1.096-3.586,1.096-5.476c0-1.849-0.541-3.734-2.187-5.583l-0.975-1.032c-10.423-11.252-15.965-26.866-15.965-42.624 c0-8.827,1.739-17.698,5.333-25.873c6.492-14.763,18.88-25.971,34.881-31.558c15.956-5.572,33.356-4.853,48.998,2.025l0.779,0.343 c16.207,7.126,29.136,20.552,35.473,36.835c5.819,14.955,5.628,30.915-0.539,44.94c-10.01,22.767-33.732,38.584-57.69,38.466 l-1.316-0.021c-5.081,0.076-7.143,3.579-8.962,6.669l-1.38,2.252l-0.083,0.141l-0.421,0.791c0,0-20.186,34.529-20.249,34.637 c-0.062,0.095-0.723,1.106-0.723,1.106c-1.617,2.574-4.648,3.568-9.037,2.992c-3.374-0.441-6.572-1.692-8.178-2.399l-0.889-0.391 c-1.625-0.714-4.744-2.242-7.362-4.46c-2.709-2.292-4.073-4.622-4.073-6.95c0-0.544,0.075-1.088,0.224-1.631 c0,0,0.309-1.215,0.337-1.327C124.645,271.083,136.475,232.778,136.475,232.778z M133.471,290.151 C133.47,290.151,133.47,290.151,133.471,290.151L133.471,290.151z" transform="matrix( 1, 0, 0, 1, -40, -35)"/&gt;
&lt;g&gt;
&lt;path d="M157.545,188.974c-0.018,0.042-0.035,0.085-0.049,0.128l-14.166,42.396l2.846,0.951c0,0,14.06-42.079,14.13-42.29  c1.519-3.432,4.63-5.176,9.249-5.182c0.163,0.018,0.976,0.104,0.976,0.104c0.225,0.044,0.439,0.209,0.614,0.536  c0.023,0.044,0.034,0.118,0.056,0.167c-3.341,2.388-7.05,6.16-7.688,8.324c-0.093,0.316-0.132,0.603-0.132,0.858  c0,0.887,0.459,1.419,0.7,1.636c0.857,0.778,2.602,1.08,4.242,0.731c2.136-0.455,3.841-1.908,4.802-4.094  c0.759-1.727,1.36-3.885,1.36-5.872c0-0.065-0.017-0.124-0.018-0.188c0.52-0.296,0.994-0.522,1.346-0.58  c1.152-0.188,2.264,0.029,2.436,0.08c0,0,1.292,0.421,1.514,0.493c0.197,0.106,1.424,0.772,1.589,0.861  c0.565,0.376,0.836,1.17,0.922,2.163c-3.564,2.201-7.801,6.243-8.355,8.715c-0.048,0.216-0.072,0.428-0.072,0.633  c0,0.656,0.244,1.242,0.707,1.661c0.858,0.779,2.604,1.081,4.245,0.731c2.135-0.454,3.839-1.907,4.799-4.092  c0.95-2.161,1.496-4.144,1.679-5.896c0.654-0.287,1.069-0.37,1.249-0.366c0.124,0.12,0.42,0.408,0.42,0.408l0,0  c0,0.003,0.225,0.271,0.225,0.271l0.435,0.527c2.248,2.628,3.342,4.971,3.342,7.274c0,1.08-0.244,2.151-0.719,3.24  c-0.1,0.181-21.618,39.007-21.618,39.007l2.624,1.455l21.667-39.098c0.022-0.04,0.043-0.081,0.062-0.123  c1.976-4.491,0.97-8.973-3.076-13.703c0.002,0.002-0.382-0.464-0.382-0.464l-0.453-0.523l-0.537-0.522  c-0.563-0.536-1.6-1.035-3.377-0.521c-0.329-1.429-1.033-2.567-2.15-3.298c-0.034-0.022-0.07-0.044-0.106-0.063l-1.807-0.98  c-0.08-0.044-0.164-0.08-0.251-0.107l-1.631-0.531c-0.464-0.168-2.149-0.472-3.86-0.193c-0.442,0.072-0.974,0.275-1.549,0.553  c-0.612-1.137-1.587-1.857-2.827-2.078l-1.18-0.129c-0.052-0.006-0.104-0.009-0.156-0.009  C163.736,181.963,159.561,184.384,157.545,188.974z M171.198,189.582c-0.178,0.759-0.438,1.579-0.822,2.451  c-0.512,1.164-1.285,1.926-2.298,2.263c-0.562,0.187-1.057,0.193-1.439,0.154C167.27,193.312,169.177,191.312,171.198,189.582z   M181.738,194.194c-0.235,0.783-0.516,1.595-0.89,2.444c-0.512,1.164-1.284,1.925-2.296,2.262c-0.582,0.193-1.094,0.194-1.48,0.149  C177.651,198.023,179.342,196.065,181.738,194.194z" transform="matrix( 1, 0, 0, 1, -40, -35)"/&gt;
&lt;/g&gt;
&lt;path style="fill:#F9ECBF;" d="M185.363,242.275c-4.507,0.068-5.619,3.872-8.179,7.736l-0.421,0.791 l-20.328,34.777l-0.757,1.158c-2.513,4.004-7.054,4.682-11.455,4.104c-3.354-0.438-6.629-1.608-8.859-2.59l-0.887-0.392 c-2.252-0.989-5.365-2.633-7.973-4.841c-3.364-2.846-5.888-6.63-4.644-11.152l0.341-1.342l11.886-38.486l0.299-0.847 c1.12-4.5,3.17-7.89,0.173-11.259l2.763,2.77c10.473,11.819,25.643,18.612,44.187,19.43L185.363,242.275z" transform="matrix( 1, 0, 0, 1, -40, -35)"/&gt;
&lt;path style="fill:#383838;" d="M133.187,218.477c-0.417,0.394-0.628,0.924-0.628,1.457c0,0.473,0.167,0.948,0.506,1.328 c0.749,0.842,1.048,1.66,1.048,2.642c0,1.087-0.367,2.374-0.899,4.114c0,0-0.654,2.292-0.727,2.548 c-0.025,0.072-0.285,0.807-0.285,0.807l-11.911,38.563l-0.368,1.439c-0.229,0.834-0.386,1.784-0.386,2.824 c0,2.947,1.258,6.61,5.676,10.348c3.05,2.582,6.609,4.332,8.46,5.145l0.883,0.39c1.83,0.806,5.48,2.23,9.408,2.744 c7.831,1.028,11.614-2.164,13.408-5.023l0.737-1.128l20.38-34.861c0,0,0.402-0.752,0.439-0.822c0.139-0.228,1.389-2.263,1.389-2.263 c1.755-2.981,2.705-4.416,5.075-4.452c1.084-0.017,1.958-0.894,1.97-1.979c0-0.007,0-0.015,0-0.021c0-1.074-0.85-1.959-1.926-1.999 l-3.854-0.143c-17.793-0.784-32.586-7.271-42.764-18.757c-0.026-0.029-0.053-0.059-0.081-0.086l-2.763-2.77 C135.21,217.754,133.975,217.735,133.187,218.477z M144.483,288.858c-3.435-0.448-6.683-1.72-8.314-2.438l-0.884-0.39 c-1.655-0.728-4.824-2.281-7.488-4.538c-2.828-2.393-4.252-4.847-4.252-7.319c0-0.592,0.081-1.184,0.244-1.776l0.351-1.38 l11.858-38.389l0.273-0.771c0.014-0.038,0.044-0.145,0.055-0.183l0.712-2.488c0.315-1.03,0.592-2.072,0.802-3.119 c10.237,10.428,24.239,16.544,40.834,17.826c-0.657,0.885-1.239,1.844-1.804,2.804l-1.354,2.209 c-0.021,0.035-0.079,0.129-0.098,0.165l-0.421,0.791l-20.289,34.708l-0.705,1.073C152.279,288.391,149.083,289.462,144.483,288.858z " transform="matrix( 1, 0, 0, 1, -40, -35)"/&gt;
&lt;path style="fill:#F9ECBF;" d="M133.395,235.028c10.098,10.41,26.514,16.634,41.478,18.238" transform="matrix( 1, 0, 0, 1, -40, -35)"/&gt;
&lt;path style="fill:#383838;" d="M131.959,236.42c9.664,9.963,25.626,17.004,42.7,18.834l0.427-3.977 c-15.932-1.709-31.357-8.469-40.255-17.643L131.959,236.42z" transform="matrix( 1, 0, 0, 1, -40, -35)"/&gt;
&lt;path style="fill:#F9ECBF;" d="M123.644,265.688c10.099,10.41,20.467,13.978,35.434,15.58" transform="matrix( 1, 0, 0, 1, -40, -35)"/&gt;
&lt;path style="fill:#383838;" d="M122.208,267.081c11.043,11.384,22.213,14.63,36.656,16.176l0.426-3.977 c-13.555-1.452-24.006-4.465-34.211-14.984L122.208,267.081z" transform="matrix( 1, 0, 0, 1, -40, -35)"/&gt;
&lt;path style="fill:#F9ECBF;" d="M126.635,256.06c10.096,10.408,22.552,14.893,37.516,16.496" transform="matrix( 1, 0, 0, 1, -40, -35)"/&gt;
&lt;path style="fill:#383838;" d="M125.199,257.453c9.557,9.854,21.867,15.284,38.738,17.092l0.426-3.977 c-16.108-1.727-27.301-6.63-36.293-15.9L125.199,257.453z" transform="matrix( 1, 0, 0, 1, -40, -35)"/&gt;
&lt;path style="fill:#F9ECBF;" d="M129.621,245.308c10.096,10.41,24.916,16.307,39.88,17.91" transform="matrix( 1, 0, 0, 1, -40, -35)"/&gt;
&lt;path style="fill:#383838;" d="M128.186,246.701c9.842,10.148,24.439,16.721,41.103,18.506l0.426-3.977 c-15.736-1.687-29.464-7.836-38.657-17.314L128.186,246.701z" transform="matrix( 1, 0, 0, 1, -40, -35)"/&gt;
&lt;/g&gt;
&lt;g id="0"&gt;
&lt;g&gt;
&lt;path d="M126.718,271.791c2.988,2.53,6.115,4.687,8.696,5.819l1.014,0.446  c2.557,1.126,6.426,2.23,10.271,2.734l-0.396,0.896c-2.435,5.538-8.908,7.908-14.446,5.473l0,0  c-5.539-2.436-8.056-8.898-5.619-14.438L126.718,271.791z" transform="matrix( 0.8766237189093128, 0, 0, 0.88902354185139, 73.6191367274863, 52.13811497638186)"/&gt;
&lt;path d="M126.62,271.3c-0.149,0.029-0.277,0.126-0.347,0.262l-0.479,0.932c-1.245,2.828-1.313,5.94-0.204,8.791  c1.11,2.852,3.264,5.101,6.066,6.333c2.859,1.257,6.019,1.333,8.897,0.213c2.797-1.089,5.002-3.199,6.208-5.942l0.396-0.896  c0.063-0.145,0.056-0.311-0.022-0.447c-0.077-0.138-0.214-0.23-0.371-0.251c-3.523-0.461-7.407-1.494-10.135-2.696l-1.014-0.446  c-2.399-1.053-5.444-3.092-8.575-5.743C126.925,271.31,126.77,271.27,126.62,271.3z M132.059,286.702  c-2.557-1.124-4.523-3.177-5.536-5.779c-0.479-1.229-0.717-2.513-0.717-3.793c0-1.43,0.297-2.857,0.89-4.206  c0,0,0.097-0.188,0.186-0.36c3.03,2.512,5.974,4.47,8.331,5.505l1.013,0.446c2.643,1.163,6.322,2.154,9.756,2.663  c-0.061,0.139-0.136,0.308-0.136,0.308c-1.099,2.5-3.107,4.422-5.656,5.414C137.562,287.922,134.674,287.852,132.059,286.702z" transform="matrix( 0.8766237189093128, 0, 0, 0.88902354185139, 73.6191367274863, 52.13811497638186)"/&gt;
&lt;/g&gt;
&lt;path style="fill:url(#color10);" d="M135.908,276.972c-2.581-1.135-6.146-3.018-9.135-5.547 c-3.853-3.26-6.745-7.594-5.318-12.775l0.389-1.535l13.619-44.096l0.342-0.969c1.282-5.155,3.631-9.039,0.199-12.898l-1.059-1.115 c-19.436-20.979-24.558-54.681-12.723-81.596c16.122-36.663,61.626-52.12,99.87-35.304l0.895,0.395 c38.245,16.816,57.611,60.799,41.49,97.461c-11.834,26.914-40.132,45.921-68.729,45.778l-1.539-0.022 c-5.162,0.078-6.438,4.435-9.37,8.863l-0.483,0.906l-23.288,39.841l-0.867,1.326c-2.879,4.589-8.081,5.362-13.123,4.702 c-3.846-0.504-7.596-1.842-10.15-2.965L135.908,276.972z" transform="matrix( 0.8766237189093128, 0, 0, 0.88902354185139, 73.6191367274863, 52.13811497638186)"/&gt;
&lt;path style="fill:url(#color30);" d="M163.203,76.846c-19.62,6.851-34.824,20.626-42.811,38.79c-4.38,9.963-6.5,20.778-6.5,31.545 c0,19.282,6.798,38.41,19.587,52.215l1.075,1.133c0.888,0.999,1.243,1.969,1.243,3.13c0,1.28-0.431,2.794-1.056,4.839 c0,0-0.761,2.667-0.835,2.927c-0.026,0.073-0.328,0.93-0.328,0.93l-13.644,44.171l-0.417,1.634c-0.292,1.06-0.437,2.117-0.437,3.169 c0,4.069,2.169,8.043,6.402,11.624c3.467,2.935,7.517,4.926,9.622,5.852l-0.002-0.001l1.019,0.449 c2.079,0.914,6.229,2.532,10.698,3.118c6.982,0.914,12.196-1.03,15.077-5.623l0.847-1.294l23.341-39.926 c0,0,0.465-0.868,0.502-0.938c0.14-0.229,1.592-2.594,1.592-2.594c2.068-3.514,3.19-5.205,6.063-5.248l1.479,0.022 c29.345,0.147,58.364-19.169,70.59-46.973c7.588-17.258,7.836-36.865,0.696-55.209c-7.724-19.848-23.475-36.209-43.213-44.888 l-0.893-0.394C203.848,70.93,182.648,70.056,163.203,76.846z M147.337,278.403c-3.975-0.521-7.724-1.985-9.605-2.813l-1.019-0.449 c-1.907-0.838-5.565-2.634-8.647-5.242c-4.108-3.477-5.683-7.082-4.682-10.718l0.399-1.575l13.591-43.997l0.337-0.95l0.854-2.993 c1.19-3.894,2.42-7.921-1.067-11.843l-1.103-1.163c-18.864-20.362-23.946-53.025-12.342-79.414 c7.535-17.136,21.907-30.143,40.468-36.624c18.486-6.455,38.646-5.623,56.767,2.345l0.893,0.394 c18.775,8.255,33.754,23.811,41.097,42.678c6.752,17.348,6.527,35.868-0.631,52.147c-11.604,26.39-39.108,44.723-66.889,44.583 l-1.52-0.022c-5.307,0.08-7.443,3.709-9.51,7.219l-1.589,2.592l-0.065,0.111l-0.483,0.906l-23.25,39.773l-0.814,1.24 C156.489,277.837,152.731,279.11,147.337,278.403z" transform="matrix( 0.8766237189093128, 0, 0, 0.88902354185139, 73.6191367274863, 52.13811497638186)"/&gt;
&lt;g&gt;
&lt;path d="M162.537,163.767c-0.019,0.042-0.035,0.084-0.05,0.128l-16.229,48.571l2.846,0.951c0,0,16.134-48.29,16.197-48.478  c1.781-4.014,5.412-6.053,10.795-6.06c0.156,0.017,1.141,0.123,1.141,0.123c0.34,0.064,0.642,0.293,0.873,0.727  c0.056,0.104,0.08,0.25,0.124,0.369c-3.818,2.691-8.119,7.042-8.852,9.523c-0.102,0.347-0.145,0.658-0.145,0.936  c0,0.878,0.426,1.422,0.731,1.698c0.938,0.85,2.86,1.172,4.675,0.785c2.373-0.506,4.269-2.126,5.339-4.562  c0.86-1.956,1.543-4.4,1.543-6.64c0-0.116-0.029-0.221-0.033-0.336c0.666-0.384,1.28-0.685,1.735-0.759  c1.363-0.222,2.701,0.041,2.891,0.098c0,0,1.531,0.499,1.758,0.572c0.203,0.111,1.699,0.923,1.856,1.008  c0.782,0.522,1.144,1.506,1.218,2.728c-4.196,2.518-9.047,7.295-9.646,9.964c-0.056,0.251-0.081,0.481-0.081,0.693  c0,0.898,0.438,1.45,0.741,1.724c0.938,0.85,2.86,1.172,4.675,0.785c2.374-0.507,4.271-2.126,5.34-4.562  c1.102-2.503,1.721-4.79,1.916-6.8c0.978-0.442,1.559-0.534,1.739-0.495c0.102,0.099,0.537,0.521,0.537,0.521  c-0.001,0-0.001-0.001-0.001-0.001c0,0.004,0.268,0.322,0.268,0.322l0.503,0.609c2.61,3.053,3.88,5.781,3.88,8.469  c0,1.269-0.286,2.53-0.845,3.812c-0.101,0.181-24.776,44.7-24.776,44.7l2.624,1.455l24.826-44.792  c0.022-0.04,0.043-0.082,0.062-0.124c2.224-5.062,1.083-10.121-3.489-15.468l-0.451-0.547l-0.487-0.566l-0.623-0.605  c-0.609-0.581-1.741-1.133-3.734-0.529c-0.039,0.012-0.086,0.039-0.125,0.052c-0.337-1.696-1.147-3.024-2.44-3.87  c-0.034-0.022-0.069-0.044-0.105-0.063l-2.069-1.124c-0.08-0.043-0.165-0.08-0.252-0.108l-1.869-0.608  c-0.523-0.188-2.405-0.524-4.32-0.213c-0.541,0.088-1.208,0.363-1.923,0.72c-0.028-0.058-0.035-0.129-0.065-0.186  c-0.668-1.251-1.739-2.041-3.097-2.283l-1.335-0.147c-0.052-0.005-0.104-0.008-0.157-0.008  C169.525,155.866,164.811,158.594,162.537,163.767z M178.274,163.806c-0.207,1.115-0.518,2.282-1.038,3.465  c-0.626,1.424-1.582,2.344-2.841,2.736c-0.776,0.241-1.498,0.215-1.971,0.129C172.988,168.794,175.596,166.027,178.274,163.806z   M190.457,169.081c-0.307,1.15-0.726,2.333-1.224,3.467c-0.626,1.424-1.582,2.345-2.842,2.736c-0.802,0.25-1.557,0.217-2.028,0.124  C184.913,174.197,187.267,171.46,190.457,169.081z" transform="matrix( 0.8766237189093128, 0, 0, 0.88902354185139, 73.6191367274863, 52.13811497638186)"/&gt;
&lt;/g&gt;
&lt;g&gt;
&lt;g&gt;
&lt;path style="fill:url(#color20);" d="M194.208,224.748c-5.162,0.078-6.438,4.435-9.37,8.863l-0.483,0.906   l-23.288,39.841l-0.867,1.326c-2.879,4.589-8.081,5.362-13.123,4.702c-3.846-0.504-7.596-1.842-10.15-2.965l-1.017-0.449   c-2.581-1.135-6.146-3.018-9.135-5.547c-3.853-3.26-6.745-7.594-5.318-12.775l0.389-1.537l13.619-44.094l0.342-0.969   c1.282-5.156,3.631-9.039,0.199-12.898l3.165,3.174c11.998,13.541,29.377,21.323,50.622,22.258L194.208,224.748z" transform="matrix( 0.8766237189093128, 0, 0, 0.88902354185139, 73.6191367274863, 52.13811497638186)"/&gt;
&lt;path style="fill:url(#color30);" d="M134.634,197.696c-0.417,0.393-0.629,0.924-0.629,1.457c0,0.473,0.167,0.947,0.505,1.328   c0.916,1.029,1.28,2.019,1.28,3.199c0,1.28-0.429,2.787-1.049,4.815c0,0-0.761,2.669-0.835,2.929   c-0.026,0.073-0.328,0.93-0.328,0.93l-13.644,44.169l-0.417,1.637c-0.292,1.059-0.437,2.117-0.437,3.168   c0,4.068,2.169,8.043,6.402,11.624c3.467,2.935,7.517,4.926,9.622,5.852l1.013,0.447c2.08,0.915,6.23,2.533,10.699,3.119   c6.982,0.914,12.196-1.03,15.077-5.623l0.847-1.294l23.341-39.926c0,0,0.465-0.868,0.502-0.938   c0.14-0.229,1.592-2.594,1.592-2.594c2.068-3.514,3.19-5.205,6.063-5.248c1.084-0.017,1.958-0.894,1.97-1.978   c0-0.008,0-0.016,0-0.022c0-1.074-0.85-1.959-1.926-1.999l-4.416-0.164c-20.467-0.9-37.485-8.364-49.199-21.585   c-0.026-0.029-0.053-0.059-0.081-0.086l-3.165-3.174C136.657,196.973,135.422,196.954,134.634,197.696z M147.336,278.403   c-3.975-0.521-7.724-1.985-9.605-2.813l-1.013-0.447c-1.911-0.84-5.569-2.636-8.651-5.244c-3.309-2.8-4.974-5.684-4.974-8.6   c0-0.704,0.097-1.411,0.292-2.118l0.399-1.578l13.591-43.994l0.317-0.894c0.013-0.038,0.043-0.144,0.055-0.183l0.82-2.868   c0.415-1.359,0.757-2.736,0.98-4.117c11.822,12.271,28.147,19.422,47.549,20.81c-0.887,1.111-1.635,2.364-2.368,3.609   l-1.558,2.541c-0.021,0.033-0.078,0.127-0.097,0.162l-0.483,0.906l-23.25,39.773l-0.814,1.24   C156.488,277.837,152.73,279.11,147.336,278.403z" transform="matrix( 0.8766237189093128, 0, 0, 0.88902354185139, 73.6191367274863, 52.13811497638186)"/&gt;
&lt;/g&gt;
&lt;g&gt;
&lt;path style="fill:url(#color20);" d="M134.671,216.443c11.566,11.928,30.375,19.059,47.518,20.896" transform="matrix( 0.8766237189093128, 0, 0, 0.88902354185139, 73.6191367274863, 52.13811497638186)"/&gt;
&lt;path style="fill:url(#color30);" d="M133.235,217.835c11.024,11.367,29.245,19.402,48.741,21.492l0.426-3.977   c-18.317-1.964-36.057-9.743-46.295-20.301L133.235,217.835z" transform="matrix( 0.8766237189093128, 0, 0, 0.88902354185139, 73.6191367274863, 52.13811497638186)"/&gt;
&lt;/g&gt;
&lt;g&gt;
&lt;path style="fill:url(#color20);" d="M123.499,251.568c11.567,11.926,23.448,16.012,40.593,17.85" transform="matrix( 0.8766237189093128, 0, 0, 0.88902354185139, 73.6191367274863, 52.13811497638186)"/&gt;
&lt;path style="fill:url(#color30);" d="M122.064,252.96c12.586,12.977,25.332,16.679,41.815,18.445l0.427-3.977   c-15.596-1.672-27.623-5.142-39.371-17.254L122.064,252.96z" transform="matrix( 0.8766237189093128, 0, 0, 0.88902354185139, 73.6191367274863, 52.13811497638186)"/&gt;
&lt;/g&gt;
&lt;g&gt;
&lt;path style="fill:url(#color20);" d="M126.927,240.539c11.567,11.924,25.836,17.061,42.98,18.896" transform="matrix( 0.8766237189093128, 0, 0, 0.88902354185139, 73.6191367274863, 52.13811497638186)"/&gt;
&lt;path style="fill:url(#color30);" d="M125.491,241.931c10.901,11.236,24.946,17.431,44.203,19.492l0.426-3.977   c-18.526-1.984-31.404-7.628-41.758-18.301L125.491,241.931z" transform="matrix( 0.8766237189093128, 0, 0, 0.88902354185139, 73.6191367274863, 52.13811497638186)"/&gt;
&lt;/g&gt;
&lt;g&gt;
&lt;path style="fill:url(#color20);" d="M130.347,228.22c11.567,11.926,28.544,18.682,45.689,20.52" transform="matrix( 0.8766237189093128, 0, 0, 0.88902354185139, 73.6191367274863, 52.13811497638186)"/&gt;
&lt;path style="fill:url(#color30);" d="M128.911,229.613c11.229,11.577,27.89,19.076,46.912,21.115l0.427-3.977   c-18.095-1.939-33.887-9.016-44.467-19.924L128.911,229.613z" transform="matrix( 0.8766237189093128, 0, 0, 0.88902354185139, 73.6191367274863, 52.13811497638186)"/&gt;
&lt;/g&gt;
&lt;/g&gt;
&lt;/g&gt;
&lt;/svg&gt;
</csml:image>
<csml:toolSpecificGraphics/>
</csml:shape>
</csml:viewProperty>
<csml:animationProperty/>
<csml:biologicalProperty refBiologicalEventID="ME_UnknownActivation" refCellComponentID="CC_Cell"/>
<csml:comments/>
</csml:process>
<csml:process id="p26" name="p8" type="cso30:c:ProcessBiological">
<csml:logProperty/>
<csml:connector id="c38" name="c3" refID="e14" type="cso30:c:InputProcess">
<csml:logProperty/>
<csml:connectorSimulationProperty>
<csml:connectorFiring connectorFiringStyle="csml-connectorFiringStyle:nocheck" value="0"/>
<csml:connectorKinetic>
<csml:parameter key="stoichiometry" value="1.0"/>
<csml:parameter key="custom" value="1.0"/>
</csml:connectorKinetic>
</csml:connectorSimulationProperty>
<csml:viewProperty>
<csml:position position="auto" positionID="default" x="0.0" y="0.0"/>
<csml:shape depth="0" shapeID="default" visible="true">
<csml:toolSpecificGraphics>
<fig:figure xmlns:fig="http://www.csml.org/csml/cigraphics">
<fig:edge depth="0" lineColor="0 0 0 255" lineDash="" lineStyle="straight" lineWidth="1.0" points="1262.75 295.70319634703196 1429.75 348.51027397260276" visible="true"/>
</fig:figure>
<fig:sourceArrow xmlns:fig="http://www.csml.org/csml/cigraphics">
<fig:imageArrow fileFormat="img" filePath="" fileType="localFile" fillColor="0 0 0 255" outlineColor="0 0 0 255" outlineDash="" outlineWidth="1.0" size="0 0"/>
</fig:sourceArrow>
</csml:toolSpecificGraphics>
</csml:shape>
</csml:viewProperty>
<csml:animationProperty/>
<csml:biologicalProperty/>
<csml:comments/>
</csml:connector>
<csml:processSimulationProperty>
<csml:priority value="0"/>
<csml:firing firingOnce="false" firingStyle="csml-firingStyle:and" type="csml-variable:Boolean" value="true"/>
<csml:delay delayStyle="nodelay" value="0.0"/>
<csml:processKinetic calcStyle="csml-calcStyle:speed" fast="false" kineticStyle="custom">
<csml:parameter key="custom" value="0.45/60*m13"/>
</csml:processKinetic>
</csml:processSimulationProperty>
<csml:viewProperty>
<csml:position position="rotation:0.0" positionID="default" x="1429.75" y="333.125"/>
<csml:shape depth="0" shapeID="default" visible="true">
<csml:image fileFormat="svg" fileType="resourceFile" height="45.0" outlineColor="0 0 0 0" outlineDash="" outlineWidth="0.0" resourceID="10012" width="45.0"/>
<csml:toolSpecificGraphics/>
</csml:shape>
</csml:viewProperty>
<csml:animationProperty/>
<csml:biologicalProperty refBiologicalEventID="ME_UnknownDegradation" refCellComponentID="CC_Cell"/>
<csml:comments/>
</csml:process>
<csml:process id="p29" name="p1" type="cso30:c:ProcessBiological">
<csml:logProperty/>
<csml:connector id="c43" name="c2" refID="e16" type="cso30:c:OutputProcess">
<csml:logProperty/>
<csml:connectorSimulationProperty>
<csml:connectorFiring connectorFiringStyle="csml-connectorFiringStyle:nocheck" value="0"/>
<csml:connectorKinetic>
<csml:parameter key="stoichiometry" value="1.0"/>
<csml:parameter key="custom" value="1.0"/>
</csml:connectorKinetic>
</csml:connectorSimulationProperty>
<csml:viewProperty>
<csml:position position="auto" positionID="default" x="0.0" y="0.0"/>
<csml:shape depth="0" shapeID="default" visible="true">
<csml:toolSpecificGraphics>
<fig:figure xmlns:fig="http://www.csml.org/csml/cigraphics">
<fig:edge depth="0" lineColor="0 0 0 255" lineDash="" lineStyle="straight" lineWidth="1.0" points="435.25 162.05769230769232 305.75 240.5048076923077" visible="true"/>
</fig:figure>
<fig:sourceArrow xmlns:fig="http://www.csml.org/csml/cigraphics">
<fig:imageArrow fileFormat="img" filePath="" fileType="localFile" fillColor="0 0 0 255" outlineColor="0 0 0 255" outlineDash="" outlineWidth="1.0" size="0 0"/>
</fig:sourceArrow>
</csml:toolSpecificGraphics>
</csml:shape>
</csml:viewProperty>
<csml:animationProperty/>
<csml:biologicalProperty/>
<csml:comments/>
</csml:connector>
<csml:connector id="c44" name="c44" refID="e1" type="cso30:c:InputAssociation">
<csml:logProperty/>
<csml:connectorSimulationProperty>
<csml:connectorFiring connectorFiringStyle="csml-connectorFiringStyle:nocheck" value="0"/>
<csml:connectorKinetic>
<csml:parameter key="stoichiometry" value="1.0"/>
<csml:parameter key="custom" value="1.0"/>
</csml:connectorKinetic>
</csml:connectorSimulationProperty>
<csml:viewProperty>
<csml:position position="auto" positionID="default" x="0.0" y="0.0"/>
<csml:shape depth="0" shapeID="default" visible="true">
<csml:toolSpecificGraphics>
<fig:figure xmlns:fig="http://www.csml.org/csml/cigraphics">
<fig:edge depth="0" lineColor="0 0 255 255" lineDash="4.0 4.0" lineStyle="straight" lineWidth="1.0" points="767.25 148.125 481.25 148.125" visible="true"/>
</fig:figure>
<fig:sourceArrow xmlns:fig="http://www.csml.org/csml/cigraphics">
<fig:imageArrow fileFormat="img" filePath="" fileType="localFile" fillColor="0 0 0 255" outlineColor="0 0 0 255" outlineDash="" outlineWidth="1.0" size="0 0"/>
</fig:sourceArrow>
<fig:targetArrow xmlns:fig="http://www.csml.org/csml/cigraphics">
<fig:processConnectorArrow fillColor="0 0 255 255" outlineColor="0 0 255 255" outlineDash="" outlineWidth="1.0" size="8.0 6.0"/>
</fig:targetArrow>
</csml:toolSpecificGraphics>
</csml:shape>
</csml:viewProperty>
<csml:animationProperty/>
<csml:biologicalProperty/>
<csml:comments/>
</csml:connector>
<csml:processSimulationProperty>
<csml:priority value="0"/>
<csml:firing firingOnce="false" firingStyle="csml-firingStyle:and" type="csml-variable:Boolean" value="true"/>
<csml:delay delayStyle="nodelay" value="0.0"/>
<csml:processKinetic calcStyle="csml-calcStyle:speed" fast="false" kineticStyle="custom">
<csml:parameter key="custom" value="1.0/60*(1-m1/(1+m1))"/>
<csml:parameter key="language"/>
</csml:processKinetic>
</csml:processSimulationProperty>
<csml:viewProperty>
<csml:position position="rotation:0.0" positionID="default" x="435.25" y="125.125"/>
<csml:shape depth="0" shapeID="default" visible="true">
<csml:image fileFormat="svg" fileType="internal" height="46.0" outlineColor="0 0 0 0" outlineDash="" outlineWidth="0.0" resourceID="10003" width="46.0">&lt;svg contentScriptType="text/ecmascript" width="362.094" xmlns:xlink="http://www.w3.org/1999/xlink" zoomAndPan="magnify" style="overflow:visible;enable-background:new 0 0 431.413 43.583" contentStyleType="text/css" height="362.089" viewBox="0 0 362.094 362.089" preserveAspectRatio="xMidYMid meet" xmlns="http://www.w3.org/2000/svg" version="1.0"&gt;
&lt;defs&gt;
&lt;linearGradient x1="0%" gradientTransform="" x2="100%" y1="0%" gradientUnits="objectBoundingBox" y2="0%" xlink:type="simple" xlink:actuate="onLoad" id="stroke1" xlink:show="other" spreadMethod="pad"&gt;
&lt;stop offset="0%" style="stop-color:#808080;stop-opacity:1;"/&gt;
&lt;/linearGradient&gt;
&lt;linearGradient x1="0%" gradientTransform="" x2="100%" y1="0%" gradientUnits="objectBoundingBox" y2="0%" xlink:type="simple" xlink:actuate="onLoad" id="stroke2" xlink:show="other" spreadMethod="pad"&gt;
&lt;stop offset="0%" style="stop-color:#008000;stop-opacity:1;"/&gt;
&lt;/linearGradient&gt;
&lt;linearGradient x1="0%" gradientTransform="" x2="100%" y1="0%" gradientUnits="objectBoundingBox" y2="0%" xlink:type="simple" xlink:actuate="onLoad" id="stroke3" xlink:show="other" spreadMethod="pad"&gt;
&lt;stop offset="0%" style="stop-color:#00ff00;stop-opacity:1;"/&gt;
&lt;/linearGradient&gt;
&lt;linearGradient x1="0%" gradientTransform="" x2="100%" y1="0%" gradientUnits="objectBoundingBox" y2="0%" xlink:type="simple" xlink:actuate="onLoad" id="color3" xlink:show="other" spreadMethod="pad"&gt;
&lt;stop offset="0%" style="stop-color:black;stop-opacity:1;"/&gt;
&lt;/linearGradient&gt;
&lt;linearGradient x1="0%" gradientTransform="" x2="100%" y1="0%" gradientUnits="objectBoundingBox" y2="0%" xlink:type="simple" xlink:actuate="onLoad" id="color2" xlink:show="other" spreadMethod="pad"&gt;
&lt;stop offset="0%" style="stop-color:black;stop-opacity:1;"/&gt;
&lt;/linearGradient&gt;
&lt;radialGradient gradientTransform="" id="color1" gradientUnits="objectBoundingBox" spreadMethod="pad" xlink:show="other" xlink:type="simple" r="50%" cx="50%" fx="50%" cy="50%" fy="50%" xlink:actuate="onLoad"&gt;
&lt;stop offset="0%" style="stop-color:white;stop-opacity:1;"/&gt;
&lt;stop offset="100%" style="stop-color:yellow;stop-opacity:1;"/&gt;
&lt;/radialGradient&gt;
&lt;linearGradient x1="181.0469" x2="181.0469" y1="-4.882813e-004" gradientUnits="userSpaceOnUse" y2="362.0894" xlink:type="simple" xlink:actuate="onLoad" id="XMLID_3_" xlink:show="other"&gt;
&lt;stop offset="0" style="stop-color:#FFFFFF"/&gt;
&lt;stop offset="0.0424" style="stop-color:#FFF8ED"/&gt;
&lt;stop offset="0.1921" style="stop-color:#FDE2B2"/&gt;
&lt;stop offset="0.3414" style="stop-color:#FCCF7F"/&gt;
&lt;stop offset="0.4869" style="stop-color:#FBC055"/&gt;
&lt;stop offset="0.6279" style="stop-color:#FAB435"/&gt;
&lt;stop offset="0.7631" style="stop-color:#F9AB1E"/&gt;
&lt;stop offset="0.8898" style="stop-color:#F9A610"/&gt;
&lt;stop offset="1" style="stop-color:#F9A40B"/&gt;
&lt;/linearGradient&gt;
&lt;linearGradient gradientTransform="" x1="0%" gradientUnits="objectBoundingBox" y1="0%" x2="100%" y2="0%" xlink:type="simple" xlink:actuate="onLoad" id="color30" xlink:show="other" spreadMethod="pad"&gt;
&lt;stop style="stop-color:black;stop-opacity:1;" offset="0%"/&gt;
&lt;/linearGradient&gt;
&lt;linearGradient gradientTransform="" x1="0%" gradientUnits="objectBoundingBox" y1="0%" x2="100%" y2="0%" xlink:type="simple" xlink:actuate="onLoad" id="color20" xlink:show="other" spreadMethod="pad"&gt;
&lt;stop style="stop-color:#F9ECBF;stop-opacity:1;" offset="0%"/&gt;
&lt;/linearGradient&gt;
&lt;radialGradient gradientTransform="" id="color10" gradientUnits="objectBoundingBox" spreadMethod="pad" xlink:show="other" xlink:type="simple" r="50%" cx="50%" fx="50%" fy="50%" cy="50%" xlink:actuate="onLoad"&gt;
&lt;stop style="stop-color:#E6E6E6;stop-opacity:1;" offset="0%"/&gt;
&lt;stop style="stop-color:#B3B0B2;stop-opacity:1;" offset="100%"/&gt;
&lt;/radialGradient&gt;
&lt;/defs&gt;
&lt;g&gt;
&lt;path style="fill:url(#XMLID_3_);" d="M347.41,145.592c19.58,19.581,19.58,51.325,0,70.905L216.497,347.406 c-19.58,19.576-51.326,19.576-70.904,0L14.685,216.497c-19.58-19.581-19.58-51.325,0-70.905L145.592,14.68 c19.579-19.573,51.324-19.573,70.904,0L347.41,145.592z" transform="matrix( 1, 0, 0, 1, 0, 0)"/&gt;
&lt;g&gt;
&lt;path d="M147.401,28.39L28.395,147.401c-18.551,18.551-18.551,48.736,0,67.287l119.006,119.009  c18.551,18.547,48.736,18.547,67.288,0l119.01-119.009c8.987-8.985,13.937-20.934,13.937-33.643s-4.949-24.658-13.937-33.644l0,0  L214.689,28.39C196.137,9.844,165.951,9.843,147.401,28.39z M150.229,330.869L31.223,211.86c-16.991-16.991-16.991-44.639,0-61.631  L150.229,31.218c16.992-16.987,44.64-16.987,61.632,0l119.01,119.01c8.231,8.231,12.765,19.175,12.765,30.816  s-4.533,22.584-12.765,30.815l-119.01,119.009C194.868,347.856,167.22,347.856,150.229,330.869z" transform="matrix( 1, 0, 0, 1, 0, 0)"/&gt;
&lt;/g&gt;
&lt;/g&gt;
&lt;g&gt;
&lt;path style="fill:url(#color2);stroke:none;" d="M144.328,290.95c-0.077-0.138-0.214-0.23-0.371-0.251c-3.065-0.401-6.448-1.301-8.828-2.349l-0.885-0.39 c-2.089-0.916-4.741-2.692-7.467-5.003c-0.116-0.098-0.271-0.139-0.42-0.108c-0.149,0.029-0.277,0.125-0.347,0.261l-0.42,0.812 c-1.096,2.489-1.155,5.224-0.18,7.729c0.975,2.505,2.867,4.48,5.327,5.562c2.512,1.104,5.288,1.172,7.815,0.188 c2.458-0.956,4.395-2.811,5.454-5.221l0.344-0.782C144.414,291.251,144.406,291.086,144.328,290.95z" transform="matrix( 1, 0, 0, 1, -40, -35)"/&gt;
&lt;path style="fill:url(#color1);stroke:none;" d="M134.476,287.862c-2.253-0.989-5.365-2.633-7.973-4.841 c-3.363-2.846-5.887-6.63-4.644-11.152l0.341-1.342l11.886-38.486l0.299-0.847c1.119-4.5,3.17-7.89,0.173-11.259l-0.923-0.975 c-16.965-18.313-21.435-47.729-11.105-71.221c14.072-32,53.791-45.494,87.173-30.815l0.781,0.344 c33.383,14.678,50.286,53.069,36.214,85.069c-10.328,23.492-35.029,40.082-59.991,39.959l-1.344-0.021 c-4.507,0.068-5.619,3.872-8.179,7.736l-0.421,0.791l-20.329,34.777l-0.757,1.158c-2.513,4.004-7.054,4.682-11.455,4.104 c-3.354-0.438-6.629-1.608-8.859-2.59L134.476,287.862z" transform="matrix( 1, 0, 0, 1, -40, -35)"/&gt;
&lt;path style="fill:#383838;" d="M158.051,112.467c-17.325,6.05-30.752,18.219-37.81,34.266c-3.864,8.789-5.734,18.33-5.734,27.83 c0,17.021,6.003,33.908,17.294,46.097l0.941,0.994c0.615,0.691,0.885,1.339,0.885,2.202c0,0.956-0.331,2.177-0.893,4.016 c0,0-0.636,2.229-0.725,2.54c-0.031,0.089-0.281,0.797-0.281,0.797l-11.936,38.642l-0.356,1.403 c-0.24,0.873-0.404,1.869-0.404,2.958c0,3.063,1.299,6.862,5.856,10.718c3.1,2.626,6.707,4.398,8.582,5.222 c0,0,0.887,0.39,0.887,0.39c1.85,0.813,5.552,2.258,9.541,2.779c8.094,1.063,12.024-2.27,13.897-5.253l0.766-1.172l20.36-34.831 c0,0,0.397-0.742,0.443-0.829c0.169-0.275,1.384-2.254,1.384-2.254c1.857-3.153,2.627-4.176,4.652-4.206l1.266,0.021 c25.918,0.128,51.533-16.918,62.32-41.453c6.705-15.247,6.926-32.566,0.621-48.766c-6.814-17.51-20.708-31.943-38.118-39.598 l-0.779-0.343C193.906,107.247,175.205,106.477,158.051,112.467z M136.475,232.778l0.293-0.823l0.749-2.622 c0.53-1.734,1.096-3.586,1.096-5.476c0-1.849-0.541-3.734-2.187-5.583l-0.975-1.032c-10.423-11.252-15.965-26.866-15.965-42.624 c0-8.827,1.739-17.698,5.333-25.873c6.492-14.763,18.88-25.971,34.881-31.558c15.956-5.572,33.356-4.853,48.998,2.025l0.779,0.343 c16.207,7.126,29.136,20.552,35.473,36.835c5.819,14.955,5.628,30.915-0.539,44.94c-10.01,22.767-33.732,38.584-57.69,38.466 l-1.316-0.021c-5.081,0.076-7.143,3.579-8.962,6.669l-1.38,2.252l-0.083,0.141l-0.421,0.791c0,0-20.186,34.529-20.249,34.637 c-0.062,0.095-0.723,1.106-0.723,1.106c-1.617,2.574-4.648,3.568-9.037,2.992c-3.374-0.441-6.572-1.692-8.178-2.399l-0.889-0.391 c-1.625-0.714-4.744-2.242-7.362-4.46c-2.709-2.292-4.073-4.622-4.073-6.95c0-0.544,0.075-1.088,0.224-1.631 c0,0,0.309-1.215,0.337-1.327C124.645,271.083,136.475,232.778,136.475,232.778z M133.471,290.151 C133.47,290.151,133.47,290.151,133.471,290.151L133.471,290.151z" transform="matrix( 1, 0, 0, 1, -40, -35)"/&gt;
&lt;g&gt;
&lt;path d="M157.545,188.974c-0.018,0.042-0.035,0.085-0.049,0.128l-14.166,42.396l2.846,0.951c0,0,14.06-42.079,14.13-42.29  c1.519-3.432,4.63-5.176,9.249-5.182c0.163,0.018,0.976,0.104,0.976,0.104c0.225,0.044,0.439,0.209,0.614,0.536  c0.023,0.044,0.034,0.118,0.056,0.167c-3.341,2.388-7.05,6.16-7.688,8.324c-0.093,0.316-0.132,0.603-0.132,0.858  c0,0.887,0.459,1.419,0.7,1.636c0.857,0.778,2.602,1.08,4.242,0.731c2.136-0.455,3.841-1.908,4.802-4.094  c0.759-1.727,1.36-3.885,1.36-5.872c0-0.065-0.017-0.124-0.018-0.188c0.52-0.296,0.994-0.522,1.346-0.58  c1.152-0.188,2.264,0.029,2.436,0.08c0,0,1.292,0.421,1.514,0.493c0.197,0.106,1.424,0.772,1.589,0.861  c0.565,0.376,0.836,1.17,0.922,2.163c-3.564,2.201-7.801,6.243-8.355,8.715c-0.048,0.216-0.072,0.428-0.072,0.633  c0,0.656,0.244,1.242,0.707,1.661c0.858,0.779,2.604,1.081,4.245,0.731c2.135-0.454,3.839-1.907,4.799-4.092  c0.95-2.161,1.496-4.144,1.679-5.896c0.654-0.287,1.069-0.37,1.249-0.366c0.124,0.12,0.42,0.408,0.42,0.408l0,0  c0,0.003,0.225,0.271,0.225,0.271l0.435,0.527c2.248,2.628,3.342,4.971,3.342,7.274c0,1.08-0.244,2.151-0.719,3.24  c-0.1,0.181-21.618,39.007-21.618,39.007l2.624,1.455l21.667-39.098c0.022-0.04,0.043-0.081,0.062-0.123  c1.976-4.491,0.97-8.973-3.076-13.703c0.002,0.002-0.382-0.464-0.382-0.464l-0.453-0.523l-0.537-0.522  c-0.563-0.536-1.6-1.035-3.377-0.521c-0.329-1.429-1.033-2.567-2.15-3.298c-0.034-0.022-0.07-0.044-0.106-0.063l-1.807-0.98  c-0.08-0.044-0.164-0.08-0.251-0.107l-1.631-0.531c-0.464-0.168-2.149-0.472-3.86-0.193c-0.442,0.072-0.974,0.275-1.549,0.553  c-0.612-1.137-1.587-1.857-2.827-2.078l-1.18-0.129c-0.052-0.006-0.104-0.009-0.156-0.009  C163.736,181.963,159.561,184.384,157.545,188.974z M171.198,189.582c-0.178,0.759-0.438,1.579-0.822,2.451  c-0.512,1.164-1.285,1.926-2.298,2.263c-0.562,0.187-1.057,0.193-1.439,0.154C167.27,193.312,169.177,191.312,171.198,189.582z   M181.738,194.194c-0.235,0.783-0.516,1.595-0.89,2.444c-0.512,1.164-1.284,1.925-2.296,2.262c-0.582,0.193-1.094,0.194-1.48,0.149  C177.651,198.023,179.342,196.065,181.738,194.194z" transform="matrix( 1, 0, 0, 1, -40, -35)"/&gt;
&lt;/g&gt;
&lt;path style="fill:#F9ECBF;" d="M185.363,242.275c-4.507,0.068-5.619,3.872-8.179,7.736l-0.421,0.791 l-20.328,34.777l-0.757,1.158c-2.513,4.004-7.054,4.682-11.455,4.104c-3.354-0.438-6.629-1.608-8.859-2.59l-0.887-0.392 c-2.252-0.989-5.365-2.633-7.973-4.841c-3.364-2.846-5.888-6.63-4.644-11.152l0.341-1.342l11.886-38.486l0.299-0.847 c1.12-4.5,3.17-7.89,0.173-11.259l2.763,2.77c10.473,11.819,25.643,18.612,44.187,19.43L185.363,242.275z" transform="matrix( 1, 0, 0, 1, -40, -35)"/&gt;
&lt;path style="fill:#383838;" d="M133.187,218.477c-0.417,0.394-0.628,0.924-0.628,1.457c0,0.473,0.167,0.948,0.506,1.328 c0.749,0.842,1.048,1.66,1.048,2.642c0,1.087-0.367,2.374-0.899,4.114c0,0-0.654,2.292-0.727,2.548 c-0.025,0.072-0.285,0.807-0.285,0.807l-11.911,38.563l-0.368,1.439c-0.229,0.834-0.386,1.784-0.386,2.824 c0,2.947,1.258,6.61,5.676,10.348c3.05,2.582,6.609,4.332,8.46,5.145l0.883,0.39c1.83,0.806,5.48,2.23,9.408,2.744 c7.831,1.028,11.614-2.164,13.408-5.023l0.737-1.128l20.38-34.861c0,0,0.402-0.752,0.439-0.822c0.139-0.228,1.389-2.263,1.389-2.263 c1.755-2.981,2.705-4.416,5.075-4.452c1.084-0.017,1.958-0.894,1.97-1.979c0-0.007,0-0.015,0-0.021c0-1.074-0.85-1.959-1.926-1.999 l-3.854-0.143c-17.793-0.784-32.586-7.271-42.764-18.757c-0.026-0.029-0.053-0.059-0.081-0.086l-2.763-2.77 C135.21,217.754,133.975,217.735,133.187,218.477z M144.483,288.858c-3.435-0.448-6.683-1.72-8.314-2.438l-0.884-0.39 c-1.655-0.728-4.824-2.281-7.488-4.538c-2.828-2.393-4.252-4.847-4.252-7.319c0-0.592,0.081-1.184,0.244-1.776l0.351-1.38 l11.858-38.389l0.273-0.771c0.014-0.038,0.044-0.145,0.055-0.183l0.712-2.488c0.315-1.03,0.592-2.072,0.802-3.119 c10.237,10.428,24.239,16.544,40.834,17.826c-0.657,0.885-1.239,1.844-1.804,2.804l-1.354,2.209 c-0.021,0.035-0.079,0.129-0.098,0.165l-0.421,0.791l-20.289,34.708l-0.705,1.073C152.279,288.391,149.083,289.462,144.483,288.858z " transform="matrix( 1, 0, 0, 1, -40, -35)"/&gt;
&lt;path style="fill:#F9ECBF;" d="M133.395,235.028c10.098,10.41,26.514,16.634,41.478,18.238" transform="matrix( 1, 0, 0, 1, -40, -35)"/&gt;
&lt;path style="fill:#383838;" d="M131.959,236.42c9.664,9.963,25.626,17.004,42.7,18.834l0.427-3.977 c-15.932-1.709-31.357-8.469-40.255-17.643L131.959,236.42z" transform="matrix( 1, 0, 0, 1, -40, -35)"/&gt;
&lt;path style="fill:#F9ECBF;" d="M123.644,265.688c10.099,10.41,20.467,13.978,35.434,15.58" transform="matrix( 1, 0, 0, 1, -40, -35)"/&gt;
&lt;path style="fill:#383838;" d="M122.208,267.081c11.043,11.384,22.213,14.63,36.656,16.176l0.426-3.977 c-13.555-1.452-24.006-4.465-34.211-14.984L122.208,267.081z" transform="matrix( 1, 0, 0, 1, -40, -35)"/&gt;
&lt;path style="fill:#F9ECBF;" d="M126.635,256.06c10.096,10.408,22.552,14.893,37.516,16.496" transform="matrix( 1, 0, 0, 1, -40, -35)"/&gt;
&lt;path style="fill:#383838;" d="M125.199,257.453c9.557,9.854,21.867,15.284,38.738,17.092l0.426-3.977 c-16.108-1.727-27.301-6.63-36.293-15.9L125.199,257.453z" transform="matrix( 1, 0, 0, 1, -40, -35)"/&gt;
&lt;path style="fill:#F9ECBF;" d="M129.621,245.308c10.096,10.41,24.916,16.307,39.88,17.91" transform="matrix( 1, 0, 0, 1, -40, -35)"/&gt;
&lt;path style="fill:#383838;" d="M128.186,246.701c9.842,10.148,24.439,16.721,41.103,18.506l0.426-3.977 c-15.736-1.687-29.464-7.836-38.657-17.314L128.186,246.701z" transform="matrix( 1, 0, 0, 1, -40, -35)"/&gt;
&lt;/g&gt;
&lt;g id="0"&gt;
&lt;g&gt;
&lt;path d="M126.718,271.791c2.988,2.53,6.115,4.687,8.696,5.819l1.014,0.446  c2.557,1.126,6.426,2.23,10.271,2.734l-0.396,0.896c-2.435,5.538-8.908,7.908-14.446,5.473l0,0  c-5.539-2.436-8.056-8.898-5.619-14.438L126.718,271.791z" transform="matrix( 0.8766237189093128, 0, 0, 0.88902354185139, 73.6191367274863, 52.13811497638186)"/&gt;
&lt;path d="M126.62,271.3c-0.149,0.029-0.277,0.126-0.347,0.262l-0.479,0.932c-1.245,2.828-1.313,5.94-0.204,8.791  c1.11,2.852,3.264,5.101,6.066,6.333c2.859,1.257,6.019,1.333,8.897,0.213c2.797-1.089,5.002-3.199,6.208-5.942l0.396-0.896  c0.063-0.145,0.056-0.311-0.022-0.447c-0.077-0.138-0.214-0.23-0.371-0.251c-3.523-0.461-7.407-1.494-10.135-2.696l-1.014-0.446  c-2.399-1.053-5.444-3.092-8.575-5.743C126.925,271.31,126.77,271.27,126.62,271.3z M132.059,286.702  c-2.557-1.124-4.523-3.177-5.536-5.779c-0.479-1.229-0.717-2.513-0.717-3.793c0-1.43,0.297-2.857,0.89-4.206  c0,0,0.097-0.188,0.186-0.36c3.03,2.512,5.974,4.47,8.331,5.505l1.013,0.446c2.643,1.163,6.322,2.154,9.756,2.663  c-0.061,0.139-0.136,0.308-0.136,0.308c-1.099,2.5-3.107,4.422-5.656,5.414C137.562,287.922,134.674,287.852,132.059,286.702z" transform="matrix( 0.8766237189093128, 0, 0, 0.88902354185139, 73.6191367274863, 52.13811497638186)"/&gt;
&lt;/g&gt;
&lt;path style="fill:url(#color10);" d="M135.908,276.972c-2.581-1.135-6.146-3.018-9.135-5.547 c-3.853-3.26-6.745-7.594-5.318-12.775l0.389-1.535l13.619-44.096l0.342-0.969c1.282-5.155,3.631-9.039,0.199-12.898l-1.059-1.115 c-19.436-20.979-24.558-54.681-12.723-81.596c16.122-36.663,61.626-52.12,99.87-35.304l0.895,0.395 c38.245,16.816,57.611,60.799,41.49,97.461c-11.834,26.914-40.132,45.921-68.729,45.778l-1.539-0.022 c-5.162,0.078-6.438,4.435-9.37,8.863l-0.483,0.906l-23.288,39.841l-0.867,1.326c-2.879,4.589-8.081,5.362-13.123,4.702 c-3.846-0.504-7.596-1.842-10.15-2.965L135.908,276.972z" transform="matrix( 0.8766237189093128, 0, 0, 0.88902354185139, 73.6191367274863, 52.13811497638186)"/&gt;
&lt;path style="fill:url(#color30);" d="M163.203,76.846c-19.62,6.851-34.824,20.626-42.811,38.79c-4.38,9.963-6.5,20.778-6.5,31.545 c0,19.282,6.798,38.41,19.587,52.215l1.075,1.133c0.888,0.999,1.243,1.969,1.243,3.13c0,1.28-0.431,2.794-1.056,4.839 c0,0-0.761,2.667-0.835,2.927c-0.026,0.073-0.328,0.93-0.328,0.93l-13.644,44.171l-0.417,1.634c-0.292,1.06-0.437,2.117-0.437,3.169 c0,4.069,2.169,8.043,6.402,11.624c3.467,2.935,7.517,4.926,9.622,5.852l-0.002-0.001l1.019,0.449 c2.079,0.914,6.229,2.532,10.698,3.118c6.982,0.914,12.196-1.03,15.077-5.623l0.847-1.294l23.341-39.926 c0,0,0.465-0.868,0.502-0.938c0.14-0.229,1.592-2.594,1.592-2.594c2.068-3.514,3.19-5.205,6.063-5.248l1.479,0.022 c29.345,0.147,58.364-19.169,70.59-46.973c7.588-17.258,7.836-36.865,0.696-55.209c-7.724-19.848-23.475-36.209-43.213-44.888 l-0.893-0.394C203.848,70.93,182.648,70.056,163.203,76.846z M147.337,278.403c-3.975-0.521-7.724-1.985-9.605-2.813l-1.019-0.449 c-1.907-0.838-5.565-2.634-8.647-5.242c-4.108-3.477-5.683-7.082-4.682-10.718l0.399-1.575l13.591-43.997l0.337-0.95l0.854-2.993 c1.19-3.894,2.42-7.921-1.067-11.843l-1.103-1.163c-18.864-20.362-23.946-53.025-12.342-79.414 c7.535-17.136,21.907-30.143,40.468-36.624c18.486-6.455,38.646-5.623,56.767,2.345l0.893,0.394 c18.775,8.255,33.754,23.811,41.097,42.678c6.752,17.348,6.527,35.868-0.631,52.147c-11.604,26.39-39.108,44.723-66.889,44.583 l-1.52-0.022c-5.307,0.08-7.443,3.709-9.51,7.219l-1.589,2.592l-0.065,0.111l-0.483,0.906l-23.25,39.773l-0.814,1.24 C156.489,277.837,152.731,279.11,147.337,278.403z" transform="matrix( 0.8766237189093128, 0, 0, 0.88902354185139, 73.6191367274863, 52.13811497638186)"/&gt;
&lt;g&gt;
&lt;path d="M162.537,163.767c-0.019,0.042-0.035,0.084-0.05,0.128l-16.229,48.571l2.846,0.951c0,0,16.134-48.29,16.197-48.478  c1.781-4.014,5.412-6.053,10.795-6.06c0.156,0.017,1.141,0.123,1.141,0.123c0.34,0.064,0.642,0.293,0.873,0.727  c0.056,0.104,0.08,0.25,0.124,0.369c-3.818,2.691-8.119,7.042-8.852,9.523c-0.102,0.347-0.145,0.658-0.145,0.936  c0,0.878,0.426,1.422,0.731,1.698c0.938,0.85,2.86,1.172,4.675,0.785c2.373-0.506,4.269-2.126,5.339-4.562  c0.86-1.956,1.543-4.4,1.543-6.64c0-0.116-0.029-0.221-0.033-0.336c0.666-0.384,1.28-0.685,1.735-0.759  c1.363-0.222,2.701,0.041,2.891,0.098c0,0,1.531,0.499,1.758,0.572c0.203,0.111,1.699,0.923,1.856,1.008  c0.782,0.522,1.144,1.506,1.218,2.728c-4.196,2.518-9.047,7.295-9.646,9.964c-0.056,0.251-0.081,0.481-0.081,0.693  c0,0.898,0.438,1.45,0.741,1.724c0.938,0.85,2.86,1.172,4.675,0.785c2.374-0.507,4.271-2.126,5.34-4.562  c1.102-2.503,1.721-4.79,1.916-6.8c0.978-0.442,1.559-0.534,1.739-0.495c0.102,0.099,0.537,0.521,0.537,0.521  c-0.001,0-0.001-0.001-0.001-0.001c0,0.004,0.268,0.322,0.268,0.322l0.503,0.609c2.61,3.053,3.88,5.781,3.88,8.469  c0,1.269-0.286,2.53-0.845,3.812c-0.101,0.181-24.776,44.7-24.776,44.7l2.624,1.455l24.826-44.792  c0.022-0.04,0.043-0.082,0.062-0.124c2.224-5.062,1.083-10.121-3.489-15.468l-0.451-0.547l-0.487-0.566l-0.623-0.605  c-0.609-0.581-1.741-1.133-3.734-0.529c-0.039,0.012-0.086,0.039-0.125,0.052c-0.337-1.696-1.147-3.024-2.44-3.87  c-0.034-0.022-0.069-0.044-0.105-0.063l-2.069-1.124c-0.08-0.043-0.165-0.08-0.252-0.108l-1.869-0.608  c-0.523-0.188-2.405-0.524-4.32-0.213c-0.541,0.088-1.208,0.363-1.923,0.72c-0.028-0.058-0.035-0.129-0.065-0.186  c-0.668-1.251-1.739-2.041-3.097-2.283l-1.335-0.147c-0.052-0.005-0.104-0.008-0.157-0.008  C169.525,155.866,164.811,158.594,162.537,163.767z M178.274,163.806c-0.207,1.115-0.518,2.282-1.038,3.465  c-0.626,1.424-1.582,2.344-2.841,2.736c-0.776,0.241-1.498,0.215-1.971,0.129C172.988,168.794,175.596,166.027,178.274,163.806z   M190.457,169.081c-0.307,1.15-0.726,2.333-1.224,3.467c-0.626,1.424-1.582,2.345-2.842,2.736c-0.802,0.25-1.557,0.217-2.028,0.124  C184.913,174.197,187.267,171.46,190.457,169.081z" transform="matrix( 0.8766237189093128, 0, 0, 0.88902354185139, 73.6191367274863, 52.13811497638186)"/&gt;
&lt;/g&gt;
&lt;g&gt;
&lt;g&gt;
&lt;path style="fill:url(#color20);" d="M194.208,224.748c-5.162,0.078-6.438,4.435-9.37,8.863l-0.483,0.906   l-23.288,39.841l-0.867,1.326c-2.879,4.589-8.081,5.362-13.123,4.702c-3.846-0.504-7.596-1.842-10.15-2.965l-1.017-0.449   c-2.581-1.135-6.146-3.018-9.135-5.547c-3.853-3.26-6.745-7.594-5.318-12.775l0.389-1.537l13.619-44.094l0.342-0.969   c1.282-5.156,3.631-9.039,0.199-12.898l3.165,3.174c11.998,13.541,29.377,21.323,50.622,22.258L194.208,224.748z" transform="matrix( 0.8766237189093128, 0, 0, 0.88902354185139, 73.6191367274863, 52.13811497638186)"/&gt;
&lt;path style="fill:url(#color30);" d="M134.634,197.696c-0.417,0.393-0.629,0.924-0.629,1.457c0,0.473,0.167,0.947,0.505,1.328   c0.916,1.029,1.28,2.019,1.28,3.199c0,1.28-0.429,2.787-1.049,4.815c0,0-0.761,2.669-0.835,2.929   c-0.026,0.073-0.328,0.93-0.328,0.93l-13.644,44.169l-0.417,1.637c-0.292,1.059-0.437,2.117-0.437,3.168   c0,4.068,2.169,8.043,6.402,11.624c3.467,2.935,7.517,4.926,9.622,5.852l1.013,0.447c2.08,0.915,6.23,2.533,10.699,3.119   c6.982,0.914,12.196-1.03,15.077-5.623l0.847-1.294l23.341-39.926c0,0,0.465-0.868,0.502-0.938   c0.14-0.229,1.592-2.594,1.592-2.594c2.068-3.514,3.19-5.205,6.063-5.248c1.084-0.017,1.958-0.894,1.97-1.978   c0-0.008,0-0.016,0-0.022c0-1.074-0.85-1.959-1.926-1.999l-4.416-0.164c-20.467-0.9-37.485-8.364-49.199-21.585   c-0.026-0.029-0.053-0.059-0.081-0.086l-3.165-3.174C136.657,196.973,135.422,196.954,134.634,197.696z M147.336,278.403   c-3.975-0.521-7.724-1.985-9.605-2.813l-1.013-0.447c-1.911-0.84-5.569-2.636-8.651-5.244c-3.309-2.8-4.974-5.684-4.974-8.6   c0-0.704,0.097-1.411,0.292-2.118l0.399-1.578l13.591-43.994l0.317-0.894c0.013-0.038,0.043-0.144,0.055-0.183l0.82-2.868   c0.415-1.359,0.757-2.736,0.98-4.117c11.822,12.271,28.147,19.422,47.549,20.81c-0.887,1.111-1.635,2.364-2.368,3.609   l-1.558,2.541c-0.021,0.033-0.078,0.127-0.097,0.162l-0.483,0.906l-23.25,39.773l-0.814,1.24   C156.488,277.837,152.73,279.11,147.336,278.403z" transform="matrix( 0.8766237189093128, 0, 0, 0.88902354185139, 73.6191367274863, 52.13811497638186)"/&gt;
&lt;/g&gt;
&lt;g&gt;
&lt;path style="fill:url(#color20);" d="M134.671,216.443c11.566,11.928,30.375,19.059,47.518,20.896" transform="matrix( 0.8766237189093128, 0, 0, 0.88902354185139, 73.6191367274863, 52.13811497638186)"/&gt;
&lt;path style="fill:url(#color30);" d="M133.235,217.835c11.024,11.367,29.245,19.402,48.741,21.492l0.426-3.977   c-18.317-1.964-36.057-9.743-46.295-20.301L133.235,217.835z" transform="matrix( 0.8766237189093128, 0, 0, 0.88902354185139, 73.6191367274863, 52.13811497638186)"/&gt;
&lt;/g&gt;
&lt;g&gt;
&lt;path style="fill:url(#color20);" d="M123.499,251.568c11.567,11.926,23.448,16.012,40.593,17.85" transform="matrix( 0.8766237189093128, 0, 0, 0.88902354185139, 73.6191367274863, 52.13811497638186)"/&gt;
&lt;path style="fill:url(#color30);" d="M122.064,252.96c12.586,12.977,25.332,16.679,41.815,18.445l0.427-3.977   c-15.596-1.672-27.623-5.142-39.371-17.254L122.064,252.96z" transform="matrix( 0.8766237189093128, 0, 0, 0.88902354185139, 73.6191367274863, 52.13811497638186)"/&gt;
&lt;/g&gt;
&lt;g&gt;
&lt;path style="fill:url(#color20);" d="M126.927,240.539c11.567,11.924,25.836,17.061,42.98,18.896" transform="matrix( 0.8766237189093128, 0, 0, 0.88902354185139, 73.6191367274863, 52.13811497638186)"/&gt;
&lt;path style="fill:url(#color30);" d="M125.491,241.931c10.901,11.236,24.946,17.431,44.203,19.492l0.426-3.977   c-18.526-1.984-31.404-7.628-41.758-18.301L125.491,241.931z" transform="matrix( 0.8766237189093128, 0, 0, 0.88902354185139, 73.6191367274863, 52.13811497638186)"/&gt;
&lt;/g&gt;
&lt;g&gt;
&lt;path style="fill:url(#color20);" d="M130.347,228.22c11.567,11.926,28.544,18.682,45.689,20.52" transform="matrix( 0.8766237189093128, 0, 0, 0.88902354185139, 73.6191367274863, 52.13811497638186)"/&gt;
&lt;path style="fill:url(#color30);" d="M128.911,229.613c11.229,11.577,27.89,19.076,46.912,21.115l0.427-3.977   c-18.095-1.939-33.887-9.016-44.467-19.924L128.911,229.613z" transform="matrix( 0.8766237189093128, 0, 0, 0.88902354185139, 73.6191367274863, 52.13811497638186)"/&gt;
&lt;/g&gt;
&lt;/g&gt;
&lt;/g&gt;
&lt;/svg&gt;
</csml:image>
<csml:toolSpecificGraphics/>
</csml:shape>
</csml:viewProperty>
<csml:animationProperty/>
<csml:biologicalProperty refBiologicalEventID="ME_UnknownActivation" refCellComponentID="CC_Cell"/>
<csml:comments/>
</csml:process>
<csml:process id="p28" name="p8" type="cso30:c:ProcessBiological">
<csml:logProperty/>
<csml:connector id="c40" name="c3" refID="e15" type="cso30:c:InputProcess">
<csml:logProperty/>
<csml:connectorSimulationProperty>
<csml:connectorFiring connectorFiringStyle="csml-connectorFiringStyle:nocheck" value="0"/>
<csml:connectorKinetic>
<csml:parameter key="stoichiometry" value="1.0"/>
<csml:parameter key="custom" value="1.0"/>
</csml:connectorKinetic>
</csml:connectorSimulationProperty>
<csml:viewProperty>
<csml:position position="auto" positionID="default" x="0.0" y="0.0"/>
<csml:shape depth="0" shapeID="default" visible="true">
<csml:toolSpecificGraphics>
<fig:figure xmlns:fig="http://www.csml.org/csml/cigraphics">
<fig:edge depth="0" lineColor="0 0 0 255" lineDash="" lineStyle="straight" lineWidth="1.0" points="1264.75 126.4117803837953 1330.0 73.96135394456289" visible="true"/>
</fig:figure>
<fig:sourceArrow xmlns:fig="http://www.csml.org/csml/cigraphics">
<fig:imageArrow fileFormat="img" filePath="" fileType="localFile" fillColor="0 0 0 255" outlineColor="0 0 0 255" outlineDash="" outlineWidth="1.0" size="0 0"/>
</fig:sourceArrow>
</csml:toolSpecificGraphics>
</csml:shape>
</csml:viewProperty>
<csml:animationProperty/>
<csml:biologicalProperty/>
<csml:comments/>
</csml:connector>
<csml:processSimulationProperty>
<csml:priority value="0"/>
<csml:firing firingOnce="false" firingStyle="csml-firingStyle:and" type="csml-variable:Boolean" value="true"/>
<csml:delay delayStyle="nodelay" value="0.0"/>
<csml:processKinetic calcStyle="csml-calcStyle:speed" fast="false" kineticStyle="custom">
<csml:parameter key="custom" value="0.7/60*m14"/>
</csml:processKinetic>
</csml:processSimulationProperty>
<csml:viewProperty>
<csml:position position="rotation:0.0" positionID="default" x="1330.0" y="33.375"/>
<csml:shape depth="0" shapeID="default" visible="true">
<csml:image fileFormat="svg" fileType="resourceFile" height="45.0" outlineColor="0 0 0 0" outlineDash="" outlineWidth="0.0" resourceID="10012" width="45.0"/>
<csml:toolSpecificGraphics/>
</csml:shape>
</csml:viewProperty>
<csml:animationProperty/>
<csml:biologicalProperty refBiologicalEventID="ME_UnknownDegradation" refCellComponentID="CC_Cell"/>
<csml:comments/>
</csml:process>
<csml:process id="p23" name="p12" type="cso30:c:ProcessBiological">
<csml:logProperty/>
<csml:connector id="c34" name="c18" refID="e13" type="cso30:c:InputProcess">
<csml:logProperty/>
<csml:connectorSimulationProperty>
<csml:connectorFiring connectorFiringStyle="csml-connectorFiringStyle:nocheck" value="0"/>
<csml:connectorKinetic>
<csml:parameter key="stoichiometry" value="1.0"/>
<csml:parameter key="custom" value="1.0"/>
</csml:connectorKinetic>
</csml:connectorSimulationProperty>
<csml:viewProperty>
<csml:position position="auto" positionID="default" x="0.0" y="0.0"/>
<csml:shape depth="0" shapeID="default" visible="true">
<csml:toolSpecificGraphics>
<fig:figure xmlns:fig="http://www.csml.org/csml/cigraphics">
<fig:edge depth="0" lineColor="0 0 0 255" lineDash="" lineStyle="straight" lineWidth="1.0" points="377.2124309392265 1054.125 377.0497237569061 1127.75" visible="true"/>
</fig:figure>
<fig:sourceArrow xmlns:fig="http://www.csml.org/csml/cigraphics">
<fig:imageArrow fileFormat="img" filePath="" fileType="localFile" fillColor="0 0 0 255" outlineColor="0 0 0 255" outlineDash="" outlineWidth="1.0" size="0 0"/>
</fig:sourceArrow>
</csml:toolSpecificGraphics>
</csml:shape>
</csml:viewProperty>
<csml:animationProperty/>
<csml:biologicalProperty/>
<csml:comments/>
</csml:connector>
<csml:processSimulationProperty>
<csml:priority value="0"/>
<csml:firing firingOnce="false" firingStyle="csml-firingStyle:and" type="csml-variable:Boolean" value="true"/>
<csml:delay delayStyle="nodelay" value="0.0"/>
<csml:processKinetic calcStyle="csml-calcStyle:speed" fast="false" kineticStyle="custom">
<csml:parameter key="custom" value="0.35/60*m12"/>
</csml:processKinetic>
</csml:processSimulationProperty>
<csml:viewProperty>
<csml:position position="rotation:0.0" positionID="default" x="354.5" y="1127.75"/>
<csml:shape depth="0" shapeID="default" visible="true">
<csml:image fileFormat="svg" fileType="resourceFile" height="45.0" outlineColor="0 0 0 0" outlineDash="" outlineWidth="0.0" resourceID="10012" width="45.0"/>
<csml:toolSpecificGraphics/>
</csml:shape>
</csml:viewProperty>
<csml:animationProperty/>
<csml:biologicalProperty refBiologicalEventID="ME_UnknownDegradation" refCellComponentID="CC_Cell"/>
<csml:comments/>
</csml:process>
<csml:process id="p22" name="p5" type="cso30:c:ProcessBiological">
<csml:logProperty/>
<csml:connector id="c36" name="c36" refID="e5" type="cso30:c:InputAssociation">
<csml:logProperty/>
<csml:connectorSimulationProperty>
<csml:connectorFiring connectorFiringStyle="csml-connectorFiringStyle:nocheck" value="0"/>
<csml:connectorKinetic>
<csml:parameter key="stoichiometry" value="1.0"/>
<csml:parameter key="custom" value="1.0"/>
</csml:connectorKinetic>
</csml:connectorSimulationProperty>
<csml:viewProperty>
<csml:position position="auto" positionID="default" x="0.0" y="0.0"/>
<csml:shape depth="0" shapeID="default" visible="true">
<csml:toolSpecificGraphics>
<fig:figure xmlns:fig="http://www.csml.org/csml/cigraphics">
<fig:edge depth="0" lineColor="0 0 255 255" lineDash="4.0 4.0" lineStyle="straight" lineWidth="1.0" points="607.875 808.2471523493118 397.0 934.7521357380161" visible="true"/>
</fig:figure>
<fig:sourceArrow xmlns:fig="http://www.csml.org/csml/cigraphics">
<fig:imageArrow fileFormat="img" filePath="" fileType="localFile" fillColor="0 0 0 255" outlineColor="0 0 0 255" outlineDash="" outlineWidth="1.0" size="0 0"/>
</fig:sourceArrow>
<fig:targetArrow xmlns:fig="http://www.csml.org/csml/cigraphics">
<fig:processConnectorArrow fillColor="0 0 255 255" outlineColor="0 0 255 255" outlineDash="" outlineWidth="1.0" size="8.0 6.0"/>
</fig:targetArrow>
</csml:toolSpecificGraphics>
</csml:shape>
</csml:viewProperty>
<csml:animationProperty/>
<csml:biologicalProperty/>
<csml:comments/>
</csml:connector>
<csml:connector id="c22" name="c17" refID="e13" type="cso30:c:OutputProcess">
<csml:logProperty/>
<csml:connectorSimulationProperty>
<csml:connectorFiring connectorFiringStyle="csml-connectorFiringStyle:threshold" value="0"/>
<csml:connectorKinetic>
<csml:parameter key="stoichiometry" value="1.0"/>
<csml:parameter key="custom" value="1.0"/>
</csml:connectorKinetic>
</csml:connectorSimulationProperty>
<csml:viewProperty>
<csml:position position="auto" positionID="default" x="0.0" y="0.0"/>
<csml:shape depth="0" shapeID="default" visible="true">
<csml:toolSpecificGraphics>
<fig:figure xmlns:fig="http://www.csml.org/csml/cigraphics">
<fig:edge depth="0" lineColor="0 0 0 255" lineDash="" lineStyle="straight" lineWidth="1.0" points="375.19620253164555 970.75 376.7239803094233 1020.125" visible="true"/>
</fig:figure>
<fig:sourceArrow xmlns:fig="http://www.csml.org/csml/cigraphics">
<fig:imageArrow fileFormat="img" filePath="" fileType="localFile" fillColor="0 0 0 255" outlineColor="0 0 0 255" outlineDash="" outlineWidth="1.0" size="0 0"/>
</fig:sourceArrow>
</csml:toolSpecificGraphics>
</csml:shape>
</csml:viewProperty>
<csml:animationProperty/>
<csml:biologicalProperty/>
<csml:comments/>
</csml:connector>
<csml:processSimulationProperty>
<csml:priority value="0"/>
<csml:firing firingOnce="false" firingStyle="csml-firingStyle:and" type="csml-variable:Boolean" value="true"/>
<csml:delay delayStyle="nodelay" value="0.0"/>
<csml:processKinetic calcStyle="csml-calcStyle:speed" fast="false" kineticStyle="custom">
<csml:parameter key="custom" value="0.35/60/(1-pow(1,2)/(pow(0.80,2)+pow(1,2)))*(1-pow(m5,2)/(pow(0.80,2)+pow(m5,2)))"/>
</csml:processKinetic>
</csml:processSimulationProperty>
<csml:viewProperty>
<csml:position position="rotation:0.0" positionID="default" x="352.0" y="925.75"/>
<csml:shape depth="0" shapeID="default" visible="true">
<csml:image fileFormat="svg" fileType="internal" height="45.0" outlineColor="0 0 0 0" outlineDash="" outlineWidth="0.0" resourceID="10003" width="45.0">&lt;svg contentScriptType="text/ecmascript" width="362.094" xmlns:xlink="http://www.w3.org/1999/xlink" zoomAndPan="magnify" style="overflow:visible;enable-background:new 0 0 431.413 43.583" contentStyleType="text/css" height="362.089" viewBox="0 0 362.094 362.089" preserveAspectRatio="xMidYMid meet" xmlns="http://www.w3.org/2000/svg" version="1.0"&gt;
&lt;defs&gt;
&lt;linearGradient x1="0%" gradientTransform="" x2="100%" y1="0%" gradientUnits="objectBoundingBox" y2="0%" xlink:type="simple" xlink:actuate="onLoad" id="stroke1" xlink:show="other" spreadMethod="pad"&gt;
&lt;stop offset="0%" style="stop-color:#808080;stop-opacity:1;"/&gt;
&lt;/linearGradient&gt;
&lt;linearGradient x1="0%" gradientTransform="" x2="100%" y1="0%" gradientUnits="objectBoundingBox" y2="0%" xlink:type="simple" xlink:actuate="onLoad" id="stroke2" xlink:show="other" spreadMethod="pad"&gt;
&lt;stop offset="0%" style="stop-color:#008000;stop-opacity:1;"/&gt;
&lt;/linearGradient&gt;
&lt;linearGradient x1="0%" gradientTransform="" x2="100%" y1="0%" gradientUnits="objectBoundingBox" y2="0%" xlink:type="simple" xlink:actuate="onLoad" id="stroke3" xlink:show="other" spreadMethod="pad"&gt;
&lt;stop offset="0%" style="stop-color:#00ff00;stop-opacity:1;"/&gt;
&lt;/linearGradient&gt;
&lt;linearGradient x1="0%" gradientTransform="" x2="100%" y1="0%" gradientUnits="objectBoundingBox" y2="0%" xlink:type="simple" xlink:actuate="onLoad" id="color3" xlink:show="other" spreadMethod="pad"&gt;
&lt;stop offset="0%" style="stop-color:black;stop-opacity:1;"/&gt;
&lt;/linearGradient&gt;
&lt;linearGradient x1="0%" gradientTransform="" x2="100%" y1="0%" gradientUnits="objectBoundingBox" y2="0%" xlink:type="simple" xlink:actuate="onLoad" id="color2" xlink:show="other" spreadMethod="pad"&gt;
&lt;stop offset="0%" style="stop-color:black;stop-opacity:1;"/&gt;
&lt;/linearGradient&gt;
&lt;radialGradient gradientTransform="" id="color1" gradientUnits="objectBoundingBox" spreadMethod="pad" xlink:show="other" xlink:type="simple" r="50%" cx="50%" fx="50%" cy="50%" fy="50%" xlink:actuate="onLoad"&gt;
&lt;stop offset="0%" style="stop-color:white;stop-opacity:1;"/&gt;
&lt;stop offset="100%" style="stop-color:yellow;stop-opacity:1;"/&gt;
&lt;/radialGradient&gt;
&lt;linearGradient x1="181.0469" x2="181.0469" y1="-4.882813e-004" gradientUnits="userSpaceOnUse" y2="362.0894" xlink:type="simple" xlink:actuate="onLoad" id="XMLID_3_" xlink:show="other"&gt;
&lt;stop offset="0" style="stop-color:#FFFFFF"/&gt;
&lt;stop offset="0.0424" style="stop-color:#FFF8ED"/&gt;
&lt;stop offset="0.1921" style="stop-color:#FDE2B2"/&gt;
&lt;stop offset="0.3414" style="stop-color:#FCCF7F"/&gt;
&lt;stop offset="0.4869" style="stop-color:#FBC055"/&gt;
&lt;stop offset="0.6279" style="stop-color:#FAB435"/&gt;
&lt;stop offset="0.7631" style="stop-color:#F9AB1E"/&gt;
&lt;stop offset="0.8898" style="stop-color:#F9A610"/&gt;
&lt;stop offset="1" style="stop-color:#F9A40B"/&gt;
&lt;/linearGradient&gt;
&lt;linearGradient x1="181.0469" gradientUnits="userSpaceOnUse" y1="-4.882813e-004" x2="181.0469" y2="362.0894" xlink:type="simple" xlink:actuate="onLoad" id="XMLID_3_0" xlink:show="other"&gt;
&lt;stop style="stop-color:#FFFFFF" offset="0"/&gt;
&lt;stop style="stop-color:#FFF8ED" offset="0.0424"/&gt;
&lt;stop style="stop-color:#FDE2B2" offset="0.1921"/&gt;
&lt;stop style="stop-color:#FCCF7F" offset="0.3414"/&gt;
&lt;stop style="stop-color:#FBC055" offset="0.4869"/&gt;
&lt;stop style="stop-color:#FAB435" offset="0.6279"/&gt;
&lt;stop style="stop-color:#F9AB1E" offset="0.7631"/&gt;
&lt;stop style="stop-color:#F9A610" offset="0.8898"/&gt;
&lt;stop style="stop-color:#F9A40B" offset="1"/&gt;
&lt;/linearGradient&gt;
&lt;linearGradient gradientTransform="" x1="0%" gradientUnits="objectBoundingBox" y1="0%" x2="100%" y2="0%" xlink:type="simple" xlink:actuate="onLoad" id="color20" xlink:show="other" spreadMethod="pad"&gt;
&lt;stop style="stop-color:black;stop-opacity:1;" offset="0%"/&gt;
&lt;/linearGradient&gt;
&lt;radialGradient gradientTransform="" id="color10" gradientUnits="objectBoundingBox" spreadMethod="pad" xlink:show="other" xlink:type="simple" r="50%" cx="50%" fx="50%" fy="50%" cy="50%" xlink:actuate="onLoad"&gt;
&lt;stop style="stop-color:white;stop-opacity:1;" offset="0%"/&gt;
&lt;stop style="stop-color:yellow;stop-opacity:1;" offset="100%"/&gt;
&lt;/radialGradient&gt;
&lt;linearGradient gradientTransform="" x1="0%" gradientUnits="objectBoundingBox" y1="0%" x2="100%" y2="0%" xlink:type="simple" xlink:actuate="onLoad" id="color30" xlink:show="other" spreadMethod="pad"&gt;
&lt;stop style="stop-color:black;stop-opacity:1;" offset="0%"/&gt;
&lt;/linearGradient&gt;
&lt;linearGradient gradientTransform="" x1="0%" x2="100%" y1="0%" gradientUnits="objectBoundingBox" y2="0%" xlink:type="simple" xlink:actuate="onLoad" id="color300" xlink:show="other" spreadMethod="pad"&gt;
&lt;stop offset="0%" style="stop-color:black;stop-opacity:1;"/&gt;
&lt;/linearGradient&gt;
&lt;linearGradient gradientTransform="" x1="0%" x2="100%" y1="0%" gradientUnits="objectBoundingBox" y2="0%" xlink:type="simple" xlink:actuate="onLoad" id="color200" xlink:show="other" spreadMethod="pad"&gt;
&lt;stop offset="0%" style="stop-color:#F9ECBF;stop-opacity:1;"/&gt;
&lt;/linearGradient&gt;
&lt;radialGradient gradientTransform="" id="color100" gradientUnits="objectBoundingBox" spreadMethod="pad" xlink:show="other" xlink:type="simple" r="50%" cx="50%" fx="50%" cy="50%" fy="50%" xlink:actuate="onLoad"&gt;
&lt;stop offset="0%" style="stop-color:#E6E6E6;stop-opacity:1;"/&gt;
&lt;stop offset="100%" style="stop-color:#B3B0B2;stop-opacity:1;"/&gt;
&lt;/radialGradient&gt;
&lt;linearGradient gradientTransform="" x1="0%" gradientUnits="objectBoundingBox" y1="0%" x2="100%" y2="0%" xlink:type="simple" xlink:actuate="onLoad" id="color21" xlink:show="other" spreadMethod="pad"&gt;
&lt;stop style="stop-color:black;stop-opacity:1;" offset="0%"/&gt;
&lt;/linearGradient&gt;
&lt;radialGradient gradientTransform="" id="color11" gradientUnits="objectBoundingBox" spreadMethod="pad" xlink:show="other" xlink:type="simple" r="50%" cx="50%" fx="50%" fy="50%" cy="50%" xlink:actuate="onLoad"&gt;
&lt;stop style="stop-color:white;stop-opacity:1;" offset="0%"/&gt;
&lt;stop style="stop-color:yellow;stop-opacity:1;" offset="100%"/&gt;
&lt;/radialGradient&gt;
&lt;/defs&gt;
&lt;g id="0"&gt;
&lt;path style="fill:url(#XMLID_3_0);" d="M347.41,145.592c19.58,19.581,19.58,51.325,0,70.905L216.497,347.406 c-19.58,19.576-51.326,19.576-70.904,0L14.685,216.497c-19.58-19.581-19.58-51.325,0-70.905L145.592,14.68 c19.579-19.573,51.324-19.573,70.904,0L347.41,145.592z" transform="matrix( 1, 0, 0, 1, 0, 0)"/&gt;
&lt;g&gt;
&lt;path d="M147.401,28.39L28.395,147.401c-18.551,18.551-18.551,48.736,0,67.287l119.006,119.009  c18.551,18.547,48.736,18.547,67.288,0l119.01-119.009c8.987-8.985,13.937-20.934,13.937-33.643s-4.949-24.658-13.937-33.644l0,0  L214.689,28.39C196.137,9.844,165.951,9.843,147.401,28.39z M150.229,330.869L31.223,211.86c-16.991-16.991-16.991-44.639,0-61.631  L150.229,31.218c16.992-16.987,44.64-16.987,61.632,0l119.01,119.01c8.231,8.231,12.765,19.175,12.765,30.816  s-4.533,22.584-12.765,30.815l-119.01,119.009C194.868,347.856,167.22,347.856,150.229,330.869z" transform="matrix( 1, 0, 0, 1, 0, 0)"/&gt;
&lt;/g&gt;
&lt;/g&gt;
&lt;g id="1"&gt;
&lt;path style="fill:url(#color21);stroke:none;" d="M144.328,290.95c-0.077-0.138-0.214-0.23-0.371-0.251c-3.065-0.401-6.448-1.301-8.828-2.349l-0.885-0.39 c-2.089-0.916-4.741-2.692-7.467-5.003c-0.116-0.098-0.271-0.139-0.42-0.108c-0.149,0.029-0.277,0.125-0.347,0.261l-0.42,0.812 c-1.096,2.489-1.155,5.224-0.18,7.729c0.975,2.505,2.867,4.48,5.327,5.562c2.512,1.104,5.288,1.172,7.815,0.188 c2.458-0.956,4.395-2.811,5.454-5.221l0.344-0.782C144.414,291.251,144.406,291.086,144.328,290.95z" transform="matrix( 1, 0, 0, 1, -40, -35)"/&gt;
&lt;path style="fill:url(#color11);stroke:none;" d="M134.476,287.862c-2.253-0.989-5.365-2.633-7.973-4.841 c-3.363-2.846-5.887-6.63-4.644-11.152l0.341-1.342l11.886-38.486l0.299-0.847c1.119-4.5,3.17-7.89,0.173-11.259l-0.923-0.975 c-16.965-18.313-21.435-47.729-11.105-71.221c14.072-32,53.791-45.494,87.173-30.815l0.781,0.344 c33.383,14.678,50.286,53.069,36.214,85.069c-10.328,23.492-35.029,40.082-59.991,39.959l-1.344-0.021 c-4.507,0.068-5.619,3.872-8.179,7.736l-0.421,0.791l-20.329,34.777l-0.757,1.158c-2.513,4.004-7.054,4.682-11.455,4.104 c-3.354-0.438-6.629-1.608-8.859-2.59L134.476,287.862z" transform="matrix( 1, 0, 0, 1, -40, -35)"/&gt;
&lt;path style="fill:#383838;" d="M158.051,112.467c-17.325,6.05-30.752,18.219-37.81,34.266c-3.864,8.789-5.734,18.33-5.734,27.83 c0,17.021,6.003,33.908,17.294,46.097l0.941,0.994c0.615,0.691,0.885,1.339,0.885,2.202c0,0.956-0.331,2.177-0.893,4.016 c0,0-0.636,2.229-0.725,2.54c-0.031,0.089-0.281,0.797-0.281,0.797l-11.936,38.642l-0.356,1.403 c-0.24,0.873-0.404,1.869-0.404,2.958c0,3.063,1.299,6.862,5.856,10.718c3.1,2.626,6.707,4.398,8.582,5.222 c0,0,0.887,0.39,0.887,0.39c1.85,0.813,5.552,2.258,9.541,2.779c8.094,1.063,12.024-2.27,13.897-5.253l0.766-1.172l20.36-34.831 c0,0,0.397-0.742,0.443-0.829c0.169-0.275,1.384-2.254,1.384-2.254c1.857-3.153,2.627-4.176,4.652-4.206l1.266,0.021 c25.918,0.128,51.533-16.918,62.32-41.453c6.705-15.247,6.926-32.566,0.621-48.766c-6.814-17.51-20.708-31.943-38.118-39.598 l-0.779-0.343C193.906,107.247,175.205,106.477,158.051,112.467z M136.475,232.778l0.293-0.823l0.749-2.622 c0.53-1.734,1.096-3.586,1.096-5.476c0-1.849-0.541-3.734-2.187-5.583l-0.975-1.032c-10.423-11.252-15.965-26.866-15.965-42.624 c0-8.827,1.739-17.698,5.333-25.873c6.492-14.763,18.88-25.971,34.881-31.558c15.956-5.572,33.356-4.853,48.998,2.025l0.779,0.343 c16.207,7.126,29.136,20.552,35.473,36.835c5.819,14.955,5.628,30.915-0.539,44.94c-10.01,22.767-33.732,38.584-57.69,38.466 l-1.316-0.021c-5.081,0.076-7.143,3.579-8.962,6.669l-1.38,2.252l-0.083,0.141l-0.421,0.791c0,0-20.186,34.529-20.249,34.637 c-0.062,0.095-0.723,1.106-0.723,1.106c-1.617,2.574-4.648,3.568-9.037,2.992c-3.374-0.441-6.572-1.692-8.178-2.399l-0.889-0.391 c-1.625-0.714-4.744-2.242-7.362-4.46c-2.709-2.292-4.073-4.622-4.073-6.95c0-0.544,0.075-1.088,0.224-1.631 c0,0,0.309-1.215,0.337-1.327C124.645,271.083,136.475,232.778,136.475,232.778z M133.471,290.151 C133.47,290.151,133.47,290.151,133.471,290.151L133.471,290.151z" transform="matrix( 1, 0, 0, 1, -40, -35)"/&gt;
&lt;g&gt;
&lt;path d="M157.545,188.974c-0.018,0.042-0.035,0.085-0.049,0.128l-14.166,42.396l2.846,0.951c0,0,14.06-42.079,14.13-42.29  c1.519-3.432,4.63-5.176,9.249-5.182c0.163,0.018,0.976,0.104,0.976,0.104c0.225,0.044,0.439,0.209,0.614,0.536  c0.023,0.044,0.034,0.118,0.056,0.167c-3.341,2.388-7.05,6.16-7.688,8.324c-0.093,0.316-0.132,0.603-0.132,0.858  c0,0.887,0.459,1.419,0.7,1.636c0.857,0.778,2.602,1.08,4.242,0.731c2.136-0.455,3.841-1.908,4.802-4.094  c0.759-1.727,1.36-3.885,1.36-5.872c0-0.065-0.017-0.124-0.018-0.188c0.52-0.296,0.994-0.522,1.346-0.58  c1.152-0.188,2.264,0.029,2.436,0.08c0,0,1.292,0.421,1.514,0.493c0.197,0.106,1.424,0.772,1.589,0.861  c0.565,0.376,0.836,1.17,0.922,2.163c-3.564,2.201-7.801,6.243-8.355,8.715c-0.048,0.216-0.072,0.428-0.072,0.633  c0,0.656,0.244,1.242,0.707,1.661c0.858,0.779,2.604,1.081,4.245,0.731c2.135-0.454,3.839-1.907,4.799-4.092  c0.95-2.161,1.496-4.144,1.679-5.896c0.654-0.287,1.069-0.37,1.249-0.366c0.124,0.12,0.42,0.408,0.42,0.408l0,0  c0,0.003,0.225,0.271,0.225,0.271l0.435,0.527c2.248,2.628,3.342,4.971,3.342,7.274c0,1.08-0.244,2.151-0.719,3.24  c-0.1,0.181-21.618,39.007-21.618,39.007l2.624,1.455l21.667-39.098c0.022-0.04,0.043-0.081,0.062-0.123  c1.976-4.491,0.97-8.973-3.076-13.703c0.002,0.002-0.382-0.464-0.382-0.464l-0.453-0.523l-0.537-0.522  c-0.563-0.536-1.6-1.035-3.377-0.521c-0.329-1.429-1.033-2.567-2.15-3.298c-0.034-0.022-0.07-0.044-0.106-0.063l-1.807-0.98  c-0.08-0.044-0.164-0.08-0.251-0.107l-1.631-0.531c-0.464-0.168-2.149-0.472-3.86-0.193c-0.442,0.072-0.974,0.275-1.549,0.553  c-0.612-1.137-1.587-1.857-2.827-2.078l-1.18-0.129c-0.052-0.006-0.104-0.009-0.156-0.009  C163.736,181.963,159.561,184.384,157.545,188.974z M171.198,189.582c-0.178,0.759-0.438,1.579-0.822,2.451  c-0.512,1.164-1.285,1.926-2.298,2.263c-0.562,0.187-1.057,0.193-1.439,0.154C167.27,193.312,169.177,191.312,171.198,189.582z   M181.738,194.194c-0.235,0.783-0.516,1.595-0.89,2.444c-0.512,1.164-1.284,1.925-2.296,2.262c-0.582,0.193-1.094,0.194-1.48,0.149  C177.651,198.023,179.342,196.065,181.738,194.194z" transform="matrix( 1, 0, 0, 1, -40, -35)"/&gt;
&lt;/g&gt;
&lt;path style="fill:#F9ECBF;" d="M185.363,242.275c-4.507,0.068-5.619,3.872-8.179,7.736l-0.421,0.791 l-20.328,34.777l-0.757,1.158c-2.513,4.004-7.054,4.682-11.455,4.104c-3.354-0.438-6.629-1.608-8.859-2.59l-0.887-0.392 c-2.252-0.989-5.365-2.633-7.973-4.841c-3.364-2.846-5.888-6.63-4.644-11.152l0.341-1.342l11.886-38.486l0.299-0.847 c1.12-4.5,3.17-7.89,0.173-11.259l2.763,2.77c10.473,11.819,25.643,18.612,44.187,19.43L185.363,242.275z" transform="matrix( 1, 0, 0, 1, -40, -35)"/&gt;
&lt;path style="fill:#383838;" d="M133.187,218.477c-0.417,0.394-0.628,0.924-0.628,1.457c0,0.473,0.167,0.948,0.506,1.328 c0.749,0.842,1.048,1.66,1.048,2.642c0,1.087-0.367,2.374-0.899,4.114c0,0-0.654,2.292-0.727,2.548 c-0.025,0.072-0.285,0.807-0.285,0.807l-11.911,38.563l-0.368,1.439c-0.229,0.834-0.386,1.784-0.386,2.824 c0,2.947,1.258,6.61,5.676,10.348c3.05,2.582,6.609,4.332,8.46,5.145l0.883,0.39c1.83,0.806,5.48,2.23,9.408,2.744 c7.831,1.028,11.614-2.164,13.408-5.023l0.737-1.128l20.38-34.861c0,0,0.402-0.752,0.439-0.822c0.139-0.228,1.389-2.263,1.389-2.263 c1.755-2.981,2.705-4.416,5.075-4.452c1.084-0.017,1.958-0.894,1.97-1.979c0-0.007,0-0.015,0-0.021c0-1.074-0.85-1.959-1.926-1.999 l-3.854-0.143c-17.793-0.784-32.586-7.271-42.764-18.757c-0.026-0.029-0.053-0.059-0.081-0.086l-2.763-2.77 C135.21,217.754,133.975,217.735,133.187,218.477z M144.483,288.858c-3.435-0.448-6.683-1.72-8.314-2.438l-0.884-0.39 c-1.655-0.728-4.824-2.281-7.488-4.538c-2.828-2.393-4.252-4.847-4.252-7.319c0-0.592,0.081-1.184,0.244-1.776l0.351-1.38 l11.858-38.389l0.273-0.771c0.014-0.038,0.044-0.145,0.055-0.183l0.712-2.488c0.315-1.03,0.592-2.072,0.802-3.119 c10.237,10.428,24.239,16.544,40.834,17.826c-0.657,0.885-1.239,1.844-1.804,2.804l-1.354,2.209 c-0.021,0.035-0.079,0.129-0.098,0.165l-0.421,0.791l-20.289,34.708l-0.705,1.073C152.279,288.391,149.083,289.462,144.483,288.858z " transform="matrix( 1, 0, 0, 1, -40, -35)"/&gt;
&lt;path style="fill:#F9ECBF;" d="M133.395,235.028c10.098,10.41,26.514,16.634,41.478,18.238" transform="matrix( 1, 0, 0, 1, -40, -35)"/&gt;
&lt;path style="fill:#383838;" d="M131.959,236.42c9.664,9.963,25.626,17.004,42.7,18.834l0.427-3.977 c-15.932-1.709-31.357-8.469-40.255-17.643L131.959,236.42z" transform="matrix( 1, 0, 0, 1, -40, -35)"/&gt;
&lt;path style="fill:#F9ECBF;" d="M123.644,265.688c10.099,10.41,20.467,13.978,35.434,15.58" transform="matrix( 1, 0, 0, 1, -40, -35)"/&gt;
&lt;path style="fill:#383838;" d="M122.208,267.081c11.043,11.384,22.213,14.63,36.656,16.176l0.426-3.977 c-13.555-1.452-24.006-4.465-34.211-14.984L122.208,267.081z" transform="matrix( 1, 0, 0, 1, -40, -35)"/&gt;
&lt;path style="fill:#F9ECBF;" d="M126.635,256.06c10.096,10.408,22.552,14.893,37.516,16.496" transform="matrix( 1, 0, 0, 1, -40, -35)"/&gt;
&lt;path style="fill:#383838;" d="M125.199,257.453c9.557,9.854,21.867,15.284,38.738,17.092l0.426-3.977 c-16.108-1.727-27.301-6.63-36.293-15.9L125.199,257.453z" transform="matrix( 1, 0, 0, 1, -40, -35)"/&gt;
&lt;path style="fill:#F9ECBF;" d="M129.621,245.308c10.096,10.41,24.916,16.307,39.88,17.91" transform="matrix( 1, 0, 0, 1, -40, -35)"/&gt;
&lt;path style="fill:#383838;" d="M128.186,246.701c9.842,10.148,24.439,16.721,41.103,18.506l0.426-3.977 c-15.736-1.687-29.464-7.836-38.657-17.314L128.186,246.701z" transform="matrix( 1, 0, 0, 1, -40, -35)"/&gt;
&lt;/g&gt;
&lt;g id="2"&gt;
&lt;g&gt;
&lt;path d="M126.718,271.791c2.988,2.53,6.115,4.687,8.696,5.819l1.014,0.446  c2.557,1.126,6.426,2.23,10.271,2.734l-0.396,0.896c-2.435,5.538-8.908,7.908-14.446,5.473l0,0  c-5.539-2.436-8.056-8.898-5.619-14.438L126.718,271.791z" transform="matrix( 0.8766237189093128, 0, 0, 0.88902354185139, 73.6191367274863, 52.13811497638186)"/&gt;
&lt;path d="M126.62,271.3c-0.149,0.029-0.277,0.126-0.347,0.262l-0.479,0.932c-1.245,2.828-1.313,5.94-0.204,8.791  c1.11,2.852,3.264,5.101,6.066,6.333c2.859,1.257,6.019,1.333,8.897,0.213c2.797-1.089,5.002-3.199,6.208-5.942l0.396-0.896  c0.063-0.145,0.056-0.311-0.022-0.447c-0.077-0.138-0.214-0.23-0.371-0.251c-3.523-0.461-7.407-1.494-10.135-2.696l-1.014-0.446  c-2.399-1.053-5.444-3.092-8.575-5.743C126.925,271.31,126.77,271.27,126.62,271.3z M132.059,286.702  c-2.557-1.124-4.523-3.177-5.536-5.779c-0.479-1.229-0.717-2.513-0.717-3.793c0-1.43,0.297-2.857,0.89-4.206  c0,0,0.097-0.188,0.186-0.36c3.03,2.512,5.974,4.47,8.331,5.505l1.013,0.446c2.643,1.163,6.322,2.154,9.756,2.663  c-0.061,0.139-0.136,0.308-0.136,0.308c-1.099,2.5-3.107,4.422-5.656,5.414C137.562,287.922,134.674,287.852,132.059,286.702z" transform="matrix( 0.8766237189093128, 0, 0, 0.88902354185139, 73.6191367274863, 52.13811497638186)"/&gt;
&lt;/g&gt;
&lt;path style="fill:url(#color100);" d="M135.908,276.972c-2.581-1.135-6.146-3.018-9.135-5.547 c-3.853-3.26-6.745-7.594-5.318-12.775l0.389-1.535l13.619-44.096l0.342-0.969c1.282-5.155,3.631-9.039,0.199-12.898l-1.059-1.115 c-19.436-20.979-24.558-54.681-12.723-81.596c16.122-36.663,61.626-52.12,99.87-35.304l0.895,0.395 c38.245,16.816,57.611,60.799,41.49,97.461c-11.834,26.914-40.132,45.921-68.729,45.778l-1.539-0.022 c-5.162,0.078-6.438,4.435-9.37,8.863l-0.483,0.906l-23.288,39.841l-0.867,1.326c-2.879,4.589-8.081,5.362-13.123,4.702 c-3.846-0.504-7.596-1.842-10.15-2.965L135.908,276.972z" transform="matrix( 0.8766237189093128, 0, 0, 0.88902354185139, 73.6191367274863, 52.13811497638186)"/&gt;
&lt;path style="fill:url(#color300);" d="M163.203,76.846c-19.62,6.851-34.824,20.626-42.811,38.79c-4.38,9.963-6.5,20.778-6.5,31.545 c0,19.282,6.798,38.41,19.587,52.215l1.075,1.133c0.888,0.999,1.243,1.969,1.243,3.13c0,1.28-0.431,2.794-1.056,4.839 c0,0-0.761,2.667-0.835,2.927c-0.026,0.073-0.328,0.93-0.328,0.93l-13.644,44.171l-0.417,1.634c-0.292,1.06-0.437,2.117-0.437,3.169 c0,4.069,2.169,8.043,6.402,11.624c3.467,2.935,7.517,4.926,9.622,5.852l-0.002-0.001l1.019,0.449 c2.079,0.914,6.229,2.532,10.698,3.118c6.982,0.914,12.196-1.03,15.077-5.623l0.847-1.294l23.341-39.926 c0,0,0.465-0.868,0.502-0.938c0.14-0.229,1.592-2.594,1.592-2.594c2.068-3.514,3.19-5.205,6.063-5.248l1.479,0.022 c29.345,0.147,58.364-19.169,70.59-46.973c7.588-17.258,7.836-36.865,0.696-55.209c-7.724-19.848-23.475-36.209-43.213-44.888 l-0.893-0.394C203.848,70.93,182.648,70.056,163.203,76.846z M147.337,278.403c-3.975-0.521-7.724-1.985-9.605-2.813l-1.019-0.449 c-1.907-0.838-5.565-2.634-8.647-5.242c-4.108-3.477-5.683-7.082-4.682-10.718l0.399-1.575l13.591-43.997l0.337-0.95l0.854-2.993 c1.19-3.894,2.42-7.921-1.067-11.843l-1.103-1.163c-18.864-20.362-23.946-53.025-12.342-79.414 c7.535-17.136,21.907-30.143,40.468-36.624c18.486-6.455,38.646-5.623,56.767,2.345l0.893,0.394 c18.775,8.255,33.754,23.811,41.097,42.678c6.752,17.348,6.527,35.868-0.631,52.147c-11.604,26.39-39.108,44.723-66.889,44.583 l-1.52-0.022c-5.307,0.08-7.443,3.709-9.51,7.219l-1.589,2.592l-0.065,0.111l-0.483,0.906l-23.25,39.773l-0.814,1.24 C156.489,277.837,152.731,279.11,147.337,278.403z" transform="matrix( 0.8766237189093128, 0, 0, 0.88902354185139, 73.6191367274863, 52.13811497638186)"/&gt;
&lt;g&gt;
&lt;path d="M162.537,163.767c-0.019,0.042-0.035,0.084-0.05,0.128l-16.229,48.571l2.846,0.951c0,0,16.134-48.29,16.197-48.478  c1.781-4.014,5.412-6.053,10.795-6.06c0.156,0.017,1.141,0.123,1.141,0.123c0.34,0.064,0.642,0.293,0.873,0.727  c0.056,0.104,0.08,0.25,0.124,0.369c-3.818,2.691-8.119,7.042-8.852,9.523c-0.102,0.347-0.145,0.658-0.145,0.936  c0,0.878,0.426,1.422,0.731,1.698c0.938,0.85,2.86,1.172,4.675,0.785c2.373-0.506,4.269-2.126,5.339-4.562  c0.86-1.956,1.543-4.4,1.543-6.64c0-0.116-0.029-0.221-0.033-0.336c0.666-0.384,1.28-0.685,1.735-0.759  c1.363-0.222,2.701,0.041,2.891,0.098c0,0,1.531,0.499,1.758,0.572c0.203,0.111,1.699,0.923,1.856,1.008  c0.782,0.522,1.144,1.506,1.218,2.728c-4.196,2.518-9.047,7.295-9.646,9.964c-0.056,0.251-0.081,0.481-0.081,0.693  c0,0.898,0.438,1.45,0.741,1.724c0.938,0.85,2.86,1.172,4.675,0.785c2.374-0.507,4.271-2.126,5.34-4.562  c1.102-2.503,1.721-4.79,1.916-6.8c0.978-0.442,1.559-0.534,1.739-0.495c0.102,0.099,0.537,0.521,0.537,0.521  c-0.001,0-0.001-0.001-0.001-0.001c0,0.004,0.268,0.322,0.268,0.322l0.503,0.609c2.61,3.053,3.88,5.781,3.88,8.469  c0,1.269-0.286,2.53-0.845,3.812c-0.101,0.181-24.776,44.7-24.776,44.7l2.624,1.455l24.826-44.792  c0.022-0.04,0.043-0.082,0.062-0.124c2.224-5.062,1.083-10.121-3.489-15.468l-0.451-0.547l-0.487-0.566l-0.623-0.605  c-0.609-0.581-1.741-1.133-3.734-0.529c-0.039,0.012-0.086,0.039-0.125,0.052c-0.337-1.696-1.147-3.024-2.44-3.87  c-0.034-0.022-0.069-0.044-0.105-0.063l-2.069-1.124c-0.08-0.043-0.165-0.08-0.252-0.108l-1.869-0.608  c-0.523-0.188-2.405-0.524-4.32-0.213c-0.541,0.088-1.208,0.363-1.923,0.72c-0.028-0.058-0.035-0.129-0.065-0.186  c-0.668-1.251-1.739-2.041-3.097-2.283l-1.335-0.147c-0.052-0.005-0.104-0.008-0.157-0.008  C169.525,155.866,164.811,158.594,162.537,163.767z M178.274,163.806c-0.207,1.115-0.518,2.282-1.038,3.465  c-0.626,1.424-1.582,2.344-2.841,2.736c-0.776,0.241-1.498,0.215-1.971,0.129C172.988,168.794,175.596,166.027,178.274,163.806z   M190.457,169.081c-0.307,1.15-0.726,2.333-1.224,3.467c-0.626,1.424-1.582,2.345-2.842,2.736c-0.802,0.25-1.557,0.217-2.028,0.124  C184.913,174.197,187.267,171.46,190.457,169.081z" transform="matrix( 0.8766237189093128, 0, 0, 0.88902354185139, 73.6191367274863, 52.13811497638186)"/&gt;
&lt;/g&gt;
&lt;g&gt;
&lt;g&gt;
&lt;path style="fill:url(#color200);" d="M194.208,224.748c-5.162,0.078-6.438,4.435-9.37,8.863l-0.483,0.906   l-23.288,39.841l-0.867,1.326c-2.879,4.589-8.081,5.362-13.123,4.702c-3.846-0.504-7.596-1.842-10.15-2.965l-1.017-0.449   c-2.581-1.135-6.146-3.018-9.135-5.547c-3.853-3.26-6.745-7.594-5.318-12.775l0.389-1.537l13.619-44.094l0.342-0.969   c1.282-5.156,3.631-9.039,0.199-12.898l3.165,3.174c11.998,13.541,29.377,21.323,50.622,22.258L194.208,224.748z" transform="matrix( 0.8766237189093128, 0, 0, 0.88902354185139, 73.6191367274863, 52.13811497638186)"/&gt;
&lt;path style="fill:url(#color300);" d="M134.634,197.696c-0.417,0.393-0.629,0.924-0.629,1.457c0,0.473,0.167,0.947,0.505,1.328   c0.916,1.029,1.28,2.019,1.28,3.199c0,1.28-0.429,2.787-1.049,4.815c0,0-0.761,2.669-0.835,2.929   c-0.026,0.073-0.328,0.93-0.328,0.93l-13.644,44.169l-0.417,1.637c-0.292,1.059-0.437,2.117-0.437,3.168   c0,4.068,2.169,8.043,6.402,11.624c3.467,2.935,7.517,4.926,9.622,5.852l1.013,0.447c2.08,0.915,6.23,2.533,10.699,3.119   c6.982,0.914,12.196-1.03,15.077-5.623l0.847-1.294l23.341-39.926c0,0,0.465-0.868,0.502-0.938   c0.14-0.229,1.592-2.594,1.592-2.594c2.068-3.514,3.19-5.205,6.063-5.248c1.084-0.017,1.958-0.894,1.97-1.978   c0-0.008,0-0.016,0-0.022c0-1.074-0.85-1.959-1.926-1.999l-4.416-0.164c-20.467-0.9-37.485-8.364-49.199-21.585   c-0.026-0.029-0.053-0.059-0.081-0.086l-3.165-3.174C136.657,196.973,135.422,196.954,134.634,197.696z M147.336,278.403   c-3.975-0.521-7.724-1.985-9.605-2.813l-1.013-0.447c-1.911-0.84-5.569-2.636-8.651-5.244c-3.309-2.8-4.974-5.684-4.974-8.6   c0-0.704,0.097-1.411,0.292-2.118l0.399-1.578l13.591-43.994l0.317-0.894c0.013-0.038,0.043-0.144,0.055-0.183l0.82-2.868   c0.415-1.359,0.757-2.736,0.98-4.117c11.822,12.271,28.147,19.422,47.549,20.81c-0.887,1.111-1.635,2.364-2.368,3.609   l-1.558,2.541c-0.021,0.033-0.078,0.127-0.097,0.162l-0.483,0.906l-23.25,39.773l-0.814,1.24   C156.488,277.837,152.73,279.11,147.336,278.403z" transform="matrix( 0.8766237189093128, 0, 0, 0.88902354185139, 73.6191367274863, 52.13811497638186)"/&gt;
&lt;/g&gt;
&lt;g&gt;
&lt;path style="fill:url(#color200);" d="M134.671,216.443c11.566,11.928,30.375,19.059,47.518,20.896" transform="matrix( 0.8766237189093128, 0, 0, 0.88902354185139, 73.6191367274863, 52.13811497638186)"/&gt;
&lt;path style="fill:url(#color300);" d="M133.235,217.835c11.024,11.367,29.245,19.402,48.741,21.492l0.426-3.977   c-18.317-1.964-36.057-9.743-46.295-20.301L133.235,217.835z" transform="matrix( 0.8766237189093128, 0, 0, 0.88902354185139, 73.6191367274863, 52.13811497638186)"/&gt;
&lt;/g&gt;
&lt;g&gt;
&lt;path style="fill:url(#color200);" d="M123.499,251.568c11.567,11.926,23.448,16.012,40.593,17.85" transform="matrix( 0.8766237189093128, 0, 0, 0.88902354185139, 73.6191367274863, 52.13811497638186)"/&gt;
&lt;path style="fill:url(#color300);" d="M122.064,252.96c12.586,12.977,25.332,16.679,41.815,18.445l0.427-3.977   c-15.596-1.672-27.623-5.142-39.371-17.254L122.064,252.96z" transform="matrix( 0.8766237189093128, 0, 0, 0.88902354185139, 73.6191367274863, 52.13811497638186)"/&gt;
&lt;/g&gt;
&lt;g&gt;
&lt;path style="fill:url(#color200);" d="M126.927,240.539c11.567,11.924,25.836,17.061,42.98,18.896" transform="matrix( 0.8766237189093128, 0, 0, 0.88902354185139, 73.6191367274863, 52.13811497638186)"/&gt;
&lt;path style="fill:url(#color300);" d="M125.491,241.931c10.901,11.236,24.946,17.431,44.203,19.492l0.426-3.977   c-18.526-1.984-31.404-7.628-41.758-18.301L125.491,241.931z" transform="matrix( 0.8766237189093128, 0, 0, 0.88902354185139, 73.6191367274863, 52.13811497638186)"/&gt;
&lt;/g&gt;
&lt;g&gt;
&lt;path style="fill:url(#color200);" d="M130.347,228.22c11.567,11.926,28.544,18.682,45.689,20.52" transform="matrix( 0.8766237189093128, 0, 0, 0.88902354185139, 73.6191367274863, 52.13811497638186)"/&gt;
&lt;path style="fill:url(#color300);" d="M128.911,229.613c11.229,11.577,27.89,19.076,46.912,21.115l0.427-3.977   c-18.095-1.939-33.887-9.016-44.467-19.924L128.911,229.613z" transform="matrix( 0.8766237189093128, 0, 0, 0.88902354185139, 73.6191367274863, 52.13811497638186)"/&gt;
&lt;/g&gt;
&lt;/g&gt;
&lt;/g&gt;
&lt;/svg&gt;
</csml:image>
<csml:toolSpecificGraphics/>
</csml:shape>
</csml:viewProperty>
<csml:animationProperty/>
<csml:biologicalProperty refBiologicalEventID="ME_UnknownActivation" refCellComponentID="CC_Cell"/>
<csml:comments/>
</csml:process>
<csml:process id="p25" name="p8" type="cso30:c:ProcessBiological">
<csml:logProperty/>
<csml:connector id="c35" name="c35" refID="e1" type="cso30:c:InputProcess">
<csml:logProperty/>
<csml:connectorSimulationProperty>
<csml:connectorFiring connectorFiringStyle="csml-connectorFiringStyle:nocheck" value="0"/>
<csml:connectorKinetic>
<csml:parameter key="stoichiometry" value="1.0"/>
<csml:parameter key="custom" value="1.0"/>
</csml:connectorKinetic>
</csml:connectorSimulationProperty>
<csml:viewProperty>
<csml:position position="auto" positionID="default" x="0.0" y="0.0"/>
<csml:shape depth="0" shapeID="default" visible="true">
<csml:toolSpecificGraphics>
<fig:figure xmlns:fig="http://www.csml.org/csml/cigraphics">
<fig:edge depth="0" lineColor="0 0 0 255" lineDash="" lineStyle="straight" lineWidth="1.0" points="767.25 137.3840618336887 586.25 74.67084221748401" visible="true"/>
</fig:figure>
<fig:sourceArrow xmlns:fig="http://www.csml.org/csml/cigraphics">
<fig:imageArrow fileFormat="img" filePath="" fileType="localFile" fillColor="0 0 0 255" outlineColor="0 0 0 255" outlineDash="" outlineWidth="1.0" size="0 0"/>
</fig:sourceArrow>
</csml:toolSpecificGraphics>
</csml:shape>
</csml:viewProperty>
<csml:animationProperty/>
<csml:biologicalProperty/>
<csml:comments/>
</csml:connector>
<csml:processSimulationProperty>
<csml:priority value="0"/>
<csml:firing firingOnce="false" firingStyle="csml-firingStyle:and" type="csml-variable:Boolean" value="true"/>
<csml:delay delayStyle="nodelay" value="0.0"/>
<csml:processKinetic calcStyle="csml-calcStyle:speed" fast="false" kineticStyle="custom">
<csml:parameter key="custom" value="0.04*m1"/>
</csml:processKinetic>
</csml:processSimulationProperty>
<csml:viewProperty>
<csml:position position="rotation:0.0" positionID="default" x="541.25" y="44.375"/>
<csml:shape depth="0" shapeID="default" visible="true">
<csml:image fileFormat="svg" fileType="resourceFile" height="45.0" outlineColor="0 0 0 0" outlineDash="" outlineWidth="0.0" resourceID="10012" width="45.0"/>
<csml:toolSpecificGraphics/>
</csml:shape>
</csml:viewProperty>
<csml:animationProperty/>
<csml:biologicalProperty refBiologicalEventID="ME_UnknownDegradation" refCellComponentID="CC_Cell"/>
<csml:comments/>
</csml:process>
<csml:process id="p24" name="p1" type="cso30:c:ProcessBiological">
<csml:logProperty/>
<csml:connector id="c31" name="c31" refID="e3" type="cso30:c:InputAssociation">
<csml:logProperty/>
<csml:connectorSimulationProperty>
<csml:connectorFiring connectorFiringStyle="csml-connectorFiringStyle:nocheck" value="0"/>
<csml:connectorKinetic>
<csml:parameter key="stoichiometry" value="1.0"/>
<csml:parameter key="custom" value="1.0"/>
</csml:connectorKinetic>
</csml:connectorSimulationProperty>
<csml:viewProperty>
<csml:position position="auto" positionID="default" x="0.0" y="0.0"/>
<csml:shape depth="0" shapeID="default" visible="true">
<csml:toolSpecificGraphics>
<fig:figure xmlns:fig="http://www.csml.org/csml/cigraphics">
<fig:edge depth="0" lineColor="0 0 0 255" lineDash="4.0 4.0" lineStyle="straight" lineWidth="1.0" points="1221.9722222222222 432.5 1221.0 395.0 1222.0 367.0 980.0 367.0 980.1786821705426 309.375" visible="true"/>
</fig:figure>
<fig:sourceArrow xmlns:fig="http://www.csml.org/csml/cigraphics">
<fig:imageArrow fileFormat="img" filePath="" fileType="localFile" fillColor="0 0 0 255" outlineColor="0 0 0 255" outlineDash="" outlineWidth="1.0" size="0 0"/>
</fig:sourceArrow>
</csml:toolSpecificGraphics>
</csml:shape>
</csml:viewProperty>
<csml:animationProperty/>
<csml:biologicalProperty/>
<csml:comments/>
</csml:connector>
<csml:connector id="c39" name="c2" refID="e14" type="cso30:c:OutputProcess">
<csml:logProperty/>
<csml:connectorSimulationProperty>
<csml:connectorFiring connectorFiringStyle="csml-connectorFiringStyle:nocheck" value="0"/>
<csml:connectorKinetic>
<csml:parameter key="stoichiometry" value="1.0"/>
<csml:parameter key="custom" value="1.0"/>
</csml:connectorKinetic>
</csml:connectorSimulationProperty>
<csml:viewProperty>
<csml:position position="auto" positionID="default" x="0.0" y="0.0"/>
<csml:shape depth="0" shapeID="default" visible="true">
<csml:toolSpecificGraphics>
<fig:figure xmlns:fig="http://www.csml.org/csml/cigraphics">
<fig:edge depth="0" lineColor="0 0 0 255" lineDash="" lineStyle="straight" lineWidth="1.0" points="1003.25 286.375 1203.75 286.375" visible="true"/>
</fig:figure>
<fig:sourceArrow xmlns:fig="http://www.csml.org/csml/cigraphics">
<fig:imageArrow fileFormat="img" filePath="" fileType="localFile" fillColor="0 0 0 255" outlineColor="0 0 0 255" outlineDash="" outlineWidth="1.0" size="0 0"/>
</fig:sourceArrow>
</csml:toolSpecificGraphics>
</csml:shape>
</csml:viewProperty>
<csml:animationProperty/>
<csml:biologicalProperty/>
<csml:comments/>
</csml:connector>
<csml:connector id="c45" name="c45" refID="e1" type="cso30:c:InputAssociation">
<csml:logProperty/>
<csml:connectorSimulationProperty>
<csml:connectorFiring connectorFiringStyle="csml-connectorFiringStyle:nocheck" value="0"/>
<csml:connectorKinetic>
<csml:parameter key="stoichiometry" value="1.0"/>
<csml:parameter key="custom" value="1.0"/>
</csml:connectorKinetic>
</csml:connectorSimulationProperty>
<csml:viewProperty>
<csml:position position="auto" positionID="default" x="0.0" y="0.0"/>
<csml:shape depth="0" shapeID="default" visible="true">
<csml:toolSpecificGraphics>
<fig:figure xmlns:fig="http://www.csml.org/csml/cigraphics">
<fig:edge depth="0" lineColor="0 0 255 255" lineDash="4.0 4.0" lineStyle="straight" lineWidth="1.0" points="825.8955696202531 169.125 957.25 268.90384615384613" visible="true"/>
</fig:figure>
<fig:sourceArrow xmlns:fig="http://www.csml.org/csml/cigraphics">
<fig:imageArrow fileFormat="img" filePath="" fileType="localFile" fillColor="0 0 0 255" outlineColor="0 0 0 255" outlineDash="" outlineWidth="1.0" size="0 0"/>
</fig:sourceArrow>
<fig:targetArrow xmlns:fig="http://www.csml.org/csml/cigraphics">
<fig:processConnectorArrow fillColor="0 0 255 255" outlineColor="0 0 255 255" outlineDash="" outlineWidth="1.0" size="8.0 6.0"/>
</fig:targetArrow>
</csml:toolSpecificGraphics>
</csml:shape>
</csml:viewProperty>
<csml:animationProperty/>
<csml:biologicalProperty/>
<csml:comments/>
</csml:connector>
<csml:processSimulationProperty>
<csml:priority value="0"/>
<csml:firing firingOnce="false" firingStyle="csml-firingStyle:and" type="csml-variable:Boolean" value="true"/>
<csml:delay delayStyle="nodelay" value="0.0"/>
<csml:processKinetic calcStyle="csml-calcStyle:speed" fast="false" kineticStyle="custom">
<csml:parameter key="custom" value="(0.45/60)*(1+50*pow(m3,2)/(pow(5,2)+pow(m3,2)))/(1+50*pow(1,2)/(pow(5,2)+pow(1,2)))*(1-m1/(0.11+m1))"/>
</csml:processKinetic>
</csml:processSimulationProperty>
<csml:viewProperty>
<csml:position position="rotation:0.0" positionID="default" x="957.25" y="263.375"/>
<csml:shape depth="0" shapeID="default" visible="true">
<csml:image fileFormat="svg" fileType="internal" height="46.0" outlineColor="0 0 0 0" outlineDash="" outlineWidth="0.0" resourceID="10003" width="46.0">&lt;svg contentScriptType="text/ecmascript" width="362.094" xmlns:xlink="http://www.w3.org/1999/xlink" zoomAndPan="magnify" style="overflow:visible;enable-background:new 0 0 431.413 43.583" contentStyleType="text/css" height="362.089" viewBox="0 0 362.094 362.089" preserveAspectRatio="xMidYMid meet" xmlns="http://www.w3.org/2000/svg" version="1.0"&gt;
&lt;defs&gt;
&lt;linearGradient x1="0%" gradientTransform="" x2="100%" y1="0%" gradientUnits="objectBoundingBox" y2="0%" xlink:type="simple" xlink:actuate="onLoad" id="stroke1" xlink:show="other" spreadMethod="pad"&gt;
&lt;stop offset="0%" style="stop-color:#808080;stop-opacity:1;"/&gt;
&lt;/linearGradient&gt;
&lt;linearGradient x1="0%" gradientTransform="" x2="100%" y1="0%" gradientUnits="objectBoundingBox" y2="0%" xlink:type="simple" xlink:actuate="onLoad" id="stroke2" xlink:show="other" spreadMethod="pad"&gt;
&lt;stop offset="0%" style="stop-color:#008000;stop-opacity:1;"/&gt;
&lt;/linearGradient&gt;
&lt;linearGradient x1="0%" gradientTransform="" x2="100%" y1="0%" gradientUnits="objectBoundingBox" y2="0%" xlink:type="simple" xlink:actuate="onLoad" id="stroke3" xlink:show="other" spreadMethod="pad"&gt;
&lt;stop offset="0%" style="stop-color:#00ff00;stop-opacity:1;"/&gt;
&lt;/linearGradient&gt;
&lt;linearGradient x1="0%" gradientTransform="" x2="100%" y1="0%" gradientUnits="objectBoundingBox" y2="0%" xlink:type="simple" xlink:actuate="onLoad" id="color3" xlink:show="other" spreadMethod="pad"&gt;
&lt;stop offset="0%" style="stop-color:black;stop-opacity:1;"/&gt;
&lt;/linearGradient&gt;
&lt;linearGradient x1="0%" gradientTransform="" x2="100%" y1="0%" gradientUnits="objectBoundingBox" y2="0%" xlink:type="simple" xlink:actuate="onLoad" id="color2" xlink:show="other" spreadMethod="pad"&gt;
&lt;stop offset="0%" style="stop-color:black;stop-opacity:1;"/&gt;
&lt;/linearGradient&gt;
&lt;radialGradient gradientTransform="" id="color1" gradientUnits="objectBoundingBox" spreadMethod="pad" xlink:show="other" xlink:type="simple" r="50%" cx="50%" fx="50%" cy="50%" fy="50%" xlink:actuate="onLoad"&gt;
&lt;stop offset="0%" style="stop-color:white;stop-opacity:1;"/&gt;
&lt;stop offset="100%" style="stop-color:yellow;stop-opacity:1;"/&gt;
&lt;/radialGradient&gt;
&lt;linearGradient x1="181.0469" x2="181.0469" y1="-4.882813e-004" gradientUnits="userSpaceOnUse" y2="362.0894" xlink:type="simple" xlink:actuate="onLoad" id="XMLID_3_" xlink:show="other"&gt;
&lt;stop offset="0" style="stop-color:#FFFFFF"/&gt;
&lt;stop offset="0.0424" style="stop-color:#FFF8ED"/&gt;
&lt;stop offset="0.1921" style="stop-color:#FDE2B2"/&gt;
&lt;stop offset="0.3414" style="stop-color:#FCCF7F"/&gt;
&lt;stop offset="0.4869" style="stop-color:#FBC055"/&gt;
&lt;stop offset="0.6279" style="stop-color:#FAB435"/&gt;
&lt;stop offset="0.7631" style="stop-color:#F9AB1E"/&gt;
&lt;stop offset="0.8898" style="stop-color:#F9A610"/&gt;
&lt;stop offset="1" style="stop-color:#F9A40B"/&gt;
&lt;/linearGradient&gt;
&lt;linearGradient gradientTransform="" x1="0%" gradientUnits="objectBoundingBox" y1="0%" x2="100%" y2="0%" xlink:type="simple" xlink:actuate="onLoad" id="color30" xlink:show="other" spreadMethod="pad"&gt;
&lt;stop style="stop-color:black;stop-opacity:1;" offset="0%"/&gt;
&lt;/linearGradient&gt;
&lt;linearGradient gradientTransform="" x1="0%" gradientUnits="objectBoundingBox" y1="0%" x2="100%" y2="0%" xlink:type="simple" xlink:actuate="onLoad" id="color20" xlink:show="other" spreadMethod="pad"&gt;
&lt;stop style="stop-color:#F9ECBF;stop-opacity:1;" offset="0%"/&gt;
&lt;/linearGradient&gt;
&lt;radialGradient gradientTransform="" id="color10" gradientUnits="objectBoundingBox" spreadMethod="pad" xlink:show="other" xlink:type="simple" r="50%" cx="50%" fx="50%" fy="50%" cy="50%" xlink:actuate="onLoad"&gt;
&lt;stop style="stop-color:#E6E6E6;stop-opacity:1;" offset="0%"/&gt;
&lt;stop style="stop-color:#B3B0B2;stop-opacity:1;" offset="100%"/&gt;
&lt;/radialGradient&gt;
&lt;/defs&gt;
&lt;g&gt;
&lt;path style="fill:url(#XMLID_3_);" d="M347.41,145.592c19.58,19.581,19.58,51.325,0,70.905L216.497,347.406 c-19.58,19.576-51.326,19.576-70.904,0L14.685,216.497c-19.58-19.581-19.58-51.325,0-70.905L145.592,14.68 c19.579-19.573,51.324-19.573,70.904,0L347.41,145.592z" transform="matrix( 1, 0, 0, 1, 0, 0)"/&gt;
&lt;g&gt;
&lt;path d="M147.401,28.39L28.395,147.401c-18.551,18.551-18.551,48.736,0,67.287l119.006,119.009  c18.551,18.547,48.736,18.547,67.288,0l119.01-119.009c8.987-8.985,13.937-20.934,13.937-33.643s-4.949-24.658-13.937-33.644l0,0  L214.689,28.39C196.137,9.844,165.951,9.843,147.401,28.39z M150.229,330.869L31.223,211.86c-16.991-16.991-16.991-44.639,0-61.631  L150.229,31.218c16.992-16.987,44.64-16.987,61.632,0l119.01,119.01c8.231,8.231,12.765,19.175,12.765,30.816  s-4.533,22.584-12.765,30.815l-119.01,119.009C194.868,347.856,167.22,347.856,150.229,330.869z" transform="matrix( 1, 0, 0, 1, 0, 0)"/&gt;
&lt;/g&gt;
&lt;/g&gt;
&lt;g&gt;
&lt;path style="fill:url(#color2);stroke:none;" d="M144.328,290.95c-0.077-0.138-0.214-0.23-0.371-0.251c-3.065-0.401-6.448-1.301-8.828-2.349l-0.885-0.39 c-2.089-0.916-4.741-2.692-7.467-5.003c-0.116-0.098-0.271-0.139-0.42-0.108c-0.149,0.029-0.277,0.125-0.347,0.261l-0.42,0.812 c-1.096,2.489-1.155,5.224-0.18,7.729c0.975,2.505,2.867,4.48,5.327,5.562c2.512,1.104,5.288,1.172,7.815,0.188 c2.458-0.956,4.395-2.811,5.454-5.221l0.344-0.782C144.414,291.251,144.406,291.086,144.328,290.95z" transform="matrix( 1, 0, 0, 1, -40, -35)"/&gt;
&lt;path style="fill:url(#color1);stroke:none;" d="M134.476,287.862c-2.253-0.989-5.365-2.633-7.973-4.841 c-3.363-2.846-5.887-6.63-4.644-11.152l0.341-1.342l11.886-38.486l0.299-0.847c1.119-4.5,3.17-7.89,0.173-11.259l-0.923-0.975 c-16.965-18.313-21.435-47.729-11.105-71.221c14.072-32,53.791-45.494,87.173-30.815l0.781,0.344 c33.383,14.678,50.286,53.069,36.214,85.069c-10.328,23.492-35.029,40.082-59.991,39.959l-1.344-0.021 c-4.507,0.068-5.619,3.872-8.179,7.736l-0.421,0.791l-20.329,34.777l-0.757,1.158c-2.513,4.004-7.054,4.682-11.455,4.104 c-3.354-0.438-6.629-1.608-8.859-2.59L134.476,287.862z" transform="matrix( 1, 0, 0, 1, -40, -35)"/&gt;
&lt;path style="fill:#383838;" d="M158.051,112.467c-17.325,6.05-30.752,18.219-37.81,34.266c-3.864,8.789-5.734,18.33-5.734,27.83 c0,17.021,6.003,33.908,17.294,46.097l0.941,0.994c0.615,0.691,0.885,1.339,0.885,2.202c0,0.956-0.331,2.177-0.893,4.016 c0,0-0.636,2.229-0.725,2.54c-0.031,0.089-0.281,0.797-0.281,0.797l-11.936,38.642l-0.356,1.403 c-0.24,0.873-0.404,1.869-0.404,2.958c0,3.063,1.299,6.862,5.856,10.718c3.1,2.626,6.707,4.398,8.582,5.222 c0,0,0.887,0.39,0.887,0.39c1.85,0.813,5.552,2.258,9.541,2.779c8.094,1.063,12.024-2.27,13.897-5.253l0.766-1.172l20.36-34.831 c0,0,0.397-0.742,0.443-0.829c0.169-0.275,1.384-2.254,1.384-2.254c1.857-3.153,2.627-4.176,4.652-4.206l1.266,0.021 c25.918,0.128,51.533-16.918,62.32-41.453c6.705-15.247,6.926-32.566,0.621-48.766c-6.814-17.51-20.708-31.943-38.118-39.598 l-0.779-0.343C193.906,107.247,175.205,106.477,158.051,112.467z M136.475,232.778l0.293-0.823l0.749-2.622 c0.53-1.734,1.096-3.586,1.096-5.476c0-1.849-0.541-3.734-2.187-5.583l-0.975-1.032c-10.423-11.252-15.965-26.866-15.965-42.624 c0-8.827,1.739-17.698,5.333-25.873c6.492-14.763,18.88-25.971,34.881-31.558c15.956-5.572,33.356-4.853,48.998,2.025l0.779,0.343 c16.207,7.126,29.136,20.552,35.473,36.835c5.819,14.955,5.628,30.915-0.539,44.94c-10.01,22.767-33.732,38.584-57.69,38.466 l-1.316-0.021c-5.081,0.076-7.143,3.579-8.962,6.669l-1.38,2.252l-0.083,0.141l-0.421,0.791c0,0-20.186,34.529-20.249,34.637 c-0.062,0.095-0.723,1.106-0.723,1.106c-1.617,2.574-4.648,3.568-9.037,2.992c-3.374-0.441-6.572-1.692-8.178-2.399l-0.889-0.391 c-1.625-0.714-4.744-2.242-7.362-4.46c-2.709-2.292-4.073-4.622-4.073-6.95c0-0.544,0.075-1.088,0.224-1.631 c0,0,0.309-1.215,0.337-1.327C124.645,271.083,136.475,232.778,136.475,232.778z M133.471,290.151 C133.47,290.151,133.47,290.151,133.471,290.151L133.471,290.151z" transform="matrix( 1, 0, 0, 1, -40, -35)"/&gt;
&lt;g&gt;
&lt;path d="M157.545,188.974c-0.018,0.042-0.035,0.085-0.049,0.128l-14.166,42.396l2.846,0.951c0,0,14.06-42.079,14.13-42.29  c1.519-3.432,4.63-5.176,9.249-5.182c0.163,0.018,0.976,0.104,0.976,0.104c0.225,0.044,0.439,0.209,0.614,0.536  c0.023,0.044,0.034,0.118,0.056,0.167c-3.341,2.388-7.05,6.16-7.688,8.324c-0.093,0.316-0.132,0.603-0.132,0.858  c0,0.887,0.459,1.419,0.7,1.636c0.857,0.778,2.602,1.08,4.242,0.731c2.136-0.455,3.841-1.908,4.802-4.094  c0.759-1.727,1.36-3.885,1.36-5.872c0-0.065-0.017-0.124-0.018-0.188c0.52-0.296,0.994-0.522,1.346-0.58  c1.152-0.188,2.264,0.029,2.436,0.08c0,0,1.292,0.421,1.514,0.493c0.197,0.106,1.424,0.772,1.589,0.861  c0.565,0.376,0.836,1.17,0.922,2.163c-3.564,2.201-7.801,6.243-8.355,8.715c-0.048,0.216-0.072,0.428-0.072,0.633  c0,0.656,0.244,1.242,0.707,1.661c0.858,0.779,2.604,1.081,4.245,0.731c2.135-0.454,3.839-1.907,4.799-4.092  c0.95-2.161,1.496-4.144,1.679-5.896c0.654-0.287,1.069-0.37,1.249-0.366c0.124,0.12,0.42,0.408,0.42,0.408l0,0  c0,0.003,0.225,0.271,0.225,0.271l0.435,0.527c2.248,2.628,3.342,4.971,3.342,7.274c0,1.08-0.244,2.151-0.719,3.24  c-0.1,0.181-21.618,39.007-21.618,39.007l2.624,1.455l21.667-39.098c0.022-0.04,0.043-0.081,0.062-0.123  c1.976-4.491,0.97-8.973-3.076-13.703c0.002,0.002-0.382-0.464-0.382-0.464l-0.453-0.523l-0.537-0.522  c-0.563-0.536-1.6-1.035-3.377-0.521c-0.329-1.429-1.033-2.567-2.15-3.298c-0.034-0.022-0.07-0.044-0.106-0.063l-1.807-0.98  c-0.08-0.044-0.164-0.08-0.251-0.107l-1.631-0.531c-0.464-0.168-2.149-0.472-3.86-0.193c-0.442,0.072-0.974,0.275-1.549,0.553  c-0.612-1.137-1.587-1.857-2.827-2.078l-1.18-0.129c-0.052-0.006-0.104-0.009-0.156-0.009  C163.736,181.963,159.561,184.384,157.545,188.974z M171.198,189.582c-0.178,0.759-0.438,1.579-0.822,2.451  c-0.512,1.164-1.285,1.926-2.298,2.263c-0.562,0.187-1.057,0.193-1.439,0.154C167.27,193.312,169.177,191.312,171.198,189.582z   M181.738,194.194c-0.235,0.783-0.516,1.595-0.89,2.444c-0.512,1.164-1.284,1.925-2.296,2.262c-0.582,0.193-1.094,0.194-1.48,0.149  C177.651,198.023,179.342,196.065,181.738,194.194z" transform="matrix( 1, 0, 0, 1, -40, -35)"/&gt;
&lt;/g&gt;
&lt;path style="fill:#F9ECBF;" d="M185.363,242.275c-4.507,0.068-5.619,3.872-8.179,7.736l-0.421,0.791 l-20.328,34.777l-0.757,1.158c-2.513,4.004-7.054,4.682-11.455,4.104c-3.354-0.438-6.629-1.608-8.859-2.59l-0.887-0.392 c-2.252-0.989-5.365-2.633-7.973-4.841c-3.364-2.846-5.888-6.63-4.644-11.152l0.341-1.342l11.886-38.486l0.299-0.847 c1.12-4.5,3.17-7.89,0.173-11.259l2.763,2.77c10.473,11.819,25.643,18.612,44.187,19.43L185.363,242.275z" transform="matrix( 1, 0, 0, 1, -40, -35)"/&gt;
&lt;path style="fill:#383838;" d="M133.187,218.477c-0.417,0.394-0.628,0.924-0.628,1.457c0,0.473,0.167,0.948,0.506,1.328 c0.749,0.842,1.048,1.66,1.048,2.642c0,1.087-0.367,2.374-0.899,4.114c0,0-0.654,2.292-0.727,2.548 c-0.025,0.072-0.285,0.807-0.285,0.807l-11.911,38.563l-0.368,1.439c-0.229,0.834-0.386,1.784-0.386,2.824 c0,2.947,1.258,6.61,5.676,10.348c3.05,2.582,6.609,4.332,8.46,5.145l0.883,0.39c1.83,0.806,5.48,2.23,9.408,2.744 c7.831,1.028,11.614-2.164,13.408-5.023l0.737-1.128l20.38-34.861c0,0,0.402-0.752,0.439-0.822c0.139-0.228,1.389-2.263,1.389-2.263 c1.755-2.981,2.705-4.416,5.075-4.452c1.084-0.017,1.958-0.894,1.97-1.979c0-0.007,0-0.015,0-0.021c0-1.074-0.85-1.959-1.926-1.999 l-3.854-0.143c-17.793-0.784-32.586-7.271-42.764-18.757c-0.026-0.029-0.053-0.059-0.081-0.086l-2.763-2.77 C135.21,217.754,133.975,217.735,133.187,218.477z M144.483,288.858c-3.435-0.448-6.683-1.72-8.314-2.438l-0.884-0.39 c-1.655-0.728-4.824-2.281-7.488-4.538c-2.828-2.393-4.252-4.847-4.252-7.319c0-0.592,0.081-1.184,0.244-1.776l0.351-1.38 l11.858-38.389l0.273-0.771c0.014-0.038,0.044-0.145,0.055-0.183l0.712-2.488c0.315-1.03,0.592-2.072,0.802-3.119 c10.237,10.428,24.239,16.544,40.834,17.826c-0.657,0.885-1.239,1.844-1.804,2.804l-1.354,2.209 c-0.021,0.035-0.079,0.129-0.098,0.165l-0.421,0.791l-20.289,34.708l-0.705,1.073C152.279,288.391,149.083,289.462,144.483,288.858z " transform="matrix( 1, 0, 0, 1, -40, -35)"/&gt;
&lt;path style="fill:#F9ECBF;" d="M133.395,235.028c10.098,10.41,26.514,16.634,41.478,18.238" transform="matrix( 1, 0, 0, 1, -40, -35)"/&gt;
&lt;path style="fill:#383838;" d="M131.959,236.42c9.664,9.963,25.626,17.004,42.7,18.834l0.427-3.977 c-15.932-1.709-31.357-8.469-40.255-17.643L131.959,236.42z" transform="matrix( 1, 0, 0, 1, -40, -35)"/&gt;
&lt;path style="fill:#F9ECBF;" d="M123.644,265.688c10.099,10.41,20.467,13.978,35.434,15.58" transform="matrix( 1, 0, 0, 1, -40, -35)"/&gt;
&lt;path style="fill:#383838;" d="M122.208,267.081c11.043,11.384,22.213,14.63,36.656,16.176l0.426-3.977 c-13.555-1.452-24.006-4.465-34.211-14.984L122.208,267.081z" transform="matrix( 1, 0, 0, 1, -40, -35)"/&gt;
&lt;path style="fill:#F9ECBF;" d="M126.635,256.06c10.096,10.408,22.552,14.893,37.516,16.496" transform="matrix( 1, 0, 0, 1, -40, -35)"/&gt;
&lt;path style="fill:#383838;" d="M125.199,257.453c9.557,9.854,21.867,15.284,38.738,17.092l0.426-3.977 c-16.108-1.727-27.301-6.63-36.293-15.9L125.199,257.453z" transform="matrix( 1, 0, 0, 1, -40, -35)"/&gt;
&lt;path style="fill:#F9ECBF;" d="M129.621,245.308c10.096,10.41,24.916,16.307,39.88,17.91" transform="matrix( 1, 0, 0, 1, -40, -35)"/&gt;
&lt;path style="fill:#383838;" d="M128.186,246.701c9.842,10.148,24.439,16.721,41.103,18.506l0.426-3.977 c-15.736-1.687-29.464-7.836-38.657-17.314L128.186,246.701z" transform="matrix( 1, 0, 0, 1, -40, -35)"/&gt;
&lt;/g&gt;
&lt;g id="0"&gt;
&lt;g&gt;
&lt;path d="M126.718,271.791c2.988,2.53,6.115,4.687,8.696,5.819l1.014,0.446  c2.557,1.126,6.426,2.23,10.271,2.734l-0.396,0.896c-2.435,5.538-8.908,7.908-14.446,5.473l0,0  c-5.539-2.436-8.056-8.898-5.619-14.438L126.718,271.791z" transform="matrix( 0.8766237189093128, 0, 0, 0.88902354185139, 73.6191367274863, 52.13811497638186)"/&gt;
&lt;path d="M126.62,271.3c-0.149,0.029-0.277,0.126-0.347,0.262l-0.479,0.932c-1.245,2.828-1.313,5.94-0.204,8.791  c1.11,2.852,3.264,5.101,6.066,6.333c2.859,1.257,6.019,1.333,8.897,0.213c2.797-1.089,5.002-3.199,6.208-5.942l0.396-0.896  c0.063-0.145,0.056-0.311-0.022-0.447c-0.077-0.138-0.214-0.23-0.371-0.251c-3.523-0.461-7.407-1.494-10.135-2.696l-1.014-0.446  c-2.399-1.053-5.444-3.092-8.575-5.743C126.925,271.31,126.77,271.27,126.62,271.3z M132.059,286.702  c-2.557-1.124-4.523-3.177-5.536-5.779c-0.479-1.229-0.717-2.513-0.717-3.793c0-1.43,0.297-2.857,0.89-4.206  c0,0,0.097-0.188,0.186-0.36c3.03,2.512,5.974,4.47,8.331,5.505l1.013,0.446c2.643,1.163,6.322,2.154,9.756,2.663  c-0.061,0.139-0.136,0.308-0.136,0.308c-1.099,2.5-3.107,4.422-5.656,5.414C137.562,287.922,134.674,287.852,132.059,286.702z" transform="matrix( 0.8766237189093128, 0, 0, 0.88902354185139, 73.6191367274863, 52.13811497638186)"/&gt;
&lt;/g&gt;
[truncated: 93,062 more chars]
