# Supplementary material for: Inference of Gene Regulatory Networks Incorporating Multi-Source Biological Knowledge via a State Space Model with L1 Regularization
Source: PLoS One. 2014 Aug 27;9(8):e105942. doi: 10.1371/journal.pone.0105942 (PMC4146587; doi:10.1371/journal.pone.0105942)
Supplement: Model S2 — Artificial data and simulation files for dataset (ii). The artificial observational data and a csml file for dataset (ii). (ZIP) [file pone.0105942.s003.zip › Model_2/Comparison2_obsScale.txt]

Time	1	2	3	5	9	13	17	25	33	41	49	57	65	73	81	97	121	153	193	257	289	1	2	3	5	9	13	17	25	33	41	49	57	65	73	81	97	121	153	193	257	289	1	2	3	5	9	13	17
REPID	1	1	1	1	1	1	1	1	1	1	1	1	1	1	1	1	1	1	1	1	1	2	2	2	2	2	2	2	2	2	2	2	2	2	2	2	2	2	2	2	2	2	3	3	3	3	3	3	3
g15	0.287783428736664	-0.580113324170937	-1.72125625052607	-2.02102293241728	-2.22037376864925	-1.14803733988	0.0721237452459673	0.61344207051914	0.6299322879348	0.37749549268225	0.917330716633312	0.584894417381985	0.28505812354593	-0.18757928156853	0.803084137014403	0.456241106399781	0.464743281381221	0.749346052038919	0.712896596932426	0.645564808534564	0.741085860825377	0.705585614204813	-0.612467071954655	-2.06346227750693	-2.3103528447666	-2.33475748888384	-0.950888589123871	-0.50869282941046	0.25262325654736	0.58311539685621	0.87107500590416	0.438433124099488	0.584250291314495	0.453365288828485	0.0608733788650723	0.346326542051664	0.352618453413735	0.451952520377949	0.795673349387845	0.695679725774976	0.420608247039558	0.393358147888176	0.680322456346326	-0.469471827045912	-1.67769224594561	-2.70404975513797	-2.20997040627259	-0.676723354320102	-0.105775712012472
g2	-0.361602258065457	0.113987158776364	0.974796938797575	1.19594854206019	2.3257199721583	1.51276060160311	1.66701048396475	0.512479107790829	-0.31566435162234	-0.294159172711079	-0.995272461455717	-1.26010541722987	-0.918539368077987	-1.17253727276744	-1.03131148142411	-0.837476515269	-0.610895897271812	-0.315423405689984	-0.389252606971428	-0.0866898128545208	-0.760818020684025	-0.198685437403592	0.423796813182533	1.22648155259745	1.62797261342989	2.0103508873071	1.54553299292192	0.885412654646903	0.723301160866935	0.222748114400383	-0.268398699916877	-0.269578652997103	-0.738455244014938	-1.36992647518852	-1.20995241453686	-1.38415569208175	-0.995153554364652	-0.619775376823202	-0.139598445905086	-0.612563715870465	-0.38033129381505	-0.510666410393356	0.139081177042209	0.534267962685266	1.18245925967175	1.82613166990971	2.38807815332358	1.28563618307144	0.908694014953353
g13	-0.28271609308571	-0.47887562143217	-0.857538422406403	-1.0572865507983	-1.2832105490997	-1.0759154599679	0.310081373732031	1.25832614806476	2.24087933534533	1.39255480621203	1.18048760395429	0.513104245371103	-0.0171304850809601	-0.201413381259329	-1.01360464119562	-0.348302468419004	-1.22119689392396	-0.395532576597936	-0.317971034906181	-0.630351626844177	0.331993461615996	-0.255278801901212	-0.855524846494252	-1.14679576444874	-0.82367829549078	-1.30695582714405	-0.994223145306115	-0.130573696189168	1.26765704821657	1.82408655296701	2.15766127559025	1.08387477111023	0.254855049914178	0.743423245979454	-0.0560231785907564	-0.50814075645345	-0.383926374145075	-0.451591005477011	-0.442501926987546	0.684087855754691	-0.48080033930621	-0.727268252768684	-0.30408290750927	-0.40492148989152	0.0442598509736896	-0.927558921423291	-1.16350774652593	-0.921553121945799	0.0490118052401244
g14	0.07836695019479	-0.713496949490002	-1.36908733211426	-2.83328178893892	-1.99001339974323	-0.182475695379119	1.11477533297417	1.30554335064953	-0.0531597280042157	0.426950123103732	0.253340020842566	0.487819033509948	0.868656782810398	0.838109249544122	0.256836879261074	-0.336363097898544	1.11561525504551	0.559852756809506	0.521805117928339	0.353227376216619	0.514365932044423	0.309585651080547	-0.532039541200585	-1.61260705816163	-3.02708157761956	-1.94221601677475	0.645536550058558	1.33916741234285	0.48766346690304	0.450141030370352	0.288327070063353	-0.157092933636075	0.364195200232932	0.164688538020227	0.253013370732724	0.00621242086867977	0.904634069261443	0.256955572716946	-0.129972206487765	0.417345782284495	0.437179752602537	0.0602857312471919	-0.517430072172698	-0.854151884620957	-1.31794164328842	-2.62929353073184	-2.271868563153	0.354462070640159	1.07274249126754
g3	-0.626247720849655	-0.639312197343274	-0.233252185326963	0.289371944795701	0.0567376914993861	1.57680986105627	1.87437490126478	1.71087470384939	1.68642934228404	0.664420452324064	0.108482284073905	-0.0243222454322849	-0.121949068526549	-0.815262874365623	-1.19795499515708	-1.58894658376357	-1.15713122668071	-0.72679266548994	-0.44438635241459	-0.639977835810021	-0.862596600870076	0.195272809021867	-0.517337249028489	-0.101916170614649	-0.748655844356425	1.0067597340197	1.0060332897489	2.03907632775593	1.9596730202968	1.27593179388161	1.1821712082386	-0.0174887339168526	-0.458836325055846	-0.944036991171367	-1.09875998270915	-0.784790101857848	-1.09859585327605	-0.753386720851629	-0.56069181537687	-0.252422916363434	-0.685366647211273	-1.03615766927543	-0.0678296999950147	-0.523853042560184	-0.212086388255658	0.231631586610419	0.767579494084849	1.31134524814768	2.03118088131863
g5	0.668385034044939	0.103967311115782	-0.0230174636277701	-0.943168316544992	-1.26374915818552	-1.4067976680928	-1.41303366131767	-1.2037189226012	-1.27747072963889	0.15209407754297	0.683861963088398	0.771575861682751	1.10538775396221	0.878912510584703	1.36791196015128	0.991677643379062	0.147506700394319	-0.110691186772794	0.628527593830298	0.372654195149953	0.492115062678484	0.631673908338339	0.250233889814106	-0.0922948382876632	-0.714219264190978	-1.19028954490446	-2.11701323622009	-1.78765390271015	-1.5344244552829	-1.39580227740228	-0.414219340907841	0.82159589128857	0.820130761796556	1.29490776398604	1.70298241623784	1.60590760132755	1.29248358603577	0.731240352052216	-0.0583832878250744	0.692457346076427	0.651341055301312	-0.0788246972208533	0.30155956005262	-0.325791795701233	-0.0452547582714438	-1.33197200079232	-1.01825442717062	-1.98885402994943	-1.99017087815331
g9	0.479455399394687	0.966319007167658	0.415828005410716	-0.344090862222954	-2.55645276180406	-2.36689072891205	-1.34515240520174	-0.444426194705178	-0.476219798990937	0.485356328350684	-0.0940580541520533	0.261609278420242	0.905786529512097	0.700306045018803	0.842972910485665	0.611137039511535	0.487813966874031	0.246843453996964	0.992000047300388	0.533755613015654	0.308698336283752	0.784116842378038	0.762316852269755	0.751257786854654	-0.851624571935619	-2.39886084544763	-2.53875893719487	-1.79823141611837	-0.536229991899419	0.0666177106829463	0.810101075753397	0.263381727394461	0.386833583338903	0.707007401911803	0.851028863639356	0.291225713815516	0.369958586863193	0.675435910780604	0.821766546647788	0.446085192897875	0.0971002928523773	1.02636512197377	0.952812307785079	0.233946978891218	0.170812026614559	-1.19398255043217	-2.11449072365704	-1.93822812881103	-2.17171818356289
g11	0.140124855896425	-0.394095824976407	-0.173455464624039	-0.474466721448065	-1.72029697310021	-1.44519432170227	-0.986135188471372	0.391136343677676	0.763893941889153	2.22086693849784	1.66586241539715	1.17915864531433	0.389189916252559	-0.106224382720634	-0.0977639397695222	-0.521948521396422	-1.53955323997868	-0.852766100608994	0.105191006705902	-0.650730284232482	0.161583910474168	-0.0134316123282093	-0.215214026116096	-0.420587728466982	-0.452841495312072	-1.04932965721945	-0.863998564047758	-0.431115697931823	0.637888465477539	1.20966579989296	1.46874995057368	1.81006483802575	1.52708602786913	1.23633007439888	-0.0667953232819332	-0.00798090784183443	-0.602351653738667	-0.580135705762151	-0.56817581571748	-0.155097474409616	-0.852933984208024	-0.620324136146168	-0.482050965531335	0.296303146583552	0.291038638330292	-0.582848395192233	-1.14777134999848	-1.6220549660919	-0.712526318992171
g4	-0.335321913041099	-0.144685260228476	-1.06821280247223	-0.651327658549621	0.108100694085695	-0.160767407795312	-0.152179712279305	1.07865032410703	1.47018120330407	1.84783643845177	1.46010477728208	1.20008497166769	0.439570123731037	0.140876024335459	-0.57453071441217	-0.772074170285833	-1.71465356808056	-0.776488343884498	-0.479769181600942	-0.795250468215591	-0.782573682964339	-1.17663486964826	-0.691134680625768	-0.265630154398636	-0.358638614808211	-0.21136265261854	-0.185318449374041	1.01030390191595	1.39777646033667	1.63223212173891	2.34912412333222	1.34508796093711	1.22267767181282	0.975304237859418	0.212586959176515	-0.555987614557471	-1.27775683312054	-1.37120755471153	-0.706440445438364	-0.195742465443913	-0.446152120607806	-0.788264493661486	-0.867216622104783	-0.476869719896508	-1.32885424570387	-0.449627748946334	-0.100163075143228	0.118823647818802	0.291519607837515
g7	0.380450449828512	0.241996067284995	0.665307298748835	-0.00518963405569863	-0.0362184438060048	-0.788966187455356	-1.78131086131086	-1.90412325582919	-1.45694334066115	-0.773930521799216	0.387239883960445	-0.243273048451	0.31731322487141	0.446286364813681	0.996753770001646	1.46210151147466	1.29403822941737	0.365170605495397	0.449480187456273	0.526711104753115	0.539157751383595	0.536000000347126	0.202752479151022	0.318970388607336	0.244134375677712	0.121785096901517	-1.32358635293114	-2.25907806536315	-1.92737489208495	-1.980027788916	-1.06746306501147	0.0622543911225259	0.104670415868048	0.556338075325801	1.28155467661694	1.10138275255964	1.15965892354759	0.767579038501988	-0.106299712917214	-0.239666021345212	0.503932765312722	0.983853967025237	0.491165710123649	0.47124272274102	0.500568214120273	0.171495443444695	-0.688432246812947	-0.246411680182068	-1.76856984113601
g12	-0.710591277415722	-0.497155321571808	-0.542355217262917	-0.20254366870366	-0.128103404198855	0.8203941851397	1.8294919738283	2.31064901563746	1.61071354737588	1.33274457758934	-0.296504349848266	-0.262745590946696	-0.343274845066094	-0.9866435020152	-0.94213487162178	-1.48857351566623	-0.56467084352802	-0.693645104085856	-0.17521292726005	-0.593143256209615	-0.332327785502706	-0.591903488262953	0.189907875478759	-0.747428239292314	-0.133752186443578	-0.529288186982161	1.02752986803525	1.76895323948749	1.85574679164155	2.10341837656049	1.26575627306075	0.704019453848337	-0.410332328732629	-0.837411301819093	-1.31315784471748	-1.02609506955646	-1.41388260685488	-0.611523857124111	-0.129639657470867	0.562464897034416	-0.858012977908515	-0.00338537369214566	-0.504992010711861	-0.774630558667881	-0.159586650996803	-0.629033796981748	0.0238341255931718	0.811654234348227	1.68126838405549
g8	-0.53732249775658	-0.191329488616233	-0.335159846165566	-1.24763919204152	-0.609088007401979	-0.782005548479631	-1.17652734091147	-1.25395175259475	-0.106148125758585	-0.176403638805148	0.479375251268636	0.737600047776232	1.13100979723708	1.35222314652927	1.75577439070172	1.89870373294037	0.828969986591102	-0.223802420149666	-0.0934627855412593	-0.183572768088639	-0.770205410164631	-0.408515906990755	-1.05595541884402	-0.473236296861342	-0.0133475153487147	-0.744295834851879	-0.649363948095463	-0.937669026844025	-1.27541758274854	-0.174753950590034	-0.172909932149852	0.19006233757039	1.0968931012198	1.0785143902398	2.07041848675669	2.03365365180424	1.38247182569793	0.154316186187707	-0.413983690801713	-0.803302265682085	-0.40810133257606	-0.274225474034564	-0.445675572695686	-0.0517377362320917	-0.438582631712767	-0.153267850783202	-0.63459531388776	-1.65463659243207	-1.48669947437423
g6	-0.0784057152970037	-0.377575947224229	-0.432955094088495	-0.865067775561766	-0.62436574825685	-0.310455284139462	-0.66744915005214	0.201641307973625	0.825519685424049	1.70389400867646	1.66725594094108	1.94328421897973	1.50294840795645	0.859512197803127	0.691330458063797	-0.608701648065444	-0.868097539924885	-0.894310674138872	-0.44734851551068	-1.00746472688941	-0.553151258121096	-0.632904305683804	-0.787772559198365	-0.342662402630939	-0.893310185071264	-0.282524725876126	-0.741248834097817	-0.174636513800621	0.500878385305246	0.380334412216102	1.32245184129692	1.44518794028503	1.76459463785165	1.22919491381524	1.16165956058178	1.19867094978228	-0.0685707135145723	-0.899228331899873	-1.3768317106571	-0.732158266653827	-0.721680998945917	-1.23437631025839	-1.43884514109382	-0.329507409194523	-0.993939201554808	-1.20745515728168	-0.327802589779382	-0.496525311085423	-0.46662663851536
g10	-0.598191143974936	-0.806104674694318	-0.451295510076086	-0.659741102260902	-0.721009540116452	-0.664290942515791	-0.610367925114245	-0.810069179910307	0.715434703877476	0.000586211846394017	0.886940655616021	1.10662677365688	2.12038296173462	2.02522704109274	1.5378479284549	1.35001780400823	0.355705241561891	-0.598578114770315	-0.885541712397675	-0.841804519980653	-1.1876129386073	-0.124825969693573	-1.39882834752941	0.203289617368536	-0.833252268214073	-0.888337357006363	-0.672448453925717	-0.370613396193939	-0.318633879449839	-0.630220622567271	0.552376235772943	1.03301416655371	1.48287584349394	1.23543568094956	0.968096002647868	1.61258712722469	0.990692603050067	-0.247905812376638	-1.59559002441484	-1.10439898848412	-0.613252468726616	-0.631418416490697	-0.443387718312682	-1.00002390278354	-0.848246232705291	-0.638608219018316	-0.309156246150869	-0.739215165258958	-1.19328198004454
g16	0.607404376637871	0.678495860304335	0.935108165414185	0.953714874543475	-0.869675921634278	-1.27112541655984	-2.6337893532522	-1.94824934166661	-1.06198580172949	-0.493140754711678	0.472450795630102	0.11137177635914	0.65673003551668	0.528160537492005	0.288584066041355	0.972212686963025	-0.0233851076813312	0.452842981988712	0.14416192347214	0.67209062970691	0.696252138286353	0.286119037893866	0.820885433407549	0.285222688519577	0.621300501352931	-0.507205346669861	-1.55364584988145	-2.65561386246931	-2.00026295714378	-1.27040441901144	-0.855711034582572	0.0947955280933159	0.851334037596877	0.258684095078642	0.471412843966405	0.781570104484491	0.613727500275674	1.20301671765983	0.837129194468311	1.31911529455469	0.719112738639469	0.270910319195455	0.754572154288784	0.341652676792043	0.293081960140141	0.363153323343008	-0.295472001575007	-1.66660661538009	-2.12254367282456
g17	0.188069016709358	0.306423911920368	0.532260681911053	-0.356005850184111	-0.311644097087651	-0.408568717927912	-1.02491647524826	-0.562051100419304	0.267953415426205	0.992673832418588	1.58284852951613	1.99027013310492	1.7158431521356	1.11771968184105	0.108303206772885	-0.525965092877532	-1.28035314357213	-1.9245934269876	0.438238100336889	-1.1108207086029	-1.12094257444139	0.376436408536869	-0.727703145651548	0.090100650411471	-0.312268694480261	-0.316968143361177	-0.500805384946193	-1.27103233150284	-0.921755375006171	-0.670651123284188	0.751078207993623	1.64471712870643	1.85592132907772	2.18882566437033	1.2729369649695	0.898452569430511	-0.271731853750456	-1.4168109886048	-0.970800753138798	-0.0722843641143365	-0.637865787596987	-1.02002245908277	-0.0613595374212695	0.140732551656505	0.0718013097714705	-0.352790847896972	-0.645775057129169	-0.607576185550747	-0.684326424685685
g18	0.315702447180262	0.967972373631186	0.477739322015505	0.553345742194469	0.195608663265422	0.429186186107704	1.10915130320429	0.525405747274403	-0.579777305037866	-1.60984336872197	-1.98409944365803	-1.15318134094144	-1.72049176155876	-1.03050948835017	-0.546504510827669	0.428831779305303	1.13108109915281	0.506749324525609	-0.321790164013366	0.689387335975573	0.142863284344186	0.85399474317457	0.503280890494218	0.520970552402076	0.379447947584742	0.617857371135957	1.13550932176671	1.14034629348188	0.507834588762835	-0.136401590085857	-0.702715756543569	-1.65312884850517	-1.62816365166405	-1.53703294626948	-1.56201042003194	-1.06577433076247	0.779702791364642	1.30900642837507	1.1118298430555	0.0292485510071839	0.608686389871592	0.585867522928552	0.706689260456074	0.732931027519742	0.335272511424154	1.34748310399154	0.930980902239163	0.793172981939016	1.37066214841099
g19	-0.663634408929792	-0.334735117950975	0.0876157160316252	1.489827085529	2.44799136200387	2.17306917188641	0.675439896077296	-0.454564679864512	-0.619207412093113	-0.140809982654799	-0.429078267113573	-0.286483459799162	-0.338955636029771	-0.399016486564251	-0.600201233428414	-0.0132540230992101	-0.532817078054387	-0.198340232514882	-0.35541637207939	0.14888922892464	-0.186199149323622	-0.513266376331712	-0.299049457322277	-0.030945111135734	0.301974545559942	3.27608859531306	3.00498708950854	1.01186007409162	-0.508732003809266	-0.525041840853592	-0.734723624432901	0.0793738156110717	-0.486447784441024	-0.351625219283584	-0.280121550515531	-0.715926124010455	-0.74516415204942	-0.42143553548552	-0.226612864933503	-0.383729678173784	-0.186466531601628	-0.303505459590542	-0.237930354143763	-0.733610252140459	0.219224436194878	0.707628795842836	2.60164650271059	2.6405866568835	0.737099153636247
[truncated: 14 more columns]
