# Supplementary material for: Inference of Gene Regulatory Networks Incorporating Multi-Source Biological Knowledge via a State Space Model with L1 Regularization
Source: PLoS One. 2014 Aug 27;9(8):e105942. doi: 10.1371/journal.pone.0105942 (PMC4146587; doi:10.1371/journal.pone.0105942)
Supplement: Model S2 — Artificial data and simulation files for dataset (ii). The artificial observational data and a csml file for dataset (ii). (ZIP) [file pone.0105942.s003.zip › Model_2/Comparison2_obsScaleDrug.txt]

Time	1	2	3	5	9	13	17	25	33	41	49	57	65	73	81	97	121	153	193	257	289	1	2	3	5	9	13	17	25	33	41	49	57	65	73	81	97	121	153	193	257	289	1	2	3	5	9	13	17
REPID	1	1	1	1	1	1	1	1	1	1	1	1	1	1	1	1	1	1	1	1	1	2	2	2	2	2	2	2	2	2	2	2	2	2	2	2	2	2	2	2	2	2	3	3	3	3	3	3	3
g15	0.287783429	-0.580113324	-1.721256251	-2.021022932	-2.220373769	-1.14803734	0.072123745	0.613442071	0.629932288	0.377495493	0.917330717	0.584894417	0.285058124	-0.187579282	0.803084137	0.456241106	0.464743281	0.749346052	0.712896597	0.645564809	0.741085861	0.705585614	-0.612467072	-2.063462278	-2.310352845	-2.334757489	-0.950888589	-0.508692829	0.252623257	0.583115397	0.871075006	0.438433124	0.584250291	0.453365289	0.060873379	0.346326542	0.352618453	0.45195252	0.795673349	0.695679726	0.420608247	0.393358148	0.680322456	-0.469471827	-1.677692246	-2.704049755	-2.209970406	-0.676723354	-0.105775712
g2	-0.361602258	0.113987159	0.974796939	1.195948542	2.325719972	1.512760602	1.667010484	0.512479108	-0.315664352	-0.294159173	-0.995272461	-1.260105417	-0.918539368	-1.172537273	-1.031311481	-0.837476515	-0.610895897	-0.315423406	-0.389252607	-0.086689813	-0.760818021	-0.198685437	0.423796813	1.226481553	1.627972613	2.010350887	1.545532993	0.885412655	0.723301161	0.222748114	-0.2683987	-0.269578653	-0.738455244	-1.369926475	-1.209952415	-1.384155692	-0.995153554	-0.619775377	-0.139598446	-0.612563716	-0.380331294	-0.51066641	0.139081177	0.534267963	1.18245926	1.82613167	2.388078153	1.285636183	0.908694015
g13	-0.282716093	-0.478875621	-0.857538422	-1.057286551	-1.283210549	-1.07591546	0.310081374	1.258326148	2.240879335	1.392554806	1.180487604	0.513104245	-0.017130485	-0.201413381	-1.013604641	-0.348302468	-1.221196894	-0.395532577	-0.317971035	-0.630351627	0.331993462	-0.255278802	-0.855524846	-1.146795764	-0.823678295	-1.306955827	-0.994223145	-0.130573696	1.267657048	1.824086553	2.157661276	1.083874771	0.25485505	0.743423246	-0.056023179	-0.508140756	-0.383926374	-0.451591005	-0.442501927	0.684087856	-0.480800339	-0.727268253	-0.304082908	-0.40492149	0.044259851	-0.927558921	-1.163507747	-0.921553122	0.049011805
g14	0.07836695	-0.713496949	-1.369087332	-2.833281789	-1.9900134	-0.182475695	1.114775333	1.305543351	-0.053159728	0.426950123	0.253340021	0.487819034	0.868656783	0.83810925	0.256836879	-0.336363098	1.115615255	0.559852757	0.521805118	0.353227376	0.514365932	0.309585651	-0.532039541	-1.612607058	-3.027081578	-1.942216017	0.64553655	1.339167412	0.487663467	0.45014103	0.28832707	-0.157092934	0.3641952	0.164688538	0.253013371	0.006212421	0.904634069	0.256955573	-0.129972206	0.417345782	0.437179753	0.060285731	-0.517430072	-0.854151885	-1.317941643	-2.629293531	-2.271868563	0.354462071	1.072742491
g3	-0.626247721	-0.639312197	-0.233252185	0.289371945	0.056737691	1.576809861	1.874374901	1.710874704	1.686429342	0.664420452	0.108482284	-0.024322245	-0.121949069	-0.815262874	-1.197954995	-1.588946584	-1.157131227	-0.726792665	-0.444386352	-0.639977836	-0.862596601	0.195272809	-0.517337249	-0.101916171	-0.748655844	1.006759734	1.00603329	2.039076328	1.95967302	1.275931794	1.182171208	-0.017488734	-0.458836325	-0.944036991	-1.098759983	-0.784790102	-1.098595853	-0.753386721	-0.560691815	-0.252422916	-0.685366647	-1.036157669	-0.0678297	-0.523853043	-0.212086388	0.231631587	0.767579494	1.311345248	2.031180881
g5	0.668385034	0.103967311	-0.023017464	-0.943168317	-1.263749158	-1.406797668	-1.413033661	-1.203718923	-1.27747073	0.152094078	0.683861963	0.771575862	1.105387754	0.878912511	1.36791196	0.991677643	0.1475067	-0.110691187	0.628527594	0.372654195	0.492115063	0.631673908	0.25023389	-0.092294838	-0.714219264	-1.190289545	-2.117013236	-1.787653903	-1.534424455	-1.395802277	-0.414219341	0.821595891	0.820130762	1.294907764	1.702982416	1.605907601	1.292483586	0.731240352	-0.058383288	0.692457346	0.651341055	-0.078824697	0.30155956	-0.325791796	-0.045254758	-1.331972001	-1.018254427	-1.98885403	-1.990170878
g9	0.479455399	0.966319007	0.415828005	-0.344090862	-2.556452762	-2.366890729	-1.345152405	-0.444426195	-0.476219799	0.485356328	-0.094058054	0.261609278	0.90578653	0.700306045	0.84297291	0.61113704	0.487813967	0.246843454	0.992000047	0.533755613	0.308698336	0.784116842	0.762316852	0.751257787	-0.851624572	-2.398860845	-2.538758937	-1.798231416	-0.536229992	0.066617711	0.810101076	0.263381727	0.386833583	0.707007402	0.851028864	0.291225714	0.369958587	0.675435911	0.821766547	0.446085193	0.097100293	1.026365122	0.952812308	0.233946979	0.170812027	-1.19398255	-2.114490724	-1.938228129	-2.171718184
g11	0.140124856	-0.394095825	-0.173455465	-0.474466721	-1.720296973	-1.445194322	-0.986135188	0.391136344	0.763893942	2.220866938	1.665862415	1.179158645	0.389189916	-0.106224383	-0.09776394	-0.521948521	-1.53955324	-0.852766101	0.105191007	-0.650730284	0.16158391	-0.013431612	-0.215214026	-0.420587728	-0.452841495	-1.049329657	-0.863998564	-0.431115698	0.637888465	1.2096658	1.468749951	1.810064838	1.527086028	1.236330074	-0.066795323	-0.007980908	-0.602351654	-0.580135706	-0.568175816	-0.155097474	-0.852933984	-0.620324136	-0.482050966	0.296303147	0.291038638	-0.582848395	-1.14777135	-1.622054966	-0.712526319
g4	-0.335321913	-0.14468526	-1.068212802	-0.651327659	0.108100694	-0.160767408	-0.152179712	1.078650324	1.470181203	1.847836438	1.460104777	1.200084972	0.439570124	0.140876024	-0.574530714	-0.77207417	-1.714653568	-0.776488344	-0.479769182	-0.795250468	-0.782573683	-1.17663487	-0.691134681	-0.265630154	-0.358638615	-0.211362653	-0.185318449	1.010303902	1.39777646	1.632232122	2.349124123	1.345087961	1.222677672	0.975304238	0.212586959	-0.555987615	-1.277756833	-1.371207555	-0.706440445	-0.195742465	-0.446152121	-0.788264494	-0.867216622	-0.47686972	-1.328854246	-0.449627749	-0.100163075	0.118823648	0.291519608
g7	0.38045045	0.241996067	0.665307299	-0.005189634	-0.036218444	-0.788966187	-1.781310861	-1.904123256	-1.456943341	-0.773930522	0.387239884	-0.243273048	0.317313225	0.446286365	0.99675377	1.462101511	1.294038229	0.365170605	0.449480187	0.526711105	0.539157751	0.536	0.202752479	0.318970389	0.244134376	0.121785097	-1.323586353	-2.259078065	-1.927374892	-1.980027789	-1.067463065	0.062254391	0.104670416	0.556338075	1.281554677	1.101382753	1.159658924	0.767579039	-0.106299713	-0.239666021	0.503932765	0.983853967	0.49116571	0.471242723	0.500568214	0.171495443	-0.688432247	-0.24641168	-1.768569841
g12	-0.710591277	-0.497155322	-0.542355217	-0.202543669	-0.128103404	0.820394185	1.829491974	2.310649016	1.610713547	1.332744578	-0.29650435	-0.262745591	-0.343274845	-0.986643502	-0.942134872	-1.488573516	-0.564670844	-0.693645104	-0.175212927	-0.593143256	-0.332327786	-0.591903488	0.189907875	-0.747428239	-0.133752186	-0.529288187	1.027529868	1.768953239	1.855746792	2.103418377	1.265756273	0.704019454	-0.410332329	-0.837411302	-1.313157845	-1.02609507	-1.413882607	-0.611523857	-0.129639657	0.562464897	-0.858012978	-0.003385374	-0.504992011	-0.774630559	-0.159586651	-0.629033797	0.023834126	0.811654234	1.681268384
g8	-0.537322498	-0.191329489	-0.335159846	-1.247639192	-0.609088007	-0.782005548	-1.176527341	-1.253951753	-0.106148126	-0.176403639	0.479375251	0.737600048	1.131009797	1.352223147	1.755774391	1.898703733	0.828969987	-0.22380242	-0.093462786	-0.183572768	-0.77020541	-0.408515907	-1.055955419	-0.473236297	-0.013347515	-0.744295835	-0.649363948	-0.937669027	-1.275417583	-0.174753951	-0.172909932	0.190062338	1.096893101	1.07851439	2.070418487	2.033653652	1.382471826	0.154316186	-0.413983691	-0.803302266	-0.408101333	-0.274225474	-0.445675573	-0.051737736	-0.438582632	-0.153267851	-0.634595314	-1.654636592	-1.486699474
g6	-0.078405715	-0.377575947	-0.432955094	-0.865067776	-0.624365748	-0.310455284	-0.66744915	0.201641308	0.825519685	1.703894009	1.667255941	1.943284219	1.502948408	0.859512198	0.691330458	-0.608701648	-0.86809754	-0.894310674	-0.447348516	-1.007464727	-0.553151258	-0.632904306	-0.787772559	-0.342662403	-0.893310185	-0.282524726	-0.741248834	-0.174636514	0.500878385	0.380334412	1.322451841	1.44518794	1.764594638	1.229194914	1.161659561	1.19867095	-0.068570714	-0.899228332	-1.376831711	-0.732158267	-0.721680999	-1.23437631	-1.438845141	-0.329507409	-0.993939202	-1.207455157	-0.32780259	-0.496525311	-0.466626639
g10	-0.598191144	-0.806104675	-0.45129551	-0.659741102	-0.72100954	-0.664290943	-0.610367925	-0.81006918	0.715434704	0.000586212	0.886940656	1.106626774	2.120382962	2.025227041	1.537847928	1.350017804	0.355705242	-0.598578115	-0.885541712	-0.84180452	-1.187612939	-0.12482597	-1.398828348	0.203289617	-0.833252268	-0.888337357	-0.672448454	-0.370613396	-0.318633879	-0.630220623	0.552376236	1.033014167	1.482875843	1.235435681	0.968096003	1.612587127	0.990692603	-0.247905812	-1.595590024	-1.104398988	-0.613252469	-0.631418416	-0.443387718	-1.000023903	-0.848246233	-0.638608219	-0.309156246	-0.739215165	-1.19328198
g16	0.607404377	0.67849586	0.935108165	0.953714875	-0.869675922	-1.271125417	-2.633789353	-1.948249342	-1.061985802	-0.493140755	0.472450796	0.111371776	0.656730036	0.528160537	0.288584066	0.972212687	-0.023385108	0.452842982	0.144161923	0.67209063	0.696252138	0.286119038	0.820885433	0.285222689	0.621300501	-0.507205347	-1.55364585	-2.655613862	-2.000262957	-1.270404419	-0.855711035	0.094795528	0.851334038	0.258684095	0.471412844	0.781570104	0.6137275	1.203016718	0.837129194	1.319115295	0.719112739	0.270910319	0.754572154	0.341652677	0.29308196	0.363153323	-0.295472002	-1.666606615	-2.122543673
g17	0.188069017	0.306423912	0.532260682	-0.35600585	-0.311644097	-0.408568718	-1.024916475	-0.5620511	0.267953415	0.992673832	1.58284853	1.990270133	1.715843152	1.117719682	0.108303207	-0.525965093	-1.280353144	-1.924593427	0.4382381	-1.110820709	-1.120942574	0.376436409	-0.727703146	0.09010065	-0.312268694	-0.316968143	-0.500805385	-1.271032332	-0.921755375	-0.670651123	0.751078208	1.644717129	1.855921329	2.188825664	1.272936965	0.898452569	-0.271731854	-1.416810989	-0.970800753	-0.072284364	-0.637865788	-1.020022459	-0.061359537	0.140732552	0.07180131	-0.352790848	-0.645775057	-0.607576186	-0.684326425
g18	0.315702447	0.967972374	0.477739322	0.553345742	0.195608663	0.429186186	1.109151303	0.525405747	-0.579777305	-1.609843369	-1.984099444	-1.153181341	-1.720491762	-1.030509488	-0.546504511	0.428831779	1.131081099	0.506749325	-0.321790164	0.689387336	0.142863284	0.853994743	0.50328089	0.520970552	0.379447948	0.617857371	1.135509322	1.140346293	0.507834589	-0.13640159	-0.702715757	-1.653128849	-1.628163652	-1.537032946	-1.56201042	-1.065774331	0.779702791	1.309006428	1.111829843	0.029248551	0.60868639	0.585867523	0.70668926	0.732931028	0.335272511	1.347483104	0.930980902	0.793172982	1.370662148
g19	-0.663634409	-0.334735118	0.087615716	1.489827086	2.447991362	2.173069172	0.675439896	-0.45456468	-0.619207412	-0.140809983	-0.429078267	-0.28648346	-0.338955636	-0.399016487	-0.600201233	-0.013254023	-0.532817078	-0.198340233	-0.355416372	0.148889229	-0.186199149	-0.513266376	-0.299049457	-0.030945111	0.301974546	3.276088595	3.00498709	1.011860074	-0.508732004	-0.525041841	-0.734723624	0.079373816	-0.486447784	-0.351625219	-0.280121551	-0.715926124	-0.745164152	-0.421435535	-0.226612865	-0.383729678	-0.186466532	-0.30350546	-0.237930354	-0.733610252	0.219224436	0.707628796	2.601646503	2.640586657	0.737099154
Drug	3.675893977	1.845135221	0.841601701	-0.010018903	-0.342791933	-0.372835477	-0.375547881	-0.375814871	-0.375817048	-0.375817065	-0.375817066	-0.375817066	-0.375817066	-0.375817066	-0.375817066	-0.375817066	-0.375817066	-0.375817066	-0.375817066	-0.375817066	-0.375817066	3.675893977	1.845135221	0.841601701	-0.010018903	-0.342791933	-0.372835477	-0.375547881	-0.375814871	-0.375817048	-0.375817065	-0.375817066	-0.375817066	-0.375817066	-0.375817066	-0.375817066	-0.375817066	-0.375817066	-0.375817066	-0.375817066	-0.375817066	-0.375817066	3.675893977	1.845135221	0.841601701	-0.010018903	-0.342791933	-0.372835477	-0.375547881
[truncated: 14 more columns]
