# Supplementary material for: Inference of Gene Regulatory Networks Incorporating Multi-Source Biological Knowledge via a State Space Model with L1 Regularization
Source: PLoS One. 2014 Aug 27;9(8):e105942. doi: 10.1371/journal.pone.0105942 (PMC4146587; doi:10.1371/journal.pone.0105942)
Supplement: Model S3 — Artificial data for dataset (iii). The artificial observational data (100 time-courses) for dataset (iii). (ZIP) [file pone.0105942.s004.zip]

Archive with 407 entries (406 files):
- Drug.txt
- __MACOSX/
- __MACOSX/._Drug.txt
- GS-1.txt
- __MACOSX/._GS-1.txt
- ts1-1.txt
- __MACOSX/._ts1-1.txt
- ts1-10.txt
- __MACOSX/._ts1-10.txt
- ts1-100.txt
- __MACOSX/._ts1-100.txt
- ts1-11.txt
- __MACOSX/._ts1-11.txt
- ts1-12.txt
- __MACOSX/._ts1-12.txt
- ts1-13.txt
- __MACOSX/._ts1-13.txt
- ts1-14.txt
- __MACOSX/._ts1-14.txt
- ts1-15.txt
- __MACOSX/._ts1-15.txt
- ts1-16.txt
- __MACOSX/._ts1-16.txt
- ts1-17.txt
- __MACOSX/._ts1-17.txt
- ts1-18.txt
- __MACOSX/._ts1-18.txt
- ts1-19.txt
- __MACOSX/._ts1-19.txt
- ts1-2.txt
- __MACOSX/._ts1-2.txt
- ts1-20.txt
- __MACOSX/._ts1-20.txt
- ts1-21.txt
- __MACOSX/._ts1-21.txt
- ts1-22.txt
- __MACOSX/._ts1-22.txt
- ts1-23.txt
- __MACOSX/._ts1-23.txt
- ts1-24.txt
- __MACOSX/._ts1-24.txt
- ts1-25.txt
- __MACOSX/._ts1-25.txt
- ts1-26.txt
- __MACOSX/._ts1-26.txt
- ts1-27.txt
- __MACOSX/._ts1-27.txt
- ts1-28.txt
- __MACOSX/._ts1-28.txt
- ts1-29.txt
- __MACOSX/._ts1-29.txt
- ts1-3.txt
- __MACOSX/._ts1-3.txt
- ts1-30.txt
- __MACOSX/._ts1-30.txt
- ts1-31.txt
- __MACOSX/._ts1-31.txt
- ts1-32.txt
- __MACOSX/._ts1-32.txt
- ts1-33.txt
- __MACOSX/._ts1-33.txt
- ts1-34.txt
- __MACOSX/._ts1-34.txt
- ts1-35.txt
- __MACOSX/._ts1-35.txt
- ts1-36.txt
- __MACOSX/._ts1-36.txt
- ts1-37.txt
- __MACOSX/._ts1-37.txt
- ts1-38.txt
- __MACOSX/._ts1-38.txt
- ts1-39.txt
- __MACOSX/._ts1-39.txt
- ts1-4.txt
- __MACOSX/._ts1-4.txt
- ts1-40.txt
- __MACOSX/._ts1-40.txt
- ts1-41.txt
- __MACOSX/._ts1-41.txt
- ts1-42.txt
- __MACOSX/._ts1-42.txt
- ts1-43.txt
- __MACOSX/._ts1-43.txt
- ts1-44.txt
- __MACOSX/._ts1-44.txt
- ts1-45.txt
- __MACOSX/._ts1-45.txt
- ts1-46.txt
- __MACOSX/._ts1-46.txt
- ts1-47.txt
- __MACOSX/._ts1-47.txt
- ts1-48.txt
- __MACOSX/._ts1-48.txt
- ts1-49.txt
- __MACOSX/._ts1-49.txt
- ts1-5.txt
- __MACOSX/._ts1-5.txt
- ts1-50.txt
- __MACOSX/._ts1-50.txt
- ts1-51.txt
- __MACOSX/._ts1-51.txt
- ts1-52.txt
- __MACOSX/._ts1-52.txt
- ts1-53.txt
- __MACOSX/._ts1-53.txt
- ts1-54.txt
- __MACOSX/._ts1-54.txt
- ts1-55.txt
- __MACOSX/._ts1-55.txt
- ts1-56.txt
- __MACOSX/._ts1-56.txt
- ts1-57.txt
- __MACOSX/._ts1-57.txt
- ts1-58.txt
- __MACOSX/._ts1-58.txt
- ts1-59.txt
- __MACOSX/._ts1-59.txt
- ts1-6.txt
- __MACOSX/._ts1-6.txt
- ts1-60.txt
- __MACOSX/._ts1-60.txt
- ts1-61.txt
- __MACOSX/._ts1-61.txt
- ts1-62.txt
- __MACOSX/._ts1-62.txt
- ts1-63.txt
- __MACOSX/._ts1-63.txt
- ts1-64.txt
- __MACOSX/._ts1-64.txt
- ts1-65.txt
- __MACOSX/._ts1-65.txt
- ts1-66.txt
- __MACOSX/._ts1-66.txt
- ts1-67.txt
- __MACOSX/._ts1-67.txt
- ts1-68.txt
- __MACOSX/._ts1-68.txt
- ts1-69.txt
- __MACOSX/._ts1-69.txt
- ts1-7.txt
- __MACOSX/._ts1-7.txt
- ts1-70.txt
- __MACOSX/._ts1-70.txt
- ts1-71.txt
- __MACOSX/._ts1-71.txt
- ts1-72.txt
- __MACOSX/._ts1-72.txt
- ts1-73.txt
- __MACOSX/._ts1-73.txt
- ts1-74.txt
- __MACOSX/._ts1-74.txt
- ts1-75.txt
- __MACOSX/._ts1-75.txt
- ts1-76.txt
- __MACOSX/._ts1-76.txt
- ts1-77.txt
- __MACOSX/._ts1-77.txt
- ts1-78.txt
- __MACOSX/._ts1-78.txt
- ts1-79.txt
- __MACOSX/._ts1-79.txt
- ts1-8.txt
- __MACOSX/._ts1-8.txt
- ts1-80.txt
- __MACOSX/._ts1-80.txt
- ts1-81.txt
- __MACOSX/._ts1-81.txt
- ts1-82.txt
- __MACOSX/._ts1-82.txt
- ts1-83.txt
- __MACOSX/._ts1-83.txt
- ts1-84.txt
- __MACOSX/._ts1-84.txt
- ts1-85.txt
- __MACOSX/._ts1-85.txt
- ts1-86.txt
- __MACOSX/._ts1-86.txt
- ts1-87.txt
- __MACOSX/._ts1-87.txt
- ts1-88.txt
- __MACOSX/._ts1-88.txt
- ts1-89.txt
- __MACOSX/._ts1-89.txt
- ts1-9.txt
- __MACOSX/._ts1-9.txt
- ts1-90.txt
- __MACOSX/._ts1-90.txt
- ts1-91.txt
- __MACOSX/._ts1-91.txt
- ts1-92.txt
- __MACOSX/._ts1-92.txt
- ts1-93.txt
- __MACOSX/._ts1-93.txt
- ts1-94.txt
- __MACOSX/._ts1-94.txt
- ts1-95.txt
- __MACOSX/._ts1-95.txt
- ts1-96.txt
- __MACOSX/._ts1-96.txt
- ts1-97.txt
- __MACOSX/._ts1-97.txt
- ts1-98.txt
- __MACOSX/._ts1-98.txt
- ts1-99.txt
- __MACOSX/._ts1-99.txt
- tsd1-1.txt
- __MACOSX/._tsd1-1.txt
- tsd1-10.txt
- __MACOSX/._tsd1-10.txt
- tsd1-100.txt
- __MACOSX/._tsd1-100.txt
- tsd1-11.txt
- __MACOSX/._tsd1-11.txt
- tsd1-12.txt
- __MACOSX/._tsd1-12.txt
- tsd1-13.txt
- __MACOSX/._tsd1-13.txt
- tsd1-14.txt
- __MACOSX/._tsd1-14.txt
- tsd1-15.txt
- __MACOSX/._tsd1-15.txt
- tsd1-16.txt
- __MACOSX/._tsd1-16.txt
- tsd1-17.txt
- __MACOSX/._tsd1-17.txt
- tsd1-18.txt
- __MACOSX/._tsd1-18.txt
- tsd1-19.txt
- __MACOSX/._tsd1-19.txt
- tsd1-2.txt
- __MACOSX/._tsd1-2.txt
- tsd1-20.txt
- __MACOSX/._tsd1-20.txt
- tsd1-21.txt
- __MACOSX/._tsd1-21.txt
- tsd1-22.txt
- __MACOSX/._tsd1-22.txt
- tsd1-23.txt
- __MACOSX/._tsd1-23.txt
- tsd1-24.txt
- __MACOSX/._tsd1-24.txt
- tsd1-25.txt
- __MACOSX/._tsd1-25.txt
- tsd1-26.txt
- __MACOSX/._tsd1-26.txt
- tsd1-27.txt
- __MACOSX/._tsd1-27.txt
- tsd1-28.txt
- __MACOSX/._tsd1-28.txt
- tsd1-29.txt
- __MACOSX/._tsd1-29.txt
- tsd1-3.txt
- __MACOSX/._tsd1-3.txt
- tsd1-30.txt
- __MACOSX/._tsd1-30.txt
- tsd1-31.txt
- __MACOSX/._tsd1-31.txt
- tsd1-32.txt
- __MACOSX/._tsd1-32.txt
- tsd1-33.txt
- __MACOSX/._tsd1-33.txt
- tsd1-34.txt
- __MACOSX/._tsd1-34.txt
- tsd1-35.txt
- __MACOSX/._tsd1-35.txt
- tsd1-36.txt
- __MACOSX/._tsd1-36.txt
- tsd1-37.txt
- __MACOSX/._tsd1-37.txt
- tsd1-38.txt
- __MACOSX/._tsd1-38.txt
- tsd1-39.txt
- __MACOSX/._tsd1-39.txt
- tsd1-4.txt
- __MACOSX/._tsd1-4.txt
- tsd1-40.txt
- __MACOSX/._tsd1-40.txt
- tsd1-41.txt
- __MACOSX/._tsd1-41.txt
- tsd1-42.txt
- __MACOSX/._tsd1-42.txt
- tsd1-43.txt
- __MACOSX/._tsd1-43.txt
- tsd1-44.txt
- __MACOSX/._tsd1-44.txt
- tsd1-45.txt
- __MACOSX/._tsd1-45.txt
- tsd1-46.txt
- __MACOSX/._tsd1-46.txt
- tsd1-47.txt
- __MACOSX/._tsd1-47.txt
- tsd1-48.txt
- __MACOSX/._tsd1-48.txt
- tsd1-49.txt
- __MACOSX/._tsd1-49.txt
- tsd1-5.txt
- __MACOSX/._tsd1-5.txt
- tsd1-50.txt
- __MACOSX/._tsd1-50.txt
- tsd1-51.txt
[truncated: 107 more entries]
