# Supplementary material for: Inference of Gene Regulatory Networks Incorporating Multi-Source Biological Knowledge via a State Space Model with L1 Regularization
Source: PLoS One. 2014 Aug 27;9(8):e105942. doi: 10.1371/journal.pone.0105942 (PMC4146587; doi:10.1371/journal.pone.0105942)
Supplement: Model S3 — Artificial data for dataset (iii). The artificial observational data (100 time-courses) for dataset (iii). (ZIP) [file pone.0105942.s004.zip › GS-1.txt]

0	0	0	0	0	0	0	0	0	0
-1	0	0	0	0	-1	0	-1	0	0
1	0	0	-1	0	0	1	0	0	1
1	0	1	0	0	0	1	0	0	1
-1	0	0	0	0	0	0	0	0	0
0	0	0	0	0	0	0	-1	0	0
0	0	-1	0	0	0	0	0	0	0
0	0	0	0	0	0	0	0	0	0
0	0	0	0	0	0	0	0	0	0
0	0	0	0	0	0	0	0	1	0
