# Supplementary material for: Inference of Gene Regulatory Networks Incorporating Multi-Source Biological Knowledge via a State Space Model with L1 Regularization
Source: PLoS One. 2014 Aug 27;9(8):e105942. doi: 10.1371/journal.pone.0105942 (PMC4146587; doi:10.1371/journal.pone.0105942)
Supplement: Model S3 — Artificial data for dataset (iii). The artificial observational data (100 time-courses) for dataset (iii). (ZIP) [file pone.0105942.s004.zip › ts1-100.txt]

Time	1	2	3	4	5	6	7	8	9	10	11	12	13	14	15	16	17	18	19	20	21	22	23	24	25	26	27	28	29	30	31
Rep	1	1	1	1	1	1	1	1	1	1	1	1	1	1	1	1	1	1	1	1	1	1	1	1	1	1	1	1	1	1	1
G1	0.7544716	0.7582612	0.6283124	0.5352311	0.6635012	0.7100136	0.6264846	0.7049101	0.4961998	0.6958661	0.5611944	0.5173007	0.6374744	0.6423554	0.6056	0.6310698	0.6620296	0.5403852	0.6003832	0.6399798	0.5415492	0.5104961	0.621942	0.5660545	0.6513705	0.6107743	0.7470773	0.7634424	0.8643045	0.6792064	0.7084441
G2	0.0933717	0.0951037	0.0774461	0.1078856	0.0638551	0.0994918	0.0916101	0.0703644	0.1222127	0.0803231	0.0766886	0.0627319	0.0902731	0.0726748	0.0998631	0.1085099	0.1343012	0.0648199	0.1173131	0.1271923	0.0822598	0.0487014	0.0537209	0.1159969	0.0621017	0.1103243	0.0673585	0.114051	0.0914484	0.097179	0.1769066
G3	0.3107296	0.3355419	0.2921565	0.3211268	0.3914599	0.3307511	0.336257	0.4050445	0.2872722	0.2409009	0.3554545	0.3060312	0.2748543	0.2720636	0.3240089	0.383044	0.3558424	0.354467	0.2438652	0.3524165	0.3131203	0.3941784	0.4016852	0.3858429	0.3588835	0.2648701	0.3674157	0.356702	0.274059	0.3246254	0.3740975
G4	0.5915335	0.6038713	0.6593007	0.5353579	0.5895407	0.5715736	0.7009479	0.4878897	0.6117589	0.5894368	0.5488868	0.5548334	0.5439722	0.515973	0.5903317	0.6039677	0.4991751	0.751387	0.6242403	0.559609	0.5350454	0.6517402	0.6498473	0.6212503	0.6333057	0.6426508	0.6150933	0.6527869	0.5038119	0.5648396	0.7197921
G5	0.1418174	0.0797982	0.1088901	0.0897268	0.1227682	0.086781	0.1340484	0.1603359	0.1162961	0.1708291	0.0865506	0.075676	0.1090703	0.080721	0.1210698	0.1279994	0.1092687	0.1113315	0.1560604	0.1645954	0.1507864	0.1277063	0.1514151	0.1231927	0.0869612	0.0770161	0.0886744	0.1162131	0.0818178	0.0747914	0.0934645
G6	0.2918059	0.3214393	0.2963736	0.3541641	0.2642979	0.3025646	0.2769611	0.3081557	0.2975794	0.2701805	0.3692388	0.2903828	0.3164464	0.2572874	0.2847248	0.3123655	0.1861198	0.277079	0.2857394	0.3410289	0.2772609	0.3074933	0.3354624	0.2432824	0.2837906	0.2960222	0.2893255	0.357081	0.3609597	0.3564035	0.312174
G7	0.5870404	0.4880939	0.4275173	0.4410456	0.4663326	0.4445244	0.4761937	0.3718098	0.3932539	0.4026998	0.4466598	0.4481	0.4779798	0.517803	0.6126918	0.5134615	0.5185407	0.4640555	0.4827621	0.4428724	0.5207102	0.4810065	0.5204053	0.4780095	0.3758338	0.4699556	0.445099	0.4124538	0.4903334	0.5158756	0.5440935
G8	0.8143304	0.6737712	0.5270715	0.640248	0.6479004	0.649255	0.6741588	0.5932435	0.5954604	0.6516523	0.618932	0.6831043	0.6739862	0.6097363	0.7378201	0.6904627	0.6119135	0.5911176	0.815955	0.6278787	0.705722	0.7310415	0.6827115	0.6363507	0.7638206	0.6286438	0.5970205	0.7059511	0.6680068	0.6721063	0.622745
G9	0.6848676	0.5726644	0.5673567	0.6150872	0.7055808	0.6590092	0.661939	0.5505588	0.5767482	0.5712146	0.5749731	0.59272	0.533887	0.6185364	0.7073817	0.628643	0.5247243	0.5485654	0.5181597	0.7099555	0.6976753	0.767917	0.7417876	0.6987563	0.5668167	0.6241788	0.6326514	0.7459737	0.6158558	0.6173587	0.7280121
G10	0.5981659	0.6956233	0.5579965	0.6218739	0.5446883	0.6817967	0.6682339	0.7769521	0.6346702	0.6098883	0.5802769	0.5646253	0.5658788	0.6292599	0.7034117	0.645653	0.5694863	0.6573229	0.6907618	0.593842	0.6666874	0.6107486	0.637805	0.6496198	0.5550271	0.6142464	0.612127	0.6364181	0.5430706	0.5746751	0.4595113
