# Supplementary material for: Inference of Gene Regulatory Networks Incorporating Multi-Source Biological Knowledge via a State Space Model with L1 Regularization
Source: PLoS One. 2014 Aug 27;9(8):e105942. doi: 10.1371/journal.pone.0105942 (PMC4146587; doi:10.1371/journal.pone.0105942)
Supplement: Model S3 — Artificial data for dataset (iii). The artificial observational data (100 time-courses) for dataset (iii). (ZIP) [file pone.0105942.s004.zip › ts1-13.txt]

Time	1	2	3	4	5	6	7	8	9	10	11	12	13	14	15	16	17	18	19	20	21	22	23	24	25	26	27	28	29	30	31
Rep	1	1	1	1	1	1	1	1	1	1	1	1	1	1	1	1	1	1	1	1	1	1	1	1	1	1	1	1	1	1	1
G1	0.7700556	0.6111766	0.6897661	0.6041602	0.6194933	0.6576929	0.5722715	0.6918903	0.5711692	0.5948507	0.6466435	0.6482574	0.5969189	0.6129689	0.6917116	0.690967	0.8003272	0.5929007	0.7577974	0.622452	0.5680616	0.6400056	0.6712377	0.5710959	0.6083368	0.5669338	0.6207885	0.6076206	0.5892707	0.7275421	0.6942936
G2	0.0850742	0.0628359	0.0893745	0.1398468	0.0721731	0.0900695	0.0921154	0.071139	0.0846636	0.0951482	0.0668578	0.0763246	0.1152789	0.0703102	0.0733062	0.1545923	0.0839927	0.0746636	0.1020394	0.0955011	0.1164011	0.0901826	0.0368557	0.112786	0.0999999	0.1127646	0.0660759	0.0867978	0.1096864	0.1211952	0.068899
G3	0.3965987	0.3374454	0.3994346	0.2779519	0.2388949	0.4054747	0.3110103	0.3834393	0.3463974	0.3322969	0.2830007	0.404128	0.3304629	0.30637	0.3121617	0.2436624	0.430622	0.3270613	0.2841655	0.2739607	0.3292059	0.3271365	0.4037061	0.342766	0.3843322	0.4065779	0.2712087	0.271751	0.3155357	0.2815759	0.2727088
G4	0.6115033	0.6151727	0.5712505	0.6100781	0.6180215	0.6049524	0.5720381	0.5310706	0.5448507	0.5344992	0.4908045	0.663772	0.6604285	0.590213	0.6199552	0.5709774	0.5589536	0.6304495	0.593414	0.5159481	0.6214663	0.6892036	0.672799	0.6362923	0.4917283	0.6285754	0.662746	0.5612105	0.6456179	0.6740888	0.6654716
G5	0.0753237	0.0825028	0.1394013	0.1043392	0.083735	0.0746411	0.1788695	0.1611664	0.113269	0.1062872	0.1339022	0.1045086	0.1425642	0.1003586	0.0990583	0.1520737	0.0917092	0.099377	0.1125049	0.1082416	0.1024745	0.0771948	0.1201877	0.1242381	0.0720196	0.0535111	0.0660599	0.1052639	0.1792809	0.1199868	0.1018856
G6	0.3249225	0.2337701	0.3505182	0.3238727	0.2545625	0.2742358	0.3296496	0.2655537	0.2231201	0.3040036	0.3899886	0.3407443	0.31299	0.2993662	0.3364376	0.2590237	0.3675876	0.2415823	0.2869953	0.2641835	0.3389421	0.2689273	0.2174282	0.2639368	0.2747398	0.2764327	0.3105041	0.3719631	0.2741887	0.234432	0.3066395
G7	0.5339485	0.4517957	0.4623306	0.4330054	0.5035316	0.53129	0.6623207	0.5765053	0.4011974	0.3718933	0.4679705	0.601657	0.5211287	0.3619378	0.4407027	0.414052	0.4515451	0.4426489	0.5773038	0.4851349	0.4563811	0.3970891	0.4330813	0.4068966	0.444147	0.4736398	0.4203312	0.5528514	0.516675	0.4117728	0.4216016
G8	0.5243257	0.6679129	0.6225355	0.6503215	0.6168476	0.7969642	0.6434514	0.6838957	0.7822751	0.5642835	0.6498857	0.6182152	0.5448506	0.5614674	0.6204464	0.6309908	0.6277861	0.6675322	0.4943982	0.7377086	0.6648415	0.7286784	0.6298918	0.6682425	0.6878324	0.6399889	0.5981493	0.6802059	0.6573898	0.6402861	0.6205832
G9	0.6130817	0.5595623	0.5923344	0.6148054	0.7744216	0.6421132	0.6839676	0.6956049	0.7746894	0.6126273	0.6683975	0.6191592	0.743833	0.6644065	0.628303	0.6643398	0.6534517	0.7637225	0.6072632	0.6250184	0.7732703	0.6821494	0.6075798	0.7900761	0.7496067	0.5968291	0.7143284	0.6266003	0.6172534	0.6496367	0.5436546
G10	0.5956315	0.6535483	0.6538417	0.6539934	0.6168259	0.5447193	0.6917851	0.6800561	0.649045	0.6194208	0.7349167	0.7020528	0.5982622	0.7095669	0.6667517	0.6583286	0.6551617	0.6097136	0.6315339	0.5748796	0.7056977	0.7100432	0.5444238	0.7157763	0.5937008	0.6064487	0.6046669	0.6416603	0.6169706	0.6231448	0.5832011
