# Supplementary material for: Inference of Gene Regulatory Networks Incorporating Multi-Source Biological Knowledge via a State Space Model with L1 Regularization
Source: PLoS One. 2014 Aug 27;9(8):e105942. doi: 10.1371/journal.pone.0105942 (PMC4146587; doi:10.1371/journal.pone.0105942)
Supplement: Model S3 — Artificial data for dataset (iii). The artificial observational data (100 time-courses) for dataset (iii). (ZIP) [file pone.0105942.s004.zip › ts1-15.txt]

Time	1	2	3	4	5	6	7	8	9	10	11	12	13	14	15	16	17	18	19	20	21	22	23	24	25	26	27	28	29	30	31
Rep	1	1	1	1	1	1	1	1	1	1	1	1	1	1	1	1	1	1	1	1	1	1	1	1	1	1	1	1	1	1	1
G1	0.6352564	0.5510735	0.6525968	0.5981543	0.6310291	0.6699959	0.7884621	0.6474317	0.6390359	0.6456249	0.5749087	0.718855	0.5999267	0.723509	0.6314397	0.6717607	0.620254	0.6490758	0.6465313	0.5654312	0.6564249	0.7323894	0.5856406	0.6013257	0.5130392	0.649619	0.5255302	0.6968845	0.6241407	0.6967629	0.5152103
G2	0.0695415	0.1264196	0.1197275	0.1438174	0.0963833	0.0563194	0.1106536	0.0975617	0.0756797	0.0975122	0.0748928	0.1126038	0.0750476	0.1325817	0.0746858	0.0778852	0.0398116	0.1156325	0.075075	0.063611	0.0609331	0.076249	0.1091433	0.1225783	0.0798259	0.1216002	0.1188562	0.0775697	0.0695259	0.105825	0.0751468
G3	0.353199	0.211988	0.1721902	0.1887866	0.3028247	0.240171	0.2563034	0.2009486	0.2947127	0.2524777	0.2952497	0.2685891	0.2064004	0.3488109	0.2518371	0.2742957	0.3194055	0.2706664	0.3285983	0.2692342	0.2864891	0.3569535	0.3165003	0.3336287	0.3597747	0.3458109	0.3079733	0.4978602	0.3449112	0.2891395	0.3287094
G4	0.5917582	0.5621061	0.5194915	0.5736147	0.6975493	0.5583965	0.6033437	0.5103144	0.5201165	0.6809066	0.6242598	0.5296132	0.5893452	0.656019	0.658259	0.7369772	0.745765	0.6196934	0.5233916	0.6222666	0.602822	0.6675293	0.6632515	0.7303184	0.6092308	0.506014	0.6261887	0.5552542	0.5688459	0.6142102	0.5659851
G5	0.1403565	0.1353806	0.0999401	0.0813594	0.0910287	0.1123841	0.1220829	0.0855163	0.1014139	0.1302107	0.1120995	0.1340436	0.0839847	0.0865562	0.0800208	0.103877	0.089082	0.1200162	0.0912158	0.0948614	0.0866963	0.0978007	0.1203353	0.098168	0.101448	0.1255148	0.0916322	0.1366918	0.1077053	0.0604402	0.1008409
G6	0.3027732	0.325339	0.2838006	0.286848	0.2610595	0.3156456	0.2666428	0.2677205	0.3589595	0.2138215	0.2345177	0.2357392	0.216599	0.2581509	0.3074028	0.2472776	0.2655223	0.3016439	0.2678924	0.3275872	0.2820317	0.2853265	0.3553429	0.3707252	0.2691039	0.3052394	0.3066543	0.2503269	0.2746941	0.2581972	0.2435705
G7	0.4876483	0.4738292	0.4281458	0.5086077	0.677347	0.6258611	0.5148394	0.5441368	0.7688839	0.5961305	0.7292637	0.5069774	0.563001	0.5378225	0.4981802	0.3904375	0.5092615	0.4962018	0.4325862	0.4259745	0.3368828	0.4854412	0.4950633	0.3592157	0.4241551	0.5274617	0.6155439	0.4288089	0.4191444	0.4572503	0.4862207
G8	0.6214433	0.6766655	0.6611195	0.6386338	0.609502	0.7043756	0.6065191	0.6972365	0.626873	0.6775213	0.6015927	0.5987075	0.6621348	0.7006954	0.5788058	0.5701975	0.6172084	0.6074886	0.5846021	0.5433919	0.5516384	0.4898299	0.6237363	0.6326482	0.6342437	0.721021	0.7454995	0.7537472	0.519068	0.6525688	0.7302688
G9	0.6042293	0.5924417	0.5916404	0.6075717	0.6750414	0.7729651	0.6186241	0.57185	0.6035397	0.6498184	0.7055679	0.7021225	0.5786634	0.6100722	0.5539678	0.6228352	0.5702838	0.675212	0.709331	0.6200268	0.6162673	0.7175112	0.6072865	0.6924245	0.7622347	0.6659483	0.6821528	0.6002474	0.6375051	0.6658522	0.678177
G10	0.7383913	0.6154911	0.592109	0.7289405	0.5516856	0.5651148	0.5757768	0.6557247	0.5755514	0.572476	0.5560072	0.6455062	0.548145	0.5962381	0.6587539	0.6290744	0.6300309	0.6315609	0.6038423	0.5652768	0.6121072	0.638203	0.5833934	0.6467582	0.6540137	0.7620559	0.6296753	0.6183255	0.5043786	0.7127762	0.6920423
