# Supplementary material for: Inference of Gene Regulatory Networks Incorporating Multi-Source Biological Knowledge via a State Space Model with L1 Regularization
Source: PLoS One. 2014 Aug 27;9(8):e105942. doi: 10.1371/journal.pone.0105942 (PMC4146587; doi:10.1371/journal.pone.0105942)
Supplement: Model S3 — Artificial data for dataset (iii). The artificial observational data (100 time-courses) for dataset (iii). (ZIP) [file pone.0105942.s004.zip › ts1-16.txt]

Time	1	2	3	4	5	6	7	8	9	10	11	12	13	14	15	16	17	18	19	20	21	22	23	24	25	26	27	28	29	30	31
Rep	1	1	1	1	1	1	1	1	1	1	1	1	1	1	1	1	1	1	1	1	1	1	1	1	1	1	1	1	1	1	1
G1	0.7058808	0.6681737	0.5608695	0.5477269	0.5740303	0.7221877	0.7069254	0.5814374	0.4981869	0.5605136	0.6344014	0.6604752	0.5683414	0.6161932	0.7129957	0.6811226	0.5956575	0.6795834	0.5804315	0.5381659	0.5522873	0.7720954	0.6389704	0.5618565	0.6114035	0.6919663	0.6256193	0.6470753	0.5982718	0.6773883	0.8140664
G2	0.0855065	0.0396076	0.0009906	0.0003904	0.0003497	0.0031323	0.0040361	0.0011303	6.9e-06	9e-07	0	0.0020683	0.0001378	0.0001105	0.0039768	4.26e-05	0.0694975	0.1276223	0.0881329	0.092982	0.1075149	0.1161686	0.0775034	0.06509	0.0680277	0.0658491	0.0634686	0.1400235	0.0767236	0.0587742	0.0713926
G3	0.3495893	0.2306738	0.2795536	0.2940935	0.429059	0.3656817	0.2768022	0.2168497	0.3643108	0.3593183	0.3749933	0.2760155	0.228759	0.2078727	0.307676	0.317537	0.3849127	0.3111629	0.3325624	0.4364186	0.324557	0.3737176	0.2909729	0.3622724	0.4036046	0.3500983	0.35948	0.3131507	0.2934057	0.4017147	0.3407986
G4	0.6300152	0.6230087	0.4813013	0.6446196	0.7346814	0.6174443	0.6861314	0.7590368	0.5634547	0.6642639	0.8141824	0.6662163	0.7412312	0.6718763	0.7246127	0.650172	0.6128551	0.5261384	0.5679863	0.5267147	0.6024235	0.6471524	0.6906544	0.6024193	0.5870969	0.6675721	0.5851798	0.5603861	0.4933031	0.48528	0.6624758
G5	0.1123267	0.0276465	0.0122513	0.0019568	0.0052356	0.0044303	0.0153475	0.0080664	0.0053597	0.0010922	0.0067323	0.0162055	0.015632	0.0098067	0.0089572	0.0069594	0.0623062	0.0735863	0.0945539	0.1368464	0.1027449	0.1078807	0.1363574	0.1211523	0.1014331	0.1373417	0.0734112	0.1078861	0.1041829	0.1061737	0.1013566
G6	0.2799987	0.2796721	0.3181187	0.2843657	0.3118121	0.2304206	0.1977029	0.2701452	0.2732935	0.315848	0.266375	0.3435156	0.2986553	0.3246764	0.2710216	0.2533237	0.3007206	0.3348113	0.3105586	0.2594547	0.2597418	0.2726874	0.2755413	0.2666874	0.2993633	0.2547988	0.3513737	0.2834608	0.2527688	0.2773213	0.26515
G7	0.5534816	0.4871637	0.4622662	0.6290269	0.4706131	0.3207418	0.4958567	0.435657	0.5072704	0.4816673	0.4964453	0.4221614	0.3518508	0.4392863	0.5535026	0.5567129	0.4545265	0.3908515	0.5029942	0.542286	0.3945022	0.3372645	0.5174857	0.4241016	0.5650751	0.4386798	0.4578364	0.442557	0.5084317	0.3730541	0.4625358
G8	0.6862285	0.623826	0.6214365	0.731922	0.6737944	0.7082847	0.7565935	0.6645223	0.7386923	0.6167586	0.660673	0.6403671	0.5953486	0.6069559	0.6366793	0.676493	0.6977247	0.6058502	0.5413007	0.727005	0.6622229	0.5837852	0.6853299	0.7456586	0.7683472	0.624044	0.5240775	0.6167863	0.6431929	0.6309182	0.5937959
G9	0.8380145	0.5375472	0.7202448	0.7028608	0.6758461	0.721236	0.6595906	0.5353295	0.6939681	0.7023625	0.535109	0.5800452	0.5873428	0.5724419	0.679416	0.7275292	0.6532479	0.6774731	0.5056176	0.5499044	0.7113012	0.6247563	0.6608104	0.6241068	0.6457083	0.6167258	0.6341458	0.7243309	0.6571351	0.7049097	0.655144
G10	0.7546367	0.5771871	0.6018205	0.6392288	0.6085641	0.6585657	0.649817	0.7323892	0.6979862	0.7343627	0.6473782	0.6401662	0.578141	0.6419815	0.6419287	0.5532084	0.7090461	0.655076	0.625428	0.6115959	0.7124353	0.5701194	0.7128891	0.7406695	0.6880441	0.7382636	0.5459324	0.6915435	0.6094714	0.6610419	0.5997763
