# Supplementary material for: Inference of Gene Regulatory Networks Incorporating Multi-Source Biological Knowledge via a State Space Model with L1 Regularization
Source: PLoS One. 2014 Aug 27;9(8):e105942. doi: 10.1371/journal.pone.0105942 (PMC4146587; doi:10.1371/journal.pone.0105942)
Supplement: Model S3 — Artificial data for dataset (iii). The artificial observational data (100 time-courses) for dataset (iii). (ZIP) [file pone.0105942.s004.zip › ts1-19.txt]

Time	1	2	3	4	5	6	7	8	9	10	11	12	13	14	15	16	17	18	19	20	21	22	23	24	25	26	27	28	29	30	31
Rep	1	1	1	1	1	1	1	1	1	1	1	1	1	1	1	1	1	1	1	1	1	1	1	1	1	1	1	1	1	1	1
G1	0.7395286	0.6634355	0.7281459	0.6115033	0.6185438	0.6686401	0.6791682	0.6077237	0.6761457	0.505499	0.7038022	0.6084471	0.651975	0.6097492	0.7690173	0.6666041	0.6868564	0.7097016	0.6908587	0.5969436	0.6910137	0.536832	0.5990153	0.5835392	0.514585	0.6443732	0.6457832	0.6220063	0.5965475	0.5632562	0.6055841
G2	0.0693975	0.0798583	0.0848811	0.0822006	0.0815638	0.1057067	0.0833903	0.0566255	0.0793293	0.0990357	0.0663122	0.0758952	0.0712639	0.0649294	0.0905812	0.0477411	0.058989	0.063533	0.143214	0.0913654	0.0926444	0.1212359	0.099835	0.0691553	0.0859797	0.1123229	0.0509504	0.1169023	0.0885343	0.0886323	0.1129439
G3	0.3452936	0.248634	0.2170287	0.3229937	0.3715434	0.3340561	0.323771	0.3453991	0.3632483	0.3914848	0.2108394	0.2770163	0.3128618	0.3573717	0.2951148	0.3346108	0.2953348	0.2899857	0.2759162	0.2854063	0.3516947	0.4420154	0.3490376	0.2414258	0.4480022	0.3105781	0.4088039	0.3578427	0.378052	0.3010872	0.3337417
G4	0.5921125	0.5908993	0.4951749	0.6256842	0.5923105	0.5533983	0.6434078	0.6460248	0.6200221	0.5624741	0.8415829	0.6978041	0.5409881	0.58726	0.6567664	0.5859578	0.6745712	0.6352728	0.6229319	0.5893695	0.6264934	0.5861389	0.7132333	0.5569301	0.5475304	0.6553966	0.6952373	0.680532	0.6772543	0.7687663	0.6284562
G5	0.1120621	0.0646376	0.050776	0.0293183	0.0429427	0.0257028	0.0454701	0.0335361	0.0047027	0.0362301	0.0180448	0.0479335	0.0260994	0.0246442	0.0340905	0.0333527	0.0850265	0.0985638	0.1521311	0.0782133	0.0857246	0.087135	0.1253261	0.1220107	0.1363189	0.1390562	0.1078583	0.0867807	0.0606223	0.0547838	0.0854311
G6	0.3349609	0.307013	0.3220885	0.2942656	0.278957	0.2835568	0.3264265	0.3828966	0.3345639	0.2772134	0.2979123	0.3009535	0.3356517	0.2634996	0.2967754	0.4321404	0.3323742	0.33295	0.3192899	0.3193959	0.3336924	0.2772325	0.4016213	0.3184936	0.321008	0.2946642	0.2632104	0.2860343	0.3179213	0.2525222	0.3537625
G7	0.5491948	0.438327	0.4605091	0.5379329	0.4668033	0.399853	0.4136098	0.4549561	0.4814293	0.4376452	0.4575039	0.4707594	0.5013491	0.4666409	0.4580972	0.4110893	0.3587306	0.5002667	0.4407536	0.6064642	0.5569902	0.4096268	0.3636417	0.3394492	0.501559	0.6145536	0.3871197	0.3835955	0.4563363	0.4820991	0.4591171
G8	0.6366887	0.7016947	0.6875281	0.5273371	0.58683	0.6928814	0.5710883	0.6630978	0.6035545	0.6890407	0.666148	0.654625	0.6316525	0.6153517	0.6083127	0.5563466	0.5802339	0.6754227	0.6582088	0.6384104	0.6583325	0.574238	0.6524159	0.604567	0.6988678	0.6962732	0.7867661	0.5997868	0.7185162	0.6737817	0.6169245
G9	0.6604106	0.6510644	0.6348077	0.7575094	0.6256943	0.5817017	0.5650295	0.5526264	0.5818714	0.6247108	0.5564107	0.563526	0.5746244	0.6347341	0.6163446	0.6477533	0.6041388	0.6447169	0.7617501	0.5970503	0.7227327	0.6273436	0.7043204	0.6346538	0.7591735	0.6807714	0.6597905	0.6415967	0.627315	0.6842553	0.6235115
G10	0.6323559	0.6706959	0.6820014	0.7805941	0.6542802	0.794168	0.5641426	0.7229694	0.5511814	0.5806658	0.6216932	0.6522116	0.6819349	0.6449271	0.5963323	0.6310609	0.61867	0.6866983	0.5471598	0.7698866	0.6734491	0.6556421	0.7094046	0.6004305	0.691255	0.6778118	0.5763185	0.6213245	0.6817422	0.6313401	0.6244514
