# Supplementary material for: Inference of Gene Regulatory Networks Incorporating Multi-Source Biological Knowledge via a State Space Model with L1 Regularization
Source: PLoS One. 2014 Aug 27;9(8):e105942. doi: 10.1371/journal.pone.0105942 (PMC4146587; doi:10.1371/journal.pone.0105942)
Supplement: Model S3 — Artificial data for dataset (iii). The artificial observational data (100 time-courses) for dataset (iii). (ZIP) [file pone.0105942.s004.zip › ts1-2.txt]

Time	1	2	3	4	5	6	7	8	9	10	11	12	13	14	15	16	17	18	19	20	21	22	23	24	25	26	27	28	29	30	31
Rep	1	1	1	1	1	1	1	1	1	1	1	1	1	1	1	1	1	1	1	1	1	1	1	1	1	1	1	1	1	1	1
G1	0.665577	0.6013098	0.6824368	0.588875	0.5625993	0.6121078	0.7018505	0.6555444	0.6365995	0.7129427	0.6189944	0.5319821	0.6538192	0.6579223	0.7557958	0.6383393	0.5903938	0.647007	0.5850276	0.7212748	0.6996541	0.6017598	0.7031953	0.7722322	0.6334151	0.6931552	0.7258252	0.6577833	0.6424884	0.7608424	0.7445792
G2	0.0711782	0.0227195	0.0109199	0.0186369	0.0101739	0.0175187	0.0299364	0.0334888	0.0354774	0.0184476	0.0189149	0.0212123	0.0296955	0.0187496	0.0423584	0.0183402	0.0628628	0.0909153	0.0610766	0.087581	0.1104429	0.1143426	0.0818253	0.0925716	0.1051446	0.0778232	0.0937185	0.0817785	0.0939729	0.0404776	0.0949653
G3	0.3415096	0.3877597	0.262998	0.2131726	0.253008	0.1877323	0.1707804	0.2325615	0.173256	0.2301918	0.1972662	0.2140625	0.1712373	0.2232814	0.2746672	0.1918401	0.2388241	0.2820007	0.4069466	0.2788575	0.3786412	0.3808063	0.3430059	0.3700134	0.4120643	0.4367836	0.3511979	0.2822937	0.2303463	0.3114305	0.4065348
G4	0.6898599	0.5371453	0.5990464	0.6227087	0.5898501	0.6959559	0.7571012	0.6075096	0.7072907	0.604119	0.5602454	0.6117128	0.6144308	0.5934305	0.6114587	0.6465075	0.4776246	0.5963563	0.5206375	0.5694574	0.6034003	0.5404068	0.5912198	0.6157828	0.654826	0.5854056	0.6178716	0.6974795	0.6041315	0.6623101	0.6883026
G5	0.1189101	0.0608253	0.0488201	0.0491455	0.0419555	0.0405778	0.0410292	0.0564764	0.0365296	0.0362403	0.0352115	0.0669517	0.0572186	0.0237455	0.0262483	0.0468102	0.0794313	0.0828519	0.1220181	0.0891783	0.0849639	0.065459	0.1248046	0.12599	0.1150289	0.1036358	0.0947579	0.1317878	0.1377597	0.1004601	0.1058174
G6	0.306532	0.2832883	0.3006274	0.3002924	0.2501616	0.2149139	0.3262784	0.297972	0.3013392	0.2531765	0.2835148	0.3560682	0.3297624	0.4058726	0.328758	0.3220116	0.3362277	0.388068	0.2763731	0.3356405	0.373292	0.3397253	0.3023336	0.4079894	0.3535355	0.3212111	0.2947919	0.2192764	0.2738621	0.2953905	0.2646613
G7	0.5967402	0.2610276	0.2092843	0.2219852	0.3345463	0.2746424	0.23659	0.2991706	0.2844668	0.2694994	0.2803939	0.2763428	0.2267046	0.2297536	0.2339333	0.2547856	0.4993245	0.5992744	0.4993317	0.5060182	0.4405036	0.416928	0.4840048	0.4005457	0.4256547	0.3014732	0.3973153	0.3903524	0.5433838	0.4688135	0.5000905
G8	0.6647394	0.6698861	0.6863136	0.6673647	0.6300606	0.6196201	0.6067502	0.552305	0.6307812	0.5449366	0.7084206	0.61261	0.8293233	0.5808735	0.6656091	0.6108546	0.7156654	0.6419301	0.560837	0.7691354	0.5646682	0.6720018	0.6069579	0.584569	0.6219285	0.6058995	0.5858598	0.5543052	0.5804656	0.692534	0.6317517
G9	0.6341433	0.5797488	0.6248972	0.8013157	0.5753563	0.5757746	0.6565996	0.5845437	0.6582303	0.594387	0.6676048	0.6854679	0.6309273	0.5704627	0.7914015	0.6659265	0.6281649	0.7064644	0.6016911	0.652755	0.6146489	0.721949	0.6534907	0.5703884	0.540243	0.5751056	0.5502532	0.727118	0.6206754	0.5299418	0.576885
G10	0.5802608	0.6350976	0.6838687	0.8175035	0.646948	0.5555827	0.6130012	0.625439	0.6443479	0.6132706	0.5501321	0.5454176	0.732628	0.7919431	0.618929	0.5385821	0.621637	0.6875006	0.5774365	0.6628259	0.517044	0.6008446	0.6470515	0.5439571	0.7244692	0.6042559	0.6649307	0.6562017	0.6662164	0.6541645	0.6444078
