# Supplementary material for: Inference of Gene Regulatory Networks Incorporating Multi-Source Biological Knowledge via a State Space Model with L1 Regularization
Source: PLoS One. 2014 Aug 27;9(8):e105942. doi: 10.1371/journal.pone.0105942 (PMC4146587; doi:10.1371/journal.pone.0105942)
Supplement: Model S3 — Artificial data for dataset (iii). The artificial observational data (100 time-courses) for dataset (iii). (ZIP) [file pone.0105942.s004.zip › ts1-21.txt]

Time	1	2	3	4	5	6	7	8	9	10	11	12	13	14	15	16	17	18	19	20	21	22	23	24	25	26	27	28	29	30	31
Rep	1	1	1	1	1	1	1	1	1	1	1	1	1	1	1	1	1	1	1	1	1	1	1	1	1	1	1	1	1	1	1
G1	0.7419697	0.6612305	0.5836133	0.6520955	0.6078551	0.5696362	0.599251	0.6153388	0.6670503	0.6620393	0.6224195	0.6688648	0.6104038	0.5658602	0.5580711	0.6897211	0.7822958	0.6781906	0.7640361	0.6419003	0.6492233	0.5544276	0.7293398	0.6843984	0.5983964	0.6600938	0.6447011	0.7718073	0.6147703	0.7121367	0.6064082
G2	0.0811798	0.0292836	0.0170573	0.0046639	0.0097108	0.0180143	0.0284509	0.0215794	0.0132885	0.0213102	0.0007354	0.004139	0.0062683	0.0056751	0.0057341	0.0068637	0.0652996	0.1327575	0.081306	0.1315136	0.0920316	0.1013486	0.0869037	0.112361	0.1266986	0.0818503	0.1297124	0.0852459	0.1018806	0.0625897	0.1182074
G3	0.3263186	0.3084463	0.3015624	0.240297	0.2797565	0.2207394	0.3539186	0.4609977	0.2964774	0.3171689	0.2431994	0.3422711	0.3306234	0.3490105	0.3007275	0.2649201	0.3297561	0.4016211	0.3250759	0.3074775	0.2670839	0.367049	0.3665722	0.3449204	0.3608956	0.3254964	0.3524872	0.3156704	0.3638486	0.3227005	0.2783804
G4	0.5765028	0.5415332	0.6060011	0.6906887	0.594665	0.6205732	0.6337003	0.5481317	0.5723184	0.7085098	0.658083	0.6340171	0.6215917	0.6034111	0.579787	0.6709068	0.5991015	0.576224	0.55132	0.4840801	0.5558371	0.5826441	0.6329059	0.6761794	0.5558686	0.670919	0.5809088	0.6102554	0.5497811	0.6339307	0.657538
G5	0.1326552	0.0707247	0.0695375	0.039105	0.0731322	0.0835186	0.0546488	0.0563534	0.0408629	0.0950774	0.0362447	0.0457194	0.0283831	0.0680585	0.1121957	0.1037663	0.0838319	0.1159125	0.0979696	0.1013898	0.1396313	0.1053109	0.1246203	0.0700146	0.106778	0.1773678	0.0728253	0.1043787	0.1018092	0.1246274	0.0731554
G6	0.3355739	0.3128831	0.3453474	0.3180002	0.3390777	0.3122424	0.2570163	0.2326008	0.3491889	0.2945368	0.2777908	0.3050373	0.2277427	0.3460947	0.2716381	0.2529185	0.2990836	0.2830572	0.297317	0.312589	0.3586538	0.2879651	0.2409289	0.3267782	0.2484799	0.2965004	0.2125958	0.2804287	0.2699304	0.324335	0.3115844
G7	0.5405313	0.4990803	0.3707059	0.4597513	0.4578714	0.5637232	0.4312379	0.4794101	0.4917551	0.3658023	0.5073655	0.5052436	0.4350471	0.3963989	0.4859295	0.5028085	0.5552294	0.3758709	0.4289439	0.399149	0.513159	0.4986327	0.3829831	0.4588828	0.553075	0.6401827	0.5340552	0.3611642	0.3919718	0.5285123	0.4626145
G8	0.5681975	0.5980064	0.6673488	0.5906111	0.7111887	0.7884119	0.7040092	0.6607601	0.6376834	0.749578	0.6402395	0.6855085	0.6058557	0.6849528	0.6085313	0.5975945	0.6358877	0.689426	0.5442798	0.6961361	0.6440677	0.6637182	0.5500635	0.549878	0.5791515	0.6554833	0.6299648	0.5697815	0.6063025	0.6830348	0.5611699
G9	0.6062637	0.4405899	0.3650893	0.2960034	0.3379165	0.2718327	0.2968003	0.3743578	0.2836226	0.3240544	0.2852078	0.3022953	0.3297924	0.3015642	0.2390956	0.3487391	0.5271643	0.6328275	0.6592349	0.5838871	0.575392	0.5531218	0.6047121	0.7488701	0.5716672	0.5336739	0.5438179	0.7890993	0.6712771	0.7097954	0.7194573
G10	0.6338276	0.6110886	0.6038042	0.6864945	0.6397326	0.6277054	0.6435289	0.6895085	0.587929	0.6311454	0.5147984	0.6271821	0.5874868	0.6141199	0.7193149	0.5652001	0.5710127	0.6620619	0.6046002	0.6047387	0.6958255	0.7005374	0.7036222	0.7016263	0.6814343	0.6767327	0.656744	0.7133274	0.6115655	0.7502307	0.662586
