# Supplementary material for: Inference of Gene Regulatory Networks Incorporating Multi-Source Biological Knowledge via a State Space Model with L1 Regularization
Source: PLoS One. 2014 Aug 27;9(8):e105942. doi: 10.1371/journal.pone.0105942 (PMC4146587; doi:10.1371/journal.pone.0105942)
Supplement: Model S3 — Artificial data for dataset (iii). The artificial observational data (100 time-courses) for dataset (iii). (ZIP) [file pone.0105942.s004.zip › ts1-27.txt]

Time	1	2	3	4	5	6	7	8	9	10	11	12	13	14	15	16	17	18	19	20	21	22	23	24	25	26	27	28	29	30	31
Rep	1	1	1	1	1	1	1	1	1	1	1	1	1	1	1	1	1	1	1	1	1	1	1	1	1	1	1	1	1	1	1
G1	0.6698997	0.1922845	0.1500161	0.0827943	0.0557493	0.0494353	0.0466124	0.0296007	0.0458005	0.0449202	0.023714	0.0348813	0.0487381	0.0722	0.0454287	0.0231349	0.5217764	0.567487	0.5350706	0.6109162	0.6861222	0.6851818	0.6134709	0.680449	0.5556545	0.5462997	0.6160414	0.5884052	0.5816774	0.5507337	0.5919062
G2	0.0799237	0.0981836	0.1102109	0.1060394	0.0924404	0.080077	0.0969145	0.0779666	0.0868077	0.1062603	0.0793317	0.085148	0.0850487	0.032662	0.0972126	0.0800304	0.0641474	0.0942614	0.0458768	0.0695267	0.1490634	0.0777125	0.0752172	0.1123159	0.061643	0.072788	0.0664879	0.086223	0.1054899	0.1177164	0.0884152
G3	0.3475821	0.1028496	0.134149	0.1100898	0.2027164	0.1841623	0.1761076	0.2951086	0.1530299	0.1637126	0.1569919	0.2158309	0.1610972	0.1570616	0.2054815	0.1489684	0.4621188	0.397845	0.4482441	0.2443328	0.2413241	0.3391761	0.2695718	0.3231707	0.3144146	0.2994598	0.3422097	0.3518651	0.3625464	0.3475616	0.3222294
G4	0.5155512	0.5834606	0.6104591	0.4992276	0.3468983	0.2910992	0.3190703	0.357419	0.3302205	0.2878045	0.3432099	0.251903	0.3755365	0.3640458	0.4722198	0.3530096	0.4811246	0.6048983	0.6288793	0.6477417	0.5334609	0.7001108	0.5557995	0.5615057	0.5790901	0.6025402	0.5891954	0.5904838	0.60383	0.6429798	0.5726406
G5	0.0984161	0.0585775	0.11784	0.1815769	0.1900083	0.1969762	0.2077988	0.250332	0.2232266	0.2944291	0.1913909	0.2117222	0.2057917	0.1704843	0.2527148	0.2897582	0.4138806	0.3895869	0.1674353	0.128183	0.1218211	0.1125816	0.1023108	0.1628273	0.0797005	0.1143642	0.0918921	0.1418194	0.0847734	0.1139676	0.1064059
G6	0.3638492	0.2408578	0.2185575	0.1906559	0.2418073	0.2184447	0.2519857	0.2165103	0.197509	0.1978687	0.1868172	0.2279911	0.2106275	0.2340284	0.20631	0.2250884	0.273125	0.2575398	0.2988161	0.277853	0.3176885	0.2464934	0.3045294	0.2673562	0.3118083	0.2466291	0.2894683	0.3202374	0.2672691	0.3412788	0.2875278
G7	0.6184188	0.5320726	0.6267233	0.6222873	0.5669887	0.6895945	0.7404208	0.5703052	0.6547866	0.6689172	0.6040216	0.5541818	0.6581053	0.6006245	0.6124184	0.6298886	0.5690005	0.417541	0.4337214	0.3875234	0.5134773	0.5164171	0.4942081	0.456192	0.4282974	0.5275249	0.4161826	0.5213961	0.5619006	0.5037902	0.5203748
G8	0.6025528	0.5668798	0.6046893	0.5553719	0.5900086	0.618718	0.7230142	0.6779848	0.8370303	0.6472855	0.6699551	0.6418907	0.6450363	0.6915106	0.672877	0.5568598	0.6803598	0.7618978	0.5669819	0.5695693	0.6582063	0.5362857	0.6948898	0.622221	0.5894634	0.5896297	0.6560918	0.6299351	0.5712679	0.5719998	0.7078549
G9	0.697972	0.6160162	0.6590805	0.7268784	0.6485225	0.580367	0.5222603	0.7258468	0.6541001	0.6242866	0.6667153	0.6798719	0.5173436	0.7032702	0.4969659	0.588943	0.5619029	0.6999955	0.5325486	0.6021069	0.7463501	0.7208478	0.7802967	0.6275067	0.7804303	0.5964736	0.626467	0.6923519	0.7443632	0.6459554	0.7277048
G10	0.6232431	0.6870164	0.6152785	0.8219292	0.6655267	0.6824259	0.5533659	0.6378257	0.7450692	0.7011434	0.7059424	0.6349486	0.6312923	0.7553758	0.5929618	0.6278445	0.5826337	0.495553	0.5884768	0.6036257	0.6368638	0.7185702	0.7024417	0.631079	0.690538	0.558965	0.5292348	0.5976645	0.555565	0.6078208	0.7449792
