# Supplementary material for: Inference of Gene Regulatory Networks Incorporating Multi-Source Biological Knowledge via a State Space Model with L1 Regularization
Source: PLoS One. 2014 Aug 27;9(8):e105942. doi: 10.1371/journal.pone.0105942 (PMC4146587; doi:10.1371/journal.pone.0105942)
Supplement: Model S3 — Artificial data for dataset (iii). The artificial observational data (100 time-courses) for dataset (iii). (ZIP) [file pone.0105942.s004.zip › ts1-3.txt]

Time	1	2	3	4	5	6	7	8	9	10	11	12	13	14	15	16	17	18	19	20	21	22	23	24	25	26	27	28	29	30	31
Rep	1	1	1	1	1	1	1	1	1	1	1	1	1	1	1	1	1	1	1	1	1	1	1	1	1	1	1	1	1	1	1
G1	0.7342083	0.6831212	0.7881862	0.6224054	0.6377541	0.5467127	0.7354704	0.6563616	0.6739122	0.6261197	0.5564062	0.6330843	0.6207107	0.6545452	0.5903841	0.6440853	0.653621	0.5924611	0.6971007	0.615063	0.6497729	0.6681765	0.6448866	0.7229403	0.570092	0.6285833	0.5835848	0.6003275	0.5770803	0.5770135	0.6920331
G2	0.085685	0.0564876	0.0874309	0.0500247	0.0844664	0.1404603	0.1001792	0.0943866	0.1152536	0.0553676	0.1059354	0.0736929	0.1057084	0.1051663	0.0664247	0.1020573	0.0653296	0.0968337	0.0989719	0.1422687	0.0795553	0.0882928	0.0939807	0.0903792	0.0681251	0.0867026	0.0890098	0.0553448	0.0364915	0.0895928	0.071376
G3	0.3866412	0.2226335	0.1634751	0.1586902	0.1853512	0.2329806	0.1887516	0.2233474	0.2936149	0.2075553	0.2815562	0.2599138	0.3392773	0.2408535	0.2544724	0.2837338	0.366932	0.3469749	0.316745	0.3559764	0.332065	0.2956051	0.271338	0.3577181	0.4156968	0.4138983	0.2986745	0.3942057	0.3786365	0.2447972	0.3139904
G4	0.5331515	0.7067967	0.6689678	0.5678283	0.5532456	0.571656	0.5087747	0.4963217	0.5845818	0.5457713	0.5931698	0.6633417	0.5893281	0.661248	0.5815038	0.5196838	0.4911134	0.5333647	0.6124179	0.6496115	0.4780334	0.7026442	0.5080286	0.6291762	0.5661953	0.6752097	0.677275	0.6527743	0.5511774	0.4761624	0.6148907
G5	0.0839462	0.1395065	0.1319871	0.1034937	0.1376284	0.1094622	0.1366642	0.1349649	0.1609047	0.1360291	0.148236	0.1066966	0.0643987	0.1155036	0.1190487	0.1226377	0.0573203	0.0840558	0.1126659	0.0650485	0.0758226	0.1382891	0.1234768	0.1170911	0.0954874	0.1089986	0.0822474	0.1362531	0.1338961	0.1033231	0.1267252
G6	0.25472	0.291768	0.2795704	0.2624537	0.262771	0.2822792	0.3020942	0.2760967	0.3490014	0.2690891	0.3078932	0.3422146	0.2525695	0.2476934	0.3914049	0.280799	0.3172491	0.3600934	0.3859389	0.2827996	0.3438835	0.2907332	0.2961381	0.2698473	0.2978548	0.238173	0.2389671	0.272256	0.2570646	0.293403	0.3329509
G7	0.541549	0.2610762	0.390442	0.5372112	0.6088088	0.5097379	0.4091578	0.4968381	0.4782017	0.5174697	0.5626682	0.4370289	0.5297654	0.4578977	0.4755781	0.4643117	0.5303556	0.4039054	0.3980098	0.4856843	0.409052	0.5995124	0.5036121	0.5249663	0.5110105	0.4875317	0.5346284	0.4630642	0.5235405	0.4278986	0.3643482
G8	0.6064923	0.6639378	0.5897466	0.6669193	0.5698241	0.626243	0.7088202	0.6130664	0.6675463	0.6464079	0.6397247	0.5985192	0.6449447	0.5636085	0.6717759	0.6447627	0.6584002	0.5270196	0.5694947	0.7339975	0.7519157	0.7377609	0.5982133	0.5231651	0.6843446	0.6347168	0.6659563	0.7155213	0.5778607	0.7066297	0.6524816
G9	0.7835554	0.5252171	0.3130077	0.342982	0.2763274	0.3490682	0.3277744	0.3526864	0.2330203	0.376732	0.3328113	0.3127544	0.336722	0.3060719	0.2888805	0.3355824	0.562429	0.5976767	0.5651626	0.646697	0.5115916	0.6321662	0.6610573	0.6434312	0.6907987	0.6408044	0.699066	0.7555708	0.5509808	0.5672939	0.7305877
G10	0.5888323	0.6126609	0.6704988	0.7591285	0.6171446	0.5934826	0.7560181	0.5990857	0.5642295	0.6737945	0.6543711	0.5362107	0.6275155	0.6736549	0.7687416	0.5671753	0.6252885	0.6935949	0.605737	0.6301109	0.5609653	0.6370093	0.7493171	0.7083109	0.550075	0.5597029	0.5807418	0.5700321	0.6745385	0.630525	0.6270677
