# Supplementary material for: Inference of Gene Regulatory Networks Incorporating Multi-Source Biological Knowledge via a State Space Model with L1 Regularization
Source: PLoS One. 2014 Aug 27;9(8):e105942. doi: 10.1371/journal.pone.0105942 (PMC4146587; doi:10.1371/journal.pone.0105942)
Supplement: Model S3 — Artificial data for dataset (iii). The artificial observational data (100 time-courses) for dataset (iii). (ZIP) [file pone.0105942.s004.zip › ts1-30.txt]

Time	1	2	3	4	5	6	7	8	9	10	11	12	13	14	15	16	17	18	19	20	21	22	23	24	25	26	27	28	29	30	31
Rep	1	1	1	1	1	1	1	1	1	1	1	1	1	1	1	1	1	1	1	1	1	1	1	1	1	1	1	1	1	1	1
G1	0.6445283	0.1630302	0.0968539	0.0221125	0.0183291	0.0036359	0.004559	0.0068032	0.0038214	0.0015838	0.0088026	0.0098937	0.0080016	0.0040166	0.0062117	0.0036005	0.4378696	0.5357538	0.5717965	0.6380534	0.6924875	0.6334862	0.6626162	0.642839	0.6695193	0.6635738	0.6004991	0.6702197	0.6143341	0.6574646	0.647002
G2	0.0698141	0.1038926	0.0988557	0.2168936	0.2776266	0.1845771	0.2039275	0.2909365	0.3417067	0.3631584	0.4010404	0.314895	0.2332047	0.2441624	0.2006192	0.1854416	0.2432341	0.1784696	0.1334069	0.0756868	0.0710375	0.1136183	0.0638184	0.0653336	0.0573895	0.1149067	0.1259095	0.1063539	0.0793581	0.0925149	0.0914365
G3	0.3408202	0.156464	0.1606182	0.1847725	0.1764316	0.2049528	0.1572623	0.0478106	0.0473738	0.0393028	0.0366149	0.1196359	0.0541756	0.0689849	0.0587425	0.1039624	0.3641529	0.3702039	0.403021	0.2734965	0.3060629	0.4282713	0.4218271	0.306743	0.251123	0.2827293	0.3161333	0.3398276	0.3025313	0.3201866	0.3387914
G4	0.621832	0.6027386	0.5611881	0.6238757	0.6082251	0.6587586	0.6904289	0.5924589	0.4734755	0.4375125	0.4443714	0.3039963	0.4707056	0.5457933	0.4777931	0.5232957	0.4753434	0.5699951	0.6141595	0.659635	0.4711798	0.6500781	0.5749305	0.5630369	0.622267	0.5886441	0.5497504	0.5809578	0.5482197	0.5732913	0.6463629
G5	0.1093849	0.1720622	0.3692389	0.5101165	0.5503491	0.663108	0.5238951	0.6329598	0.5072359	0.6946272	0.6803443	0.6067151	0.6377032	0.6036995	0.7051485	0.6305928	0.532789	0.3626652	0.2101147	0.1328288	0.1556323	0.0966417	0.1296507	0.0804247	0.1012079	0.1524065	0.1232884	0.1073151	0.1073366	0.1097066	0.1330949
G6	0.2973643	0.214464	0.3107998	0.3882072	0.3150215	0.4649947	0.4119649	0.4341138	0.4593673	0.488367	0.4482258	0.577399	0.5435409	0.4740074	0.4757659	0.3909834	0.4711584	0.4007747	0.3449611	0.2935849	0.3178881	0.2776189	0.2861189	0.2911464	0.3214713	0.3539632	0.2503323	0.2625809	0.2993195	0.274714	0.2723383
G7	0.5076185	0.3322993	0.5947753	0.6414532	0.4770975	0.5848604	0.6766974	0.6219164	0.7111316	0.6182162	0.5674149	0.5552467	0.5802046	0.5262015	0.596369	0.5692791	0.5594213	0.439516	0.2865529	0.4952162	0.4658049	0.4263814	0.4450632	0.4621954	0.4413849	0.4919461	0.4551132	0.5274038	0.4914603	0.4438206	0.4630724
G8	0.5757663	0.2531708	0.1199274	0.1002811	0.0977681	0.0887786	0.0485147	0.0481514	0.0756633	0.0646474	0.0638227	0.0614153	0.0667205	0.0858038	0.0813458	0.0666418	0.4486432	0.509748	0.5989335	0.6137154	0.6099457	0.5422648	0.7175545	0.8802144	0.6466883	0.6467734	0.6492655	0.5753097	0.6162954	0.5959671	0.6612556
G9	0.7445412	0.7228974	0.554055	0.7006863	0.6768933	0.5640425	0.6695316	0.6817472	0.527812	0.5245573	0.5958374	0.6035757	0.6651356	0.5976566	0.5945032	0.6293164	0.5937831	0.6179564	0.5716006	0.6278486	0.5761838	0.5942549	0.6329755	0.6571015	0.527588	0.6263102	0.5976398	0.6421106	0.6048442	0.5871253	0.6300216
G10	0.6302213	0.5551564	0.7434281	0.5556865	0.670785	0.6222263	0.8353707	0.6357891	0.5702929	0.563888	0.7194766	0.6113011	0.6496283	0.7278672	0.6142359	0.6934145	0.7299527	0.6302044	0.6652386	0.6403347	0.6399104	0.6937463	0.63807	0.6099275	0.7133184	0.6045749	0.6429367	0.6437902	0.6106052	0.6342624	0.6346043
