# Supplementary material for: Inference of Gene Regulatory Networks Incorporating Multi-Source Biological Knowledge via a State Space Model with L1 Regularization
Source: PLoS One. 2014 Aug 27;9(8):e105942. doi: 10.1371/journal.pone.0105942 (PMC4146587; doi:10.1371/journal.pone.0105942)
Supplement: Model S3 — Artificial data for dataset (iii). The artificial observational data (100 time-courses) for dataset (iii). (ZIP) [file pone.0105942.s004.zip › ts1-34.txt]

Time	1	2	3	4	5	6	7	8	9	10	11	12	13	14	15	16	17	18	19	20	21	22	23	24	25	26	27	28	29	30	31
Rep	1	1	1	1	1	1	1	1	1	1	1	1	1	1	1	1	1	1	1	1	1	1	1	1	1	1	1	1	1	1	1
G1	0.77784	0.6745433	0.6002412	0.7105416	0.6924242	0.5987907	0.6951999	0.7118511	0.7906856	0.6823337	0.6555237	0.6975466	0.7053078	0.6318523	0.6722233	0.6470361	0.5262574	0.7067838	0.7860942	0.6364058	0.650914	0.6185609	0.6455927	0.6366232	0.7322719	0.599037	0.596475	0.6214856	0.6448272	0.6641684	0.6706944
G2	0.0704504	0.0385862	0.0540766	0.0507683	0.0413478	0.0520014	0.0521867	0.0609912	0.0438154	0.0624661	0.0567017	0.0646803	0.0409796	0.068264	0.0662518	0.0665949	0.1522993	0.1093672	0.0671091	0.147421	0.1040742	0.1289942	0.0868578	0.0640791	0.0857924	0.1226187	0.1121852	0.1064172	0.0710946	0.0811856	0.1211727
G3	0.3299513	0.2929705	0.3223573	0.326077	0.2684108	0.3301321	0.3904377	0.3280727	0.3166118	0.3345646	0.3606522	0.3786107	0.3351139	0.3355881	0.3046624	0.3319511	0.3129269	0.3987242	0.3272003	0.3416365	0.2962221	0.3280289	0.3347228	0.4108517	0.3686866	0.3126176	0.2873561	0.3569965	0.3623366	0.3700365	0.3733323
G4	0.486712	0.6141841	0.5821211	0.7156492	0.720243	0.6323816	0.693489	0.5990769	0.5820889	0.6842507	0.598598	0.6855213	0.6326434	0.6637017	0.6914741	0.5645936	0.5303644	0.6150343	0.5807084	0.5522233	0.6977054	0.6291892	0.6128572	0.4685145	0.6036054	0.6474088	0.5789133	0.5839601	0.6940454	0.7330472	0.6854463
G5	0.1083307	0.0731337	0.1112189	0.1378401	0.1373626	0.1143255	0.0990379	0.0946251	0.0973879	0.0730171	0.0752999	0.0727308	0.1243117	0.1319164	0.102482	0.1149028	0.0857748	0.1466438	0.1393672	0.1297873	0.1406161	0.0947577	0.1596627	0.1261863	0.139833	0.1469254	0.115088	0.0888356	0.1428468	0.1113668	0.1140913
G6	0.2814389	0.3434868	0.3572774	0.4139231	0.4605552	0.4551325	0.4013294	0.4792443	0.5360152	0.4772386	0.4957255	0.4773708	0.5055305	0.5418733	0.4331147	0.4835236	0.5178143	0.3483906	0.3674915	0.2944487	0.3800755	0.3198167	0.2218683	0.2536866	0.3328686	0.2969677	0.3777011	0.3793909	0.3073778	0.2462019	0.2275858
G7	0.5740593	0.3380617	0.3892299	0.4455792	0.4983021	0.5146912	0.3534612	0.3588589	0.4010699	0.4206262	0.4212594	0.4722068	0.3894928	0.436891	0.4145781	0.4375211	0.461794	0.5636037	0.4659129	0.4721125	0.4954229	0.5359289	0.4847933	0.4262558	0.3658269	0.4651724	0.485106	0.6153221	0.3939911	0.4852558	0.3836451
G8	0.7203716	0.3616382	0.2382527	0.2543063	0.214062	0.2351885	0.2589815	0.2942065	0.2578028	0.2908995	0.2187118	0.2659291	0.2276155	0.2249865	0.2852359	0.2563946	0.5000955	0.5376728	0.6721525	0.6308915	0.5876281	0.5819562	0.5550362	0.5715206	0.5696869	0.6665875	0.669669	0.635228	0.622694	0.5563018	0.5798652
G9	0.6617823	0.5171616	0.6413128	0.7264649	0.7478195	0.6963929	0.6318639	0.6710514	0.6295952	0.6523386	0.6405243	0.7393746	0.7232844	0.6877784	0.617724	0.6793812	0.6938443	0.6476136	0.6591556	0.5564747	0.6207232	0.6141329	0.6438815	0.587081	0.6567939	0.7625209	0.6384508	0.6363429	0.6575634	0.6461467	0.6126947
G10	0.6009338	0.6749807	0.5445218	0.6021918	0.5072658	0.6686997	0.6100867	0.6557029	0.7093917	0.5807648	0.6638706	0.6059676	0.6783805	0.5813209	0.5764326	0.555062	0.6802479	0.5999016	0.6547669	0.5958987	0.6851249	0.8396375	0.608814	0.7417471	0.50853	0.5884416	0.555294	0.5719002	0.6719228	0.5454756	0.6074672
