# Supplementary material for: Inference of Gene Regulatory Networks Incorporating Multi-Source Biological Knowledge via a State Space Model with L1 Regularization
Source: PLoS One. 2014 Aug 27;9(8):e105942. doi: 10.1371/journal.pone.0105942 (PMC4146587; doi:10.1371/journal.pone.0105942)
Supplement: Model S3 — Artificial data for dataset (iii). The artificial observational data (100 time-courses) for dataset (iii). (ZIP) [file pone.0105942.s004.zip › ts1-36.txt]

Time	1	2	3	4	5	6	7	8	9	10	11	12	13	14	15	16	17	18	19	20	21	22	23	24	25	26	27	28	29	30	31
Rep	1	1	1	1	1	1	1	1	1	1	1	1	1	1	1	1	1	1	1	1	1	1	1	1	1	1	1	1	1	1	1
G1	0.6743681	0.6957154	0.6136227	0.5470827	0.5930341	0.5232258	0.649275	0.6472759	0.6302192	0.6002323	0.6537764	0.5280886	0.5796034	0.6087294	0.6327373	0.6840308	0.6687347	0.7148022	0.6084996	0.5179562	0.5563925	0.6616138	0.6161218	0.6467532	0.5818748	0.5559895	0.6721751	0.7043007	0.6610882	0.6984598	0.6353729
G2	0.1204505	0.0115588	0.0001048	0.0001494	0	1e-05	1.1e-06	0.0006181	0.0009741	9.57e-05	8e-07	0.0041466	0.0004824	0.0024481	0.0004109	0.0003467	0.1087526	0.1236994	0.0909376	0.0555945	0.0811017	0.0626606	0.0808825	0.0676204	0.1296178	0.0779377	0.0689767	0.1118206	0.0755165	0.0646364	0.0819239
G3	0.3668992	0.3277991	0.2697272	0.3481354	0.2527038	0.2783782	0.3433423	0.4411336	0.3897778	0.2666286	0.2597915	0.2356117	0.3151163	0.2970765	0.365323	0.4202622	0.2520075	0.3058128	0.3454618	0.4502932	0.3181896	0.2843547	0.3421786	0.3328432	0.2729572	0.3761096	0.3254025	0.3100004	0.3292351	0.4186587	0.4115734
G4	0.5544525	0.5632216	0.5892337	0.6475597	0.5973312	0.5908785	0.5351802	0.6628766	0.636893	0.5981691	0.6420574	0.5247357	0.5365191	0.5618663	0.5885909	0.612835	0.4833005	0.634042	0.6072698	0.521421	0.5507129	0.5312179	0.5195864	0.6049138	0.5820062	0.5664564	0.6183832	0.5654023	0.6367308	0.5379273	0.6724606
G5	0.0843581	0.1891171	0.1424011	0.1412788	0.1440053	0.1322543	0.1489713	0.1366364	0.1105166	0.1440079	0.1469073	0.0972705	0.1447864	0.0876065	0.1128415	0.1310012	0.1349061	0.1545206	0.0856838	0.0593706	0.2292896	0.100245	0.1074823	0.0894882	0.1211185	0.1327916	0.1626666	0.1339552	0.0914598	0.0971899	0.1041499
G6	0.2782689	0.2858724	0.3333997	0.4005769	0.2768866	0.3148015	0.2645966	0.2595064	0.2561036	0.2748843	0.3794866	0.301856	0.2438534	0.2416795	0.2748791	0.2807456	0.3422664	0.3335472	0.3811604	0.2761929	0.2893396	0.3280858	0.3124381	0.2946434	0.2574388	0.2318269	0.2231614	0.2477797	0.3220403	0.2890469	0.3142094
G7	0.5224229	0.4581219	0.4952438	0.6352943	0.4231526	0.5060827	0.454926	0.5136002	0.4386174	0.3951431	0.4081539	0.4115951	0.5187444	0.5308466	0.5204196	0.5044327	0.5714414	0.519922	0.540284	0.5769333	0.4263151	0.3458091	0.3298615	0.4409141	0.6329254	0.6023084	0.3191225	0.3745896	0.4527328	0.4921281	0.4401346
G8	0.6541475	0.5358143	0.7101278	0.582877	0.8919186	0.5750557	0.689999	0.607293	0.5631616	0.6109494	0.6641715	0.794121	0.5873205	0.5733441	0.7238816	0.7884521	0.6509591	0.6421432	0.5679082	0.6414845	0.5910215	0.6964749	0.5743705	0.6123558	0.6380828	0.6821402	0.6075518	0.7330959	0.6274863	0.67528	0.6186341
G9	0.7100667	0.3139814	0.1965052	0.1584245	0.1927075	0.1491117	0.1630757	0.1472406	0.1258368	0.1331164	0.1478178	0.2135551	0.1483305	0.1109398	0.1287011	0.1829332	0.4589045	0.5438704	0.5203581	0.5061906	0.6291707	0.6517593	0.6587368	0.6593421	0.6429734	0.6285967	0.6778564	0.6103836	0.6408542	0.5169526	0.6356718
G10	0.5942795	0.5837788	0.6186333	0.5719681	0.4772066	0.6049468	0.5586455	0.4942519	0.4846135	0.4270076	0.4682256	0.5825027	0.5809312	0.5490434	0.5442981	0.3897108	0.4529655	0.4881479	0.6667684	0.6671249	0.7218076	0.6277389	0.7182281	0.6195407	0.627932	0.6062817	0.6535661	0.6343488	0.6035704	0.601328	0.6897927
