# Supplementary material for: Inference of Gene Regulatory Networks Incorporating Multi-Source Biological Knowledge via a State Space Model with L1 Regularization
Source: PLoS One. 2014 Aug 27;9(8):e105942. doi: 10.1371/journal.pone.0105942 (PMC4146587; doi:10.1371/journal.pone.0105942)
Supplement: Model S3 — Artificial data for dataset (iii). The artificial observational data (100 time-courses) for dataset (iii). (ZIP) [file pone.0105942.s004.zip › ts1-37.txt]

Time	1	2	3	4	5	6	7	8	9	10	11	12	13	14	15	16	17	18	19	20	21	22	23	24	25	26	27	28	29	30	31
Rep	1	1	1	1	1	1	1	1	1	1	1	1	1	1	1	1	1	1	1	1	1	1	1	1	1	1	1	1	1	1	1
G1	0.6586749	0.5115655	0.3584391	0.3097651	0.3759593	0.3569538	0.2791141	0.3514049	0.2964425	0.3408447	0.3456985	0.353061	0.3033107	0.5006502	0.3225749	0.3307051	0.4296272	0.5863931	0.5910979	0.5885947	0.6521708	0.5068049	0.5860995	0.5768165	0.6282354	0.7266757	0.5925809	0.6810519	0.559568	0.6842483	0.6390961
G2	0.0676847	0.0230636	0.0043104	0.0010066	6e-05	4.5e-06	0.0003544	0	1.4e-06	9.4e-06	1e-07	0.0011224	0.0005563	5.9e-06	0	0.0006618	0.0816213	0.1019543	0.0822604	0.1061211	0.120313	0.0914557	0.0706211	0.0905004	0.087256	0.0567633	0.0736554	0.098421	0.1195754	0.1061766	0.0984498
G3	0.3575985	0.3090516	0.1634713	0.1990959	0.1868724	0.1993941	0.1893422	0.2484177	0.2066526	0.2237461	0.2133398	0.2469171	0.2852059	0.2849301	0.2324949	0.1483372	0.2070366	0.2138483	0.3621222	0.3661717	0.3256172	0.2650335	0.3221774	0.4286648	0.3993763	0.3164498	0.3553778	0.3060763	0.2955328	0.3382074	0.2472793
G4	0.5838907	0.7024774	0.4949776	0.3481682	0.3083633	0.4138339	0.2971489	0.3458465	0.3099116	0.300995	0.4078244	0.289891	0.3163628	0.3269561	0.2904657	0.3714682	0.3604955	0.4820393	0.5603709	0.6505063	0.5722055	0.6252709	0.7117659	0.5972793	0.6267714	0.5434562	0.7240588	0.5765481	0.5149427	0.6075847	0.632703
G5	0.1094189	0.081556	0.0702079	0.2078858	0.1838176	0.1874387	0.2641378	0.2148154	0.1420877	0.1496832	0.1760879	0.1323813	0.2123365	0.1659618	0.1415852	0.1507232	0.2644014	0.2089016	0.1596135	0.0964307	0.1241054	0.0751113	0.111969	0.1020874	0.0900082	0.1157178	0.1001228	0.127971	0.0702567	0.0950086	0.1038886
G6	0.2471051	0.3244868	0.3835388	0.3315222	0.3507362	0.3542329	0.2806285	0.3745255	0.3089262	0.2784741	0.2855198	0.3363131	0.441817	0.2716443	0.43739	0.4143499	0.2569702	0.4400476	0.2925433	0.2386177	0.2939711	0.2480224	0.3200725	0.2655858	0.4022978	0.2630368	0.3121638	0.3622318	0.2504362	0.2652146	0.3332904
G7	0.5826776	0.154949	0.1182205	0.061723	0.0603688	0.0421596	0.0498949	0.0732999	0.0431772	0.0654454	0.0351609	0.0672012	0.0415598	0.0657682	0.0608214	0.0871143	0.467136	0.5687063	0.5472762	0.4401401	0.3071859	0.4528825	0.4076224	0.4322166	0.5911502	0.5942816	0.3906604	0.4471611	0.4210626	0.3463217	0.4095256
G8	0.5821396	0.5722843	0.7468613	0.5003951	0.5748848	0.6628578	0.5991798	0.5018641	0.5729612	0.5421612	0.6446054	0.5157497	0.532174	0.5099215	0.6581599	0.6062248	0.6509275	0.6834029	0.6629132	0.6400712	0.7047142	0.615257	0.588492	0.6079494	0.7906621	0.7924568	0.632245	0.6585294	0.7015472	0.6788734	0.5436202
G9	0.6431678	0.5760414	0.6683919	0.6755653	0.6617049	0.6284202	0.5937756	0.676131	0.5587234	0.6816792	0.5389816	0.7099315	0.5961465	0.5574045	0.6906241	0.6293351	0.731528	0.6642939	0.5962785	0.6475655	0.6420449	0.5764904	0.8117846	0.6704572	0.5639267	0.546335	0.6456173	0.6152151	0.5966751	0.6190027	0.686717
G10	0.6926092	0.5520598	0.6235048	0.6744653	0.6009155	0.6062255	0.6231995	0.7072091	0.5881319	0.7368209	0.7520318	0.6080518	0.5948983	0.7235618	0.5885055	0.786107	0.6235411	0.6130331	0.5799702	0.7600793	0.5750433	0.5158166	0.6280621	0.6927089	0.5128431	0.5973464	0.6384092	0.5969615	0.6328227	0.6075178	0.627166
