# Supplementary material for: Inference of Gene Regulatory Networks Incorporating Multi-Source Biological Knowledge via a State Space Model with L1 Regularization
Source: PLoS One. 2014 Aug 27;9(8):e105942. doi: 10.1371/journal.pone.0105942 (PMC4146587; doi:10.1371/journal.pone.0105942)
Supplement: Model S3 — Artificial data for dataset (iii). The artificial observational data (100 time-courses) for dataset (iii). (ZIP) [file pone.0105942.s004.zip › ts1-38.txt]

Time	1	2	3	4	5	6	7	8	9	10	11	12	13	14	15	16	17	18	19	20	21	22	23	24	25	26	27	28	29	30	31
Rep	1	1	1	1	1	1	1	1	1	1	1	1	1	1	1	1	1	1	1	1	1	1	1	1	1	1	1	1	1	1	1
G1	0.6851944	0.5855855	0.5953772	0.5714893	0.5706934	0.5621675	0.6289641	0.5246576	0.6162887	0.5728707	0.6667415	0.6731699	0.608545	0.742334	0.5349024	0.6827842	0.736836	0.5633018	0.5637142	0.6642791	0.6250035	0.6197231	0.6647822	0.6713083	0.620968	0.7159648	0.7133497	0.6407161	0.5672354	0.603793	0.650792
G2	0.0685969	0.0773002	0.1043703	0.0811444	0.1069721	0.0699276	0.1015023	0.0559513	0.0986647	0.1201008	0.1101271	0.0696907	0.0770071	0.075873	0.087621	0.0766542	0.070862	0.1295942	0.0677192	0.1100552	0.1961842	0.1147377	0.0547483	0.0899964	0.1176615	0.1049878	0.086197	0.0770443	0.0355792	0.0423129	0.0957424
G3	0.3156684	0.2856529	0.2785365	0.4212425	0.314144	0.275449	0.3084894	0.2833047	0.3919595	0.4135603	0.325067	0.347844	0.3059349	0.3677699	0.2791851	0.3419429	0.290435	0.2661556	0.386624	0.3053843	0.338889	0.4452103	0.3877257	0.4171523	0.2930345	0.2163553	0.2414174	0.3555197	0.4683194	0.3881599	0.2858104
G4	0.5934996	0.5697477	0.8397917	0.6275476	0.5516864	0.6023338	0.5887907	0.6085933	0.647864	0.4919028	0.6743434	0.6866785	0.6850039	0.5264028	0.5864326	0.5807596	0.5836149	0.634158	0.6379165	0.6208283	0.631817	0.686913	0.6642495	0.5332673	0.692858	0.6986563	0.5344643	0.5432174	0.586236	0.717917	0.5913561
G5	0.0758612	0.0857766	0.0961781	0.1019834	0.1353579	0.1454412	0.1299345	0.133406	0.1435735	0.159433	0.1546409	0.0965839	0.115706	0.0971671	0.1261694	0.204481	0.1522993	0.1069393	0.0923988	0.1530069	0.1295389	0.1193106	0.1389224	0.1379006	0.1255736	0.1226301	0.1262016	0.0819771	0.1212198	0.0916785	0.122213
G6	0.2032868	0.2516369	0.2625984	0.3181344	0.2855004	0.2383816	0.2387265	0.2710584	0.3009039	0.3419881	0.3092542	0.3361239	0.3517501	0.3313629	0.3485939	0.255478	0.2926009	0.3334152	0.2832067	0.3383481	0.3986896	0.3144622	0.3740009	0.4073497	0.3144763	0.249203	0.3625744	0.2971484	0.3308506	0.295847	0.2616466
G7	0.573436	0.431125	0.4824545	0.4364326	0.348133	0.4025324	0.5896805	0.5270721	0.550684	0.4112054	0.3882776	0.4143843	0.4863596	0.5216162	0.4916019	0.5099311	0.4547542	0.4185906	0.4755691	0.4722082	0.4985504	0.4497784	0.4696903	0.373355	0.3883575	0.5633537	0.5693034	0.5369702	0.5552353	0.4497488	0.3514014
G8	0.616225	0.7157655	0.6791807	0.7175744	0.6234468	0.708845	0.7677067	0.6554065	0.8069528	0.572182	0.6486208	0.6074887	0.7597402	0.6124007	0.6611144	0.5595931	0.6187608	0.6429069	0.5230754	0.6942764	0.6381471	0.6484519	0.5540314	0.7105422	0.6553284	0.7172445	0.6619068	0.7238988	0.6312945	0.6104487	0.7076545
G9	0.6043142	0.567312	0.6242164	0.5529415	0.6079109	0.6924609	0.5953034	0.5338631	0.5989236	0.5349516	0.6396178	0.6717411	0.6934326	0.56701	0.6512584	0.6405024	0.5670308	0.6715744	0.6854688	0.6754755	0.6470982	0.5775837	0.5644843	0.6464212	0.5472946	0.5970434	0.6614874	0.6252203	0.5140889	0.555927	0.5994979
G10	0.5570458	0.6353485	0.7362992	0.6829735	0.619884	0.481212	0.6599125	0.6878067	0.6474304	0.6051638	0.6583098	0.583344	0.6133355	0.6691792	0.6854585	0.5998005	0.6954907	0.6592983	0.5959682	0.6781394	0.7016632	0.7090133	0.6966488	0.6752333	0.6249214	0.6411474	0.7105755	0.7645901	0.6771718	0.6193775	0.5702176
