# Supplementary material for: Inference of Gene Regulatory Networks Incorporating Multi-Source Biological Knowledge via a State Space Model with L1 Regularization
Source: PLoS One. 2014 Aug 27;9(8):e105942. doi: 10.1371/journal.pone.0105942 (PMC4146587; doi:10.1371/journal.pone.0105942)
Supplement: Model S3 — Artificial data for dataset (iii). The artificial observational data (100 time-courses) for dataset (iii). (ZIP) [file pone.0105942.s004.zip › ts1-4.txt]

Time	1	2	3	4	5	6	7	8	9	10	11	12	13	14	15	16	17	18	19	20	21	22	23	24	25	26	27	28	29	30	31
Rep	1	1	1	1	1	1	1	1	1	1	1	1	1	1	1	1	1	1	1	1	1	1	1	1	1	1	1	1	1	1	1
G1	0.6418088	0.5796181	0.6084324	0.6142885	0.5869632	0.65539	0.615598	0.7198297	0.6521552	0.7358806	0.6022719	0.7568009	0.7323842	0.656133	0.6367766	0.6481337	0.6347485	0.520735	0.5398738	0.7033193	0.7711227	0.6359025	0.5608193	0.6946697	0.6887701	0.615478	0.7297965	0.6804179	0.5502732	0.7133831	0.5982852
G2	0.0849104	0.0952451	0.1136376	0.0781217	0.0807313	0.0932766	0.0884419	0.0426123	0.0649382	0.071311	0.0545382	0.0842468	0.0685049	0.090844	0.0970928	0.1099125	0.0822093	0.0811663	0.1161386	0.0496227	0.1217051	0.0613109	0.0794559	0.0760183	0.1042015	0.0802603	0.0728086	0.0885764	0.0601555	0.1115492	0.0958881
G3	0.4194126	0.3460877	0.2954772	0.3118362	0.3252105	0.3832464	0.2638082	0.3833261	0.3253705	0.4202449	0.2736442	0.3644477	0.3251645	0.3639071	0.2918361	0.3066531	0.2761899	0.3165422	0.2772719	0.3469053	0.3338563	0.3587976	0.3188015	0.3524229	0.3318863	0.319252	0.3061476	0.3249275	0.2923007	0.4347859	0.3332999
G4	0.5427696	0.62931	0.5148928	0.5539498	0.6295182	0.6743878	0.4961232	0.684775	0.6284474	0.6318292	0.5879524	0.6355324	0.5925902	0.5940087	0.6666884	0.6979477	0.6472239	0.654799	0.6797869	0.5274729	0.5952296	0.5958582	0.5585351	0.5958027	0.5888218	0.6168686	0.6983182	0.4694331	0.6669629	0.6905665	0.6432643
G5	0.1404345	0.0765517	0.1093872	0.1248632	0.0932909	0.107263	0.1370046	0.1416975	0.1328632	0.1123648	0.087013	0.0885369	0.0788433	0.1245968	0.1215358	0.1159694	0.0907226	0.1254695	0.0961846	0.1049808	0.1174623	0.1414944	0.1097325	0.1283219	0.1299293	0.0858532	0.1066064	0.0649556	0.1007633	0.1761551	0.0858171
G6	0.2526675	0.2078791	0.1815067	0.1971313	0.2625878	0.2187079	0.1892652	0.1519663	0.1654986	0.2123869	0.1384743	0.1753899	0.2143101	0.1932696	0.2238545	0.1723381	0.2383467	0.329062	0.2681844	0.2890027	0.3459146	0.3335704	0.2998595	0.3263015	0.2826637	0.2487891	0.3634904	0.2995593	0.3042375	0.3460015	0.2677815
G7	0.5051776	0.5051489	0.4841671	0.5366797	0.4301574	0.4691209	0.4508101	0.5610479	0.4016537	0.4323511	0.3912847	0.4837826	0.6243344	0.4855702	0.506767	0.4841113	0.4552818	0.4851553	0.4321462	0.4969342	0.4497343	0.5174061	0.5139894	0.4343132	0.420545	0.5012013	0.4451119	0.5879775	0.4621025	0.4846738	0.4463654
G8	0.6579781	0.6819237	0.5541656	0.6593068	0.7906982	0.6575623	0.6362232	0.7404043	0.6539874	0.690225	0.7002125	0.6214087	0.6336908	0.592242	0.6757912	0.6394628	0.7601981	0.637447	0.7398634	0.6819811	0.7050171	0.5094383	0.6878245	0.6366964	0.6577312	0.5919324	0.6762662	0.647031	0.7178634	0.6516875	0.6692344
G9	0.6221798	0.6347859	0.6118858	0.6182495	0.7076544	0.5483735	0.7064854	0.6651522	0.5641075	0.5497837	0.6109559	0.6898497	0.5918554	0.6362272	0.5693161	0.5826467	0.694451	0.7544961	0.5680741	0.6690117	0.7369193	0.7180791	0.7733369	0.6394468	0.6343991	0.766519	0.7417417	0.68959	0.6953349	0.5413132	0.5419731
G10	0.6627759	0.6415415	0.6833275	0.5388887	0.7033621	0.6623265	0.6917565	0.6433824	0.670413	0.7766913	0.5700406	0.7531847	0.6637656	0.724847	0.5733117	0.7564571	0.6216028	0.7245687	0.7295709	0.7157719	0.6028621	0.6868413	0.5835644	0.6133874	0.6847238	0.539166	0.6140617	0.5841823	0.6980038	0.6205401	0.7236736
