# Supplementary material for: Inference of Gene Regulatory Networks Incorporating Multi-Source Biological Knowledge via a State Space Model with L1 Regularization
Source: PLoS One. 2014 Aug 27;9(8):e105942. doi: 10.1371/journal.pone.0105942 (PMC4146587; doi:10.1371/journal.pone.0105942)
Supplement: Model S3 — Artificial data for dataset (iii). The artificial observational data (100 time-courses) for dataset (iii). (ZIP) [file pone.0105942.s004.zip › ts1-40.txt]

Time	1	2	3	4	5	6	7	8	9	10	11	12	13	14	15	16	17	18	19	20	21	22	23	24	25	26	27	28	29	30	31
Rep	1	1	1	1	1	1	1	1	1	1	1	1	1	1	1	1	1	1	1	1	1	1	1	1	1	1	1	1	1	1	1
G1	0.7358249	0.6206106	0.6585765	0.5059316	0.6539023	0.6288939	0.6682473	0.5312965	0.6815143	0.6304102	0.598618	0.7841972	0.6653915	0.5458923	0.6933286	0.6446157	0.6680139	0.6506056	0.6311059	0.6555771	0.6992155	0.6113144	0.5391806	0.6393972	0.6790849	0.6993206	0.6592517	0.6778195	0.5572831	0.6727523	0.6128219
G2	0.1190054	0.1015619	0.1017088	0.0770321	0.0955551	0.0968198	0.106234	0.0736119	0.1259884	0.1036815	0.0795603	0.0713299	0.0650275	0.0729417	0.1120493	0.0977082	0.1217539	0.0596845	0.1075695	0.0814286	0.1223392	0.1384218	0.0638728	0.0684585	0.0672021	0.0557845	0.1071772	0.0733035	0.05725	0.1137533	0.1344636
G3	0.5285593	0.3772467	0.3413674	0.3406809	0.3743642	0.3320457	0.3729943	0.3329051	0.4011831	0.4030692	0.3696974	0.4518169	0.3777528	0.2830404	0.3396004	0.2990801	0.3590175	0.3865153	0.3464727	0.325281	0.3063827	0.3090961	0.2910475	0.2968627	0.2369777	0.4112396	0.338442	0.3625016	0.2356796	0.2806487	0.391686
G4	0.5732636	0.7365344	0.5772788	0.5007084	0.5089569	0.5391623	0.5778396	0.5766075	0.6355608	0.4928406	0.6273462	0.6564861	0.6053918	0.4834099	0.5691198	0.6040599	0.6295142	0.4964505	0.6810898	0.5901595	0.6804759	0.6157776	0.5720511	0.6513129	0.7009723	0.6093078	0.5558488	0.6412071	0.514374	0.5960457	0.5916439
G5	0.0699461	0.1016057	0.0795846	0.1226566	0.0754216	0.1048015	0.1572564	0.1200439	0.1225493	0.149945	0.1352695	0.1165501	0.1668041	0.1335227	0.1276275	0.155608	0.1192288	0.096553	0.0991967	0.1342365	0.1121863	0.1634831	0.156309	0.091798	0.1061758	0.1255899	0.0639205	0.1081279	0.1004627	0.1518123	0.0794755
G6	0.2089403	0.3296307	0.3435847	0.2714049	0.3460064	0.3137733	0.2365807	0.3274094	0.2875033	0.3052367	0.3379255	0.2994964	0.2671006	0.2960897	0.3089347	0.3308499	0.3228694	0.3413436	0.2729307	0.3167626	0.232859	0.2646857	0.3122492	0.2594462	0.2641423	0.2663552	0.3341263	0.3192308	0.2790281	0.2735579	0.2794604
G7	0.5521376	0.4551248	0.3862007	0.4780214	0.4657399	0.4163606	0.5178188	0.4656463	0.3562252	0.5853929	0.5983171	0.489096	0.5494324	0.3903313	0.4750347	0.5044661	0.454854	0.4551209	0.4088349	0.414532	0.5544066	0.3349388	0.3587128	0.4955669	0.4903484	0.5053754	0.4451248	0.4758408	0.5195876	0.57388	0.4169926
G8	0.6015792	0.6866049	0.6382404	0.6003747	0.658406	0.5601388	0.5779506	0.6335147	0.6806696	0.6677567	0.642438	0.6898247	0.6345337	0.5872905	0.6700229	0.6819691	0.7499101	0.6097081	0.7192809	0.7611773	0.7888886	0.7083903	0.7206126	0.7579515	0.6630195	0.5827273	0.6580795	0.616343	0.6565349	0.8014555	0.7652632
G9	0.8279339	0.5447969	0.7742094	0.816488	0.6498271	0.6336501	0.6435675	0.608405	0.672121	0.6766726	0.6174789	0.7209897	0.5628601	0.7055142	0.6724348	0.5709003	0.6075256	0.7013831	0.7880131	0.597442	0.6258496	0.6187509	0.6435448	0.5937487	0.6413624	0.7003433	0.6955663	0.6192291	0.5896854	0.6358308	0.6339096
G10	0.7000171	0.5270162	0.5617794	0.5115235	0.5992859	0.7365963	0.6029653	0.6103252	0.690843	0.712198	0.7718455	0.6998811	0.5986682	0.5770474	0.6946876	0.6933657	0.6502338	0.6508808	0.4435817	0.6774096	0.6455789	0.6553867	0.6628601	0.5744059	0.6046886	0.6668887	0.6541754	0.642172	0.6265604	0.5237488	0.6645227
