# Supplementary material for: Inference of Gene Regulatory Networks Incorporating Multi-Source Biological Knowledge via a State Space Model with L1 Regularization
Source: PLoS One. 2014 Aug 27;9(8):e105942. doi: 10.1371/journal.pone.0105942 (PMC4146587; doi:10.1371/journal.pone.0105942)
Supplement: Model S3 — Artificial data for dataset (iii). The artificial observational data (100 time-courses) for dataset (iii). (ZIP) [file pone.0105942.s004.zip › ts1-43.txt]

Time	1	2	3	4	5	6	7	8	9	10	11	12	13	14	15	16	17	18	19	20	21	22	23	24	25	26	27	28	29	30	31
Rep	1	1	1	1	1	1	1	1	1	1	1	1	1	1	1	1	1	1	1	1	1	1	1	1	1	1	1	1	1	1	1
G1	0.7081307	0.6542079	0.6669393	0.6510363	0.6492055	0.6696176	0.6578729	0.7104729	0.716964	0.7698138	0.5767318	0.699991	0.5932943	0.5466636	0.5294341	0.5552492	0.6212013	0.6180737	0.6744506	0.6361122	0.5588591	0.6267612	0.6385515	0.6174776	0.5710283	0.6438359	0.649423	0.6386183	0.5558886	0.6473346	0.7124007
G2	0.1125506	0.0651693	0.0858217	0.0765363	0.0907094	0.0959951	0.1317293	0.1154198	0.0856257	0.0981814	0.079614	0.0826235	0.1196787	0.0804537	0.0914786	0.1290296	0.1404904	0.0851438	0.1033213	0.0958393	0.0786355	0.0412769	0.0417518	0.0558951	0.0662707	0.0673465	0.0931911	0.0893701	0.0983572	0.1006836	0.0873489
G3	0.3412672	0.3284328	0.3778847	0.2732395	0.3297099	0.3292273	0.2643249	0.2984068	0.2838114	0.3001479	0.2611557	0.5212242	0.3695515	0.4064523	0.3581672	0.3832979	0.3081577	0.3246853	0.2484633	0.4000865	0.3373497	0.2790753	0.3508372	0.3669417	0.3067114	0.3073488	0.3953819	0.3373625	0.2628766	0.2485422	0.3065564
G4	0.6177694	0.606065	0.6781794	0.6350006	0.7657171	0.5457103	0.5415607	0.6922087	0.596872	0.5861508	0.5453543	0.6237606	0.6056325	0.662614	0.5249056	0.7407465	0.4953805	0.5846345	0.6081983	0.6713772	0.53143	0.6351967	0.492728	0.5409559	0.5099638	0.638314	0.5994839	0.627182	0.5514764	0.5482574	0.5094159
G5	0.146379	0.0636032	0.0798353	0.0491246	0.0704325	0.0733671	0.0614281	0.0487031	0.076424	0.0688585	0.0696579	0.092282	0.0702058	0.0655231	0.0565879	0.079768	0.0987254	0.0732848	0.1375993	0.0976069	0.0864271	0.1093009	0.0903026	0.1488247	0.0930918	0.0678555	0.0929827	0.0799155	0.1119716	0.1019876	0.1252909
G6	0.3686975	0.2866471	0.381864	0.3297073	0.2898427	0.2769013	0.3309091	0.3368087	0.3138105	0.3872444	0.3493213	0.3226907	0.2600044	0.2848926	0.2547508	0.2998143	0.3008769	0.2843292	0.2382222	0.2522521	0.2785819	0.2184941	0.2904884	0.2287674	0.3432786	0.2653321	0.3556827	0.3124198	0.3079505	0.4049917	0.2836376
G7	0.5267435	0.5810856	0.4573012	0.4422904	0.5158425	0.5637959	0.3957323	0.4743282	0.5309801	0.4859943	0.5384728	0.5533646	0.4958844	0.5025373	0.4191261	0.3898711	0.3916808	0.3801477	0.5576754	0.551341	0.4228921	0.4787437	0.4599689	0.48644	0.4606755	0.5718199	0.4475534	0.4917216	0.5879851	0.5002954	0.4572318
G8	0.6112246	0.6485098	0.5664587	0.6542161	0.7338013	0.5560222	0.6096807	0.5086851	0.5857742	0.5828186	0.5693635	0.5405638	0.5451693	0.6496431	0.6439695	0.6074788	0.6802842	0.6755918	0.5976953	0.8296063	0.5480671	0.6918935	0.6711773	0.571078	0.6841911	0.6839299	0.5851387	0.5173494	0.6098893	0.6962957	0.5750257
G9	0.5857578	0.6210642	0.55204	0.6679797	0.570877	0.5588014	0.570156	0.6822188	0.6449312	0.6499503	0.6922451	0.5555849	0.659254	0.6227012	0.6260191	0.5459222	0.6105588	0.6764752	0.6331885	0.560253	0.6350356	0.614028	0.6191751	0.6447422	0.7001989	0.6678847	0.6089851	0.7444606	0.6120818	0.5854287	0.5943995
G10	0.650804	0.5545073	0.5884388	0.5702109	0.6425387	0.611051	0.6428017	0.5952258	0.6074836	0.6119209	0.5203781	0.7437129	0.68864	0.6106	0.6645334	0.7078777	0.6975443	0.692557	0.6694198	0.7018338	0.7604717	0.6921973	0.6848211	0.7482105	0.6139383	0.5797821	0.6685684	0.6189673	0.5649849	0.5278871	0.7550163
