# Supplementary material for: Inference of Gene Regulatory Networks Incorporating Multi-Source Biological Knowledge via a State Space Model with L1 Regularization
Source: PLoS One. 2014 Aug 27;9(8):e105942. doi: 10.1371/journal.pone.0105942 (PMC4146587; doi:10.1371/journal.pone.0105942)
Supplement: Model S3 — Artificial data for dataset (iii). The artificial observational data (100 time-courses) for dataset (iii). (ZIP) [file pone.0105942.s004.zip › ts1-49.txt]

Time	1	2	3	4	5	6	7	8	9	10	11	12	13	14	15	16	17	18	19	20	21	22	23	24	25	26	27	28	29	30	31
Rep	1	1	1	1	1	1	1	1	1	1	1	1	1	1	1	1	1	1	1	1	1	1	1	1	1	1	1	1	1	1	1
G1	0.6369156	0.6241858	0.7047307	0.7117816	0.6263387	0.5992194	0.6344628	0.6996641	0.6576764	0.4978632	0.5815483	0.6259774	0.6371921	0.6442984	0.6960881	0.6051167	0.7081248	0.6422443	0.7677429	0.4914154	0.5748201	0.6180872	0.555708	0.5718694	0.6372268	0.5813663	0.6875278	0.7434031	0.6243734	0.7283542	0.6369142
G2	0.0810475	0.0849308	0.1012576	0.1289827	0.1398014	0.1370483	0.1714273	0.1817767	0.0967247	0.0903591	0.1516107	0.1219704	0.1573044	0.2167128	0.1214035	0.1598984	0.1263055	0.0741464	0.0811471	0.0793238	0.0898654	0.1052256	0.1197192	0.1487803	0.0905687	0.085819	0.1063322	0.095741	0.1147216	0.0971456	0.0834631
G3	0.3171998	0.3429695	0.4275536	0.4668343	0.345023	0.2834022	0.3476328	0.2143076	0.3742926	0.3435052	0.387255	0.3431996	0.2335348	0.3067534	0.2729073	0.3313854	0.3413542	0.4045588	0.3253972	0.3733173	0.2593901	0.3105559	0.4200509	0.3964883	0.3258643	0.2666425	0.424648	0.3819299	0.3734684	0.334745	0.4060709
G4	0.6547132	0.5764826	0.6070563	0.653082	0.709019	0.6852891	0.6001499	0.6565892	0.6370534	0.6605862	0.5748151	0.5332282	0.5866391	0.6231722	0.6589162	0.5982622	0.5876878	0.5955187	0.5799752	0.5125641	0.573644	0.5310926	0.6883483	0.5546758	0.6034991	0.500992	0.6380127	0.591442	0.6334165	0.6376146	0.6925178
G5	0.1028763	0.1318897	0.1221323	0.0967265	0.0677261	0.1208832	0.1369482	0.1269833	0.1146973	0.1271792	0.179753	0.1733666	0.1152074	0.1121921	0.1299777	0.1061864	0.0893668	0.1861987	0.0932173	0.1728471	0.1191796	0.1359555	0.1028903	0.081757	0.1055249	0.117167	0.106816	0.1057785	0.0742638	0.1011843	0.081195
G6	0.2655655	0.3072685	0.3577502	0.3526417	0.3609135	0.3522997	0.4069562	0.3877352	0.3677365	0.2893299	0.3823299	0.4245495	0.4046377	0.5105876	0.5480578	0.4237689	0.3729745	0.2848488	0.299904	0.2961115	0.2523222	0.2945364	0.4042291	0.3452874	0.3416296	0.3973066	0.3837347	0.4116993	0.3066909	0.2672177	0.2645677
G7	0.5039656	0.5297255	0.5349221	0.5168068	0.4546194	0.3632505	0.5400983	0.4918853	0.5458703	0.4926065	0.4036804	0.3740481	0.3950243	0.5174616	0.493187	0.5515821	0.5612479	0.5491792	0.51802	0.3416527	0.4210532	0.5298595	0.5500587	0.4750416	0.4894492	0.5066096	0.5287943	0.4764119	0.4403484	0.5177515	0.3900777
G8	0.7505591	0.5002491	0.4102122	0.4152566	0.3982187	0.3538205	0.4184446	0.4662738	0.4433846	0.5023459	0.4295687	0.4635462	0.4940101	0.4644394	0.449749	0.3767297	0.5477609	0.678573	0.5548366	0.737884	0.5968604	0.6745806	0.6083254	0.5707387	0.6071073	0.5079849	0.634216	0.6596831	0.5323399	0.5958617	0.607037
G9	0.77293	0.7807204	0.5789823	0.7499048	0.5574049	0.5520296	0.6046842	0.5702499	0.6503199	0.5854806	0.7333767	0.4515649	0.6246689	0.5694714	0.6523215	0.7125214	0.6758341	0.6038468	0.6087141	0.7343797	0.7510043	0.5988948	0.6602378	0.6233442	0.5794884	0.6123487	0.7357427	0.5701369	0.7200639	0.5779177	0.6773954
G10	0.6489036	0.7409177	0.625428	0.5843738	0.6470286	0.5923165	0.7694806	0.6308034	0.6571577	0.6072652	0.5915619	0.531205	0.6718971	0.5594114	0.5819154	0.63332	0.6483566	0.7056384	0.5662304	0.5535619	0.5754282	0.599241	0.6384006	0.6812131	0.5520274	0.5854834	0.679074	0.6390318	0.6226006	0.6458485	0.5424759
