# Supplementary material for: Inference of Gene Regulatory Networks Incorporating Multi-Source Biological Knowledge via a State Space Model with L1 Regularization
Source: PLoS One. 2014 Aug 27;9(8):e105942. doi: 10.1371/journal.pone.0105942 (PMC4146587; doi:10.1371/journal.pone.0105942)
Supplement: Model S3 — Artificial data for dataset (iii). The artificial observational data (100 time-courses) for dataset (iii). (ZIP) [file pone.0105942.s004.zip › ts1-5.txt]

Time	1	2	3	4	5	6	7	8	9	10	11	12	13	14	15	16	17	18	19	20	21	22	23	24	25	26	27	28	29	30	31
Rep	1	1	1	1	1	1	1	1	1	1	1	1	1	1	1	1	1	1	1	1	1	1	1	1	1	1	1	1	1	1	1
G1	0.6970402	0.3345266	0.3515143	0.2324443	0.2410664	0.2907946	0.4088515	0.3005872	0.2814263	0.314277	0.2341588	0.3218651	0.3516592	0.3532633	0.3061727	0.2841579	0.5394331	0.6414731	0.578177	0.7196383	0.5657718	0.6709588	0.6378064	0.5906455	0.7487585	0.6100843	0.655643	0.7378202	0.6838551	0.7114017	0.6568816
G2	0.0769589	0.1109781	0.0843153	0.0568096	0.0731641	0.0722249	0.1138606	0.0576338	0.0967917	0.0781664	0.0815983	0.1447813	0.1311275	0.1000761	0.0707961	0.1511457	0.0596214	0.1660803	0.0874293	0.070805	0.0756346	0.1113059	0.1021587	0.1199365	0.0671638	0.1137826	0.1056196	0.066138	0.0936915	0.0813042	0.051906
G3	0.3164956	0.3112003	0.4386684	0.4132481	0.3644987	0.2685945	0.300392	0.3819716	0.333759	0.3885646	0.3407504	0.3063423	0.2825069	0.3212069	0.4854998	0.3678319	0.2632842	0.2757398	0.313801	0.4455707	0.3514034	0.3630453	0.2546364	0.3591109	0.3707722	0.3443017	0.3004671	0.3461957	0.3517299	0.4327735	0.3852475
G4	0.5838419	0.740713	0.4949493	0.5927464	0.5821452	0.4733763	0.4947512	0.4285413	0.5305944	0.5758824	0.5173224	0.4826098	0.5803324	0.6143121	0.6261993	0.6239263	0.5630729	0.5860071	0.5843236	0.6142503	0.5810182	0.5078512	0.5463885	0.5762347	0.6048283	0.6416325	0.6313941	0.6626531	0.6648811	0.6027305	0.6350538
G5	0.0793276	0.1310324	0.1918849	0.2207483	0.2924684	0.2823228	0.2467661	0.3062546	0.2554548	0.3708136	0.4185151	0.3437138	0.3528305	0.3320114	0.29174	0.3659073	0.2425099	0.2078267	0.1343094	0.1711364	0.1403771	0.1307682	0.1424099	0.1285947	0.1233739	0.1106112	0.0869941	0.083361	0.0610236	0.0981509	0.1095616
G6	0.2704023	0.3180904	0.2816374	0.3185753	0.2996386	0.3453748	0.3061099	0.4194309	0.2872029	0.2714002	0.2965285	0.3378666	0.3233675	0.3344371	0.28553	0.3032244	0.2405506	0.2361224	0.2795058	0.2688302	0.2520867	0.3379926	0.259978	0.2766087	0.3078698	0.2811982	0.3450415	0.3167702	0.3159886	0.2884512	0.3708539
G7	0.5771593	0.5591158	0.5405368	0.5378334	0.3862833	0.5402759	0.4821943	0.4230349	0.5309219	0.3848104	0.514018	0.5128843	0.528174	0.5220996	0.4498826	0.4210624	0.4100577	0.5199154	0.5236089	0.4109218	0.3134214	0.4496897	0.467334	0.493538	0.5659848	0.451129	0.5980039	0.6215739	0.5089971	0.3784517	0.4893822
G8	0.6066421	0.663926	0.5965202	0.5691143	0.623269	0.5777865	0.6402331	0.5925545	0.671816	0.6174265	0.829429	0.6118647	0.6637965	0.687699	0.5794755	0.5021851	0.5440954	0.5423796	0.5840565	0.5953322	0.6226719	0.7545301	0.5875536	0.6498928	0.6825987	0.5860786	0.64703	0.6390502	0.6779769	0.6818966	0.5555416
G9	0.6936407	0.6685663	0.6981927	0.6266331	0.6390387	0.5096668	0.5634444	0.8541653	0.7174487	0.6412555	0.6693475	0.7123653	0.6229496	0.615309	0.7054608	0.5932222	0.6103516	0.6739549	0.6250411	0.6412676	0.4891213	0.6302792	0.6264893	0.6267626	0.6861239	0.6967199	0.568323	0.6015853	0.6926266	0.5360987	0.5367463
G10	0.6150797	0.6048361	0.5968678	0.6621866	0.6148968	0.6895664	0.7045815	0.5751779	0.6858647	0.6076897	0.6857298	0.615416	0.5909395	0.5699369	0.548887	0.564259	0.642466	0.5858961	0.6041923	0.6105732	0.5802442	0.5206914	0.6469214	0.6430194	0.6863033	0.6414078	0.6979863	0.5582637	0.678993	0.606455	0.6419096
