# Supplementary material for: Inference of Gene Regulatory Networks Incorporating Multi-Source Biological Knowledge via a State Space Model with L1 Regularization
Source: PLoS One. 2014 Aug 27;9(8):e105942. doi: 10.1371/journal.pone.0105942 (PMC4146587; doi:10.1371/journal.pone.0105942)
Supplement: Model S3 — Artificial data for dataset (iii). The artificial observational data (100 time-courses) for dataset (iii). (ZIP) [file pone.0105942.s004.zip › ts1-52.txt]

Time	1	2	3	4	5	6	7	8	9	10	11	12	13	14	15	16	17	18	19	20	21	22	23	24	25	26	27	28	29	30	31
Rep	1	1	1	1	1	1	1	1	1	1	1	1	1	1	1	1	1	1	1	1	1	1	1	1	1	1	1	1	1	1	1
G1	0.7343197	0.4884684	0.6953539	0.6424237	0.5817651	0.7606356	0.6914792	0.6566872	0.5898239	0.6625899	0.7272058	0.7586202	0.5826116	0.5917345	0.5846176	0.6000213	0.5942725	0.6258566	0.546069	0.5960191	0.5940142	0.7238675	0.6008145	0.5966677	0.6811743	0.8112526	0.7169356	0.7268041	0.6069914	0.6549738	0.6818353
G2	0.053395	0.0322558	0.0191595	0.0312626	0.0730904	0.0375294	0.0726914	0.0506476	0.0385332	0.0326847	0.0265254	0.0407256	0.0221075	0.0332921	0.0285411	0.0355663	0.0893611	0.0699509	0.0919882	0.1109604	0.0829817	0.0553492	0.0927145	0.0890463	0.0784432	0.1183699	0.0598997	0.078691	0.0749617	0.1303192	0.1171119
G3	0.3307928	0.3238139	0.2554111	0.3508953	0.3280446	0.2766102	0.4639481	0.3629681	0.3542986	0.3875612	0.3963535	0.3595491	0.2868261	0.2729509	0.3590181	0.3555598	0.2978635	0.3018783	0.3371058	0.349089	0.2584729	0.3304098	0.4215512	0.379704	0.3773666	0.3337453	0.2967599	0.3320685	0.4116245	0.2756914	0.2851645
G4	0.6623065	0.6949221	0.5587345	0.6256257	0.6683094	0.6760425	0.6040064	0.6915075	0.6378319	0.6320727	0.5965794	0.534152	0.5213435	0.63494	0.4974593	0.6129086	0.6006538	0.6159129	0.6313808	0.6467125	0.6841414	0.6467916	0.6333332	0.6542599	0.5299493	0.5799967	0.5554532	0.5643209	0.7571598	0.6012113	0.6560971
G5	0.091309	0.1459531	0.1584754	0.1129549	0.1216866	0.1286283	0.1883838	0.1149252	0.1061045	0.1329623	0.1495187	0.1385759	0.0849171	0.1377122	0.1174017	0.0940098	0.1300451	0.143445	0.1336265	0.1431189	0.1304951	0.1595645	0.1376902	0.1304855	0.153557	0.2066845	0.1451763	0.1265985	0.1122768	0.1026056	0.1097017
G6	0.3535034	0.266158	0.2526312	0.2479314	0.30692	0.283863	0.1991205	0.3234882	0.2892663	0.2779982	0.3417176	0.3018845	0.2845853	0.2909145	0.2896517	0.2706474	0.2448711	0.3264061	0.3037525	0.3436547	0.3455099	0.2701236	0.2714703	0.2139049	0.2851297	0.3113174	0.3350585	0.3561335	0.3321959	0.3462758	0.2927735
G7	0.5535781	0.3184203	0.4647273	0.5245204	0.535453	0.5897666	0.4978459	0.4488564	0.4684447	0.4283583	0.490062	0.4594193	0.4478423	0.4700081	0.3748714	0.603943	0.5586561	0.4495349	0.4418796	0.3861864	0.4782013	0.5152717	0.5035771	0.3834409	0.3721922	0.4326739	0.4771814	0.5470259	0.4747397	0.4575023	0.4335722
G8	0.7046115	0.6139772	0.5926856	0.5765002	0.6519003	0.6269103	0.7521005	0.7702986	0.6057932	0.7632975	0.7258299	0.5496288	0.5968318	0.7275719	0.5738619	0.6366651	0.6874555	0.6125093	0.6407562	0.5384298	0.6592029	0.7585003	0.5925889	0.6719603	0.6137899	0.4902039	0.7199682	0.4498072	0.6573341	0.5504578	0.6848245
G9	0.6089802	0.393711	0.3830831	0.3525413	0.3069672	0.3491525	0.267776	0.3162695	0.3392938	0.3350768	0.3054768	0.3005936	0.2017934	0.2603539	0.2356192	0.2448726	0.5678288	0.6463365	0.6465031	0.6040799	0.7200721	0.6213782	0.6880331	0.7174737	0.750596	0.7339962	0.5817846	0.5165183	0.5574924	0.5835332	0.6639625
G10	0.7020837	0.5598481	0.7335438	0.6972695	0.5172532	0.6778309	0.4925162	0.6250685	0.7452213	0.598008	0.6889431	0.5991878	0.5835933	0.658728	0.5123626	0.6049231	0.6439725	0.573097	0.722147	0.5876787	0.5808143	0.5768737	0.5198019	0.8062392	0.6738308	0.6091145	0.7229228	0.684233	0.6758789	0.6357822	0.5906329
