# Supplementary material for: Inference of Gene Regulatory Networks Incorporating Multi-Source Biological Knowledge via a State Space Model with L1 Regularization
Source: PLoS One. 2014 Aug 27;9(8):e105942. doi: 10.1371/journal.pone.0105942 (PMC4146587; doi:10.1371/journal.pone.0105942)
Supplement: Model S3 — Artificial data for dataset (iii). The artificial observational data (100 time-courses) for dataset (iii). (ZIP) [file pone.0105942.s004.zip › ts1-54.txt]

Time	1	2	3	4	5	6	7	8	9	10	11	12	13	14	15	16	17	18	19	20	21	22	23	24	25	26	27	28	29	30	31
Rep	1	1	1	1	1	1	1	1	1	1	1	1	1	1	1	1	1	1	1	1	1	1	1	1	1	1	1	1	1	1	1
G1	0.6643517	0.5050465	0.7950681	0.6663977	0.5766509	0.6190116	0.6328949	0.6350126	0.733846	0.6762922	0.6166936	0.6974155	0.7246084	0.7885611	0.5993576	0.6204141	0.7558661	0.6853805	0.6370302	0.7648655	0.5126037	0.6524876	0.5990471	0.6442581	0.5707564	0.5937281	0.509305	0.6037257	0.649911	0.625797	0.6004924
G2	0.0922784	0.1268132	0.0640423	0.0833661	0.0774299	0.0977381	0.0986664	0.1662184	0.0795645	0.0921266	0.0965171	0.0925189	0.1669479	0.0901774	0.0914452	0.0926718	0.1053665	0.0940395	0.0963218	0.0873843	0.1212799	0.083899	0.0919696	0.0926345	0.0898095	0.1313372	0.1474068	0.0818412	0.1256969	0.0618108	0.065535
G3	0.3297983	0.3124174	0.3468008	0.3745668	0.3989625	0.4290459	0.2305242	0.3407618	0.3323314	0.3586085	0.2973876	0.36365	0.4208992	0.3468052	0.3689858	0.386941	0.2135388	0.3046888	0.338976	0.3536074	0.372984	0.2946902	0.3065297	0.3413924	0.3572824	0.3123293	0.47004	0.3061768	0.2934438	0.3659903	0.334179
G4	0.558303	0.5484473	0.5864227	0.6947437	0.6706265	0.6975634	0.6039521	0.5748851	0.5788397	0.6000093	0.5602288	0.671157	0.6196585	0.5811916	0.6025729	0.6166621	0.686162	0.5454049	0.5581797	0.6629721	0.5665261	0.5188227	0.5207407	0.66083	0.7264363	0.5171836	0.5556126	0.6126686	0.5628455	0.6614702	0.6328948
G5	0.1320208	0.1428454	0.0941466	0.0977235	0.1027663	0.0763808	0.1007463	0.1205223	0.1013086	0.116527	0.0965907	0.1439433	0.0911137	0.1679461	0.1064279	0.1247668	0.1446865	0.1631818	0.118908	0.0835944	0.1226476	0.1328156	0.1170505	0.1072039	0.1301923	0.1215503	0.0851741	0.1453966	0.1379286	0.1279373	0.1491076
G6	0.2863594	0.2138597	0.1854471	0.2341792	0.1620213	0.2153466	0.1654682	0.095561	0.1262042	0.1718295	0.1808973	0.170313	0.1748462	0.2276819	0.201104	0.119746	0.2672008	0.3640302	0.3047699	0.3141888	0.2755222	0.2958362	0.2978544	0.3156933	0.3041087	0.317018	0.3169642	0.2905828	0.2911662	0.3978992	0.301904
G7	0.5664757	0.5014113	0.4933081	0.546451	0.3015955	0.2988369	0.4336089	0.5325258	0.5686738	0.5602685	0.6172668	0.474935	0.4266712	0.4326839	0.4451745	0.4526857	0.4320647	0.4572082	0.6966175	0.4219384	0.4574022	0.4257442	0.3987072	0.4263956	0.4456182	0.5372287	0.6028676	0.4211357	0.4897097	0.4518832	0.4773319
G8	0.5319807	0.6589652	0.5853974	0.5959283	0.6412462	0.6311164	0.6320875	0.5380804	0.5990488	0.7021913	0.6068222	0.6262835	0.606511	0.6638994	0.7251761	0.6694616	0.4615603	0.5681172	0.611661	0.5833308	0.729427	0.6241282	0.6738446	0.7605587	0.6692808	0.6027831	0.6055218	0.5982256	0.5228308	0.710153	0.6013037
G9	0.6451662	0.6561453	0.597063	0.7151618	0.6602117	0.6234594	0.6057646	0.5414725	0.5674844	0.6117429	0.6344906	0.6377104	0.5595575	0.6836643	0.6818183	0.5680445	0.6510043	0.507794	0.7128255	0.7429253	0.7701866	0.5504281	0.6814861	0.6942165	0.5987192	0.5593693	0.6738662	0.5887191	0.684435	0.557582	0.6617975
G10	0.6757956	0.6699724	0.5280361	0.6434568	0.6831162	0.6058857	0.810503	0.7536006	0.6741644	0.5794054	0.6127361	0.5904667	0.5968514	0.6744413	0.620478	0.6845516	0.6696844	0.5093356	0.6129939	0.6086358	0.6288478	0.56981	0.7285091	0.7515021	0.7039913	0.7033606	0.6399789	0.5843108	0.5819618	0.4620611	0.7017977
