# Supplementary material for: Inference of Gene Regulatory Networks Incorporating Multi-Source Biological Knowledge via a State Space Model with L1 Regularization
Source: PLoS One. 2014 Aug 27;9(8):e105942. doi: 10.1371/journal.pone.0105942 (PMC4146587; doi:10.1371/journal.pone.0105942)
Supplement: Model S3 — Artificial data for dataset (iii). The artificial observational data (100 time-courses) for dataset (iii). (ZIP) [file pone.0105942.s004.zip › ts1-55.txt]

Time	1	2	3	4	5	6	7	8	9	10	11	12	13	14	15	16	17	18	19	20	21	22	23	24	25	26	27	28	29	30	31
Rep	1	1	1	1	1	1	1	1	1	1	1	1	1	1	1	1	1	1	1	1	1	1	1	1	1	1	1	1	1	1	1
G1	0.7676479	0.7265425	0.6574263	0.5957725	0.5963523	0.6291776	0.6016322	0.6945649	0.6356642	0.6322379	0.7129766	0.6252499	0.6601416	0.6870512	0.6147026	0.6756152	0.5515344	0.7206836	0.547887	0.66399	0.6931408	0.5394555	0.5360692	0.7403001	0.6798137	0.6490701	0.7804786	0.6730215	0.6998386	0.7357061	0.6256763
G2	0.0722221	0.0917956	0.0746841	0.086485	0.1033002	0.1009462	0.0624208	0.0478108	0.0829882	0.0789748	0.0551312	0.0784341	0.062424	0.0753564	0.0586537	0.1319787	0.0735797	0.0642466	0.0769023	0.0751309	0.071091	0.0863514	0.0898827	0.1203992	0.1294229	0.0969668	0.0778935	0.0742263	0.059772	0.0647571	0.1117786
G3	0.3291581	0.1655946	0.1384952	0.1594972	0.0974366	0.0734548	0.0760372	0.0509101	0.0528979	0.0546311	0.0930022	0.088628	0.0607131	0.0634386	0.059163	0.0543761	0.2638738	0.2658515	0.3641904	0.3737789	0.3129843	0.2614701	0.3250015	0.4487308	0.3408706	0.3466592	0.4171674	0.3601013	0.2947366	0.4001869	0.3295168
G4	0.6254855	0.6124204	0.522135	0.5768976	0.528203	0.4905262	0.3161421	0.3293752	0.3795077	0.3172398	0.3652201	0.3837522	0.3284398	0.4155453	0.341521	0.3335588	0.4549513	0.3960424	0.4836571	0.6014099	0.7417557	0.6966072	0.4700391	0.5707813	0.5530909	0.6765245	0.5513462	0.5699076	0.4990281	0.5560494	0.7763367
G5	0.1741385	0.0612002	0.0182617	0.0578644	0.0542786	0.0229581	0.026188	0.0205966	0.0201287	0.0517902	0.0373809	0.0506693	0.0299869	0.0375697	0.0313805	0.0394702	0.0655308	0.0924171	0.1051973	0.0517778	0.1428718	0.1146451	0.1596892	0.1109219	0.120908	0.0978026	0.0962596	0.1308411	0.0819764	0.1397755	0.0923675
G6	0.3103341	0.2059553	0.1310254	0.0684654	0.1041436	0.08592	0.0442523	0.0718304	0.1218055	0.0828209	0.0844007	0.1001508	0.0905709	0.0910835	0.1007802	0.0467006	0.2341757	0.2582923	0.3405567	0.2641645	0.2577225	0.2277539	0.2858435	0.260842	0.3437363	0.2821349	0.3680695	0.3083532	0.3297082	0.2334429	0.35077
G7	0.5231838	0.5146288	0.5204059	0.5930167	0.6831115	0.6750114	0.6922701	0.6324966	0.5527806	0.4843072	0.6184465	0.7124845	0.8579703	0.5986831	0.6186797	0.5913604	0.6418298	0.7170222	0.524502	0.4505783	0.4197479	0.4611897	0.5190383	0.5158903	0.5700384	0.3588199	0.4323267	0.5032769	0.4509791	0.4281763	0.4548552
G8	0.5910025	0.6608055	0.6130158	0.5677545	0.6750147	0.6042848	0.6075231	0.5506744	0.6953315	0.6589081	0.7120393	0.6242271	0.5759228	0.578914	0.6731827	0.6902697	0.6452686	0.6286073	0.6092733	0.7707614	0.6457077	0.6710743	0.6412746	0.6637989	0.6539323	0.6232304	0.599776	0.651738	0.7033317	0.5432499	0.7285788
G9	0.6414006	0.2079281	0.1093949	0.0355445	0.0159076	0.0175348	0.0064493	0.0085037	0.0089133	0.009966	0.009282	0.0185227	0.0149448	0.0167541	0.0112118	0.003658	0.2936781	0.5644968	0.5343237	0.7173208	0.7724594	0.5595575	0.717261	0.5683134	0.5651108	0.6391426	0.7267057	0.6962667	0.7881485	0.5492874	0.7352
G10	0.5984504	0.5850103	0.7535131	0.560588	0.3181178	0.1192339	0.0469907	0.0454118	0.0880428	0.0639903	0.0461833	0.0629078	0.0421454	0.044719	0.0584425	0.0524873	0.084634	0.362362	0.5136328	0.5962457	0.5879342	0.5798173	0.6381867	0.7243975	0.6159285	0.5977144	0.6579505	0.6222807	0.6070787	0.4371514	0.638355
