# Supplementary material for: Inference of Gene Regulatory Networks Incorporating Multi-Source Biological Knowledge via a State Space Model with L1 Regularization
Source: PLoS One. 2014 Aug 27;9(8):e105942. doi: 10.1371/journal.pone.0105942 (PMC4146587; doi:10.1371/journal.pone.0105942)
Supplement: Model S3 — Artificial data for dataset (iii). The artificial observational data (100 time-courses) for dataset (iii). (ZIP) [file pone.0105942.s004.zip › ts1-57.txt]

Time	1	2	3	4	5	6	7	8	9	10	11	12	13	14	15	16	17	18	19	20	21	22	23	24	25	26	27	28	29	30	31
Rep	1	1	1	1	1	1	1	1	1	1	1	1	1	1	1	1	1	1	1	1	1	1	1	1	1	1	1	1	1	1	1
G1	0.6615803	0.721393	0.6396219	0.6380486	0.6195612	0.7124237	0.657648	0.5552337	0.5205151	0.5273766	0.6979001	0.6718044	0.6367433	0.5467646	0.6898476	0.5227256	0.5616579	0.5536288	0.575093	0.6148939	0.5697464	0.6507896	0.5130802	0.6165293	0.5430469	0.5823314	0.7030313	0.570316	0.6270111	0.619015	0.6620825
G2	0.1107924	0.0829589	0.0822126	0.0791134	0.0676707	0.0704326	0.0824207	0.0666534	0.0952601	0.1183738	0.0926651	0.0739837	0.1194761	0.1017833	0.0861372	0.0479129	0.1104375	0.0850849	0.0940923	0.127049	0.0700159	0.1003712	0.1632233	0.1244575	0.1152273	0.1044685	0.1120278	0.0959122	0.1393925	0.1072234	0.1301648
G3	0.3563341	0.3622771	0.2986714	0.2825966	0.3201062	0.3810661	0.3904626	0.4072206	0.26664	0.2340713	0.3526804	0.3363946	0.4301287	0.3958696	0.2505489	0.3731252	0.3148832	0.3743693	0.364066	0.290554	0.3035302	0.3211164	0.3405222	0.3385014	0.2895644	0.3424015	0.3282942	0.3803566	0.3444667	0.3197638	0.2116301
G4	0.4970852	0.7169503	0.64343	0.5925661	0.5834647	0.6828228	0.8461549	0.5973345	0.6549369	0.6232547	0.5938632	0.6311929	0.744353	0.5832446	0.6620451	0.5866184	0.5732122	0.5944841	0.7260621	0.5072634	0.5068517	0.4806399	0.4728276	0.6280476	0.7096787	0.5718889	0.58806	0.5868109	0.5908234	0.6032408	0.5908711
G5	0.1117312	0.1021015	0.1263509	0.1101677	0.1104854	0.1202909	0.1025606	0.1207289	0.136753	0.129095	0.1432551	0.1322298	0.1035191	0.1458462	0.1323071	0.0758262	0.1171674	0.0711906	0.0817977	0.1113066	0.2096437	0.127854	0.1860541	0.1121078	0.0728904	0.1043837	0.1151933	0.0767135	0.0618964	0.0959499	0.1330447
G6	0.2793502	0.2147484	0.3040969	0.313184	0.3765013	0.2449603	0.3540761	0.2460707	0.2498785	0.3361888	0.3143807	0.2707753	0.3253922	0.3139105	0.2981468	0.3580336	0.2334748	0.2855236	0.2779687	0.2287301	0.314637	0.2296293	0.2960376	0.293643	0.3388423	0.2384414	0.2189649	0.3398127	0.2504626	0.3576888	0.2963914
G7	0.568006	0.4501793	0.5066348	0.5747108	0.5597939	0.4909816	0.3644069	0.3675549	0.4067378	0.5427531	0.4411076	0.4890775	0.5880004	0.3679774	0.3671097	0.4468031	0.4468761	0.4626628	0.5251752	0.5466303	0.4823125	0.3682834	0.3718866	0.3946502	0.5628243	0.4921927	0.4512511	0.4696138	0.368668	0.4127502	0.5125557
G8	0.6353864	0.5301024	0.6059681	0.6338608	0.7605125	0.5776877	0.7409996	0.5933994	0.6413007	0.6312468	0.5870215	0.6070572	0.5434282	0.6614938	0.7001025	0.5821014	0.6124384	0.7474498	0.7308437	0.5750049	0.6561802	0.6329437	0.5963814	0.6389222	0.6530392	0.578412	0.702962	0.612299	0.7721214	0.7295224	0.6542397
G9	0.7172017	0.5980838	0.6333006	0.5277273	0.538846	0.5841242	0.5691259	0.6163609	0.6390106	0.6409369	0.5930134	0.5809972	0.6571885	0.5981087	0.6509859	0.6469061	0.6634301	0.5948206	0.6458427	0.7474671	0.6335884	0.6900359	0.6412412	0.7127727	0.6494848	0.7249544	0.6620826	0.7597812	0.6730486	0.6788209	0.7324458
G10	0.695804	0.65818	0.5693662	0.5820467	0.6687383	0.6188637	0.6324188	0.5638741	0.5513976	0.5602445	0.6047282	0.6500118	0.6180783	0.6130998	0.6507025	0.6918486	0.6916817	0.7164893	0.5913674	0.7328495	0.7068939	0.5519584	0.6507035	0.6179006	0.7701689	0.5845654	0.6633106	0.6569056	0.6387354	0.4892928	0.7386535
