# Supplementary material for: Inference of Gene Regulatory Networks Incorporating Multi-Source Biological Knowledge via a State Space Model with L1 Regularization
Source: PLoS One. 2014 Aug 27;9(8):e105942. doi: 10.1371/journal.pone.0105942 (PMC4146587; doi:10.1371/journal.pone.0105942)
Supplement: Model S3 — Artificial data for dataset (iii). The artificial observational data (100 time-courses) for dataset (iii). (ZIP) [file pone.0105942.s004.zip › ts1-60.txt]

Time	1	2	3	4	5	6	7	8	9	10	11	12	13	14	15	16	17	18	19	20	21	22	23	24	25	26	27	28	29	30	31
Rep	1	1	1	1	1	1	1	1	1	1	1	1	1	1	1	1	1	1	1	1	1	1	1	1	1	1	1	1	1	1	1
G1	0.695862	0.6279808	0.5910165	0.6763797	0.6212227	0.6812149	0.6012842	0.6488633	0.5130136	0.6850108	0.6656528	0.5012867	0.5742405	0.5949888	0.6045247	0.5954619	0.6389065	0.6642667	0.7387755	0.6321753	0.6758412	0.6681649	0.6677251	0.6019159	0.7173488	0.6427823	0.6501769	0.605363	0.6381385	0.5440417	0.6419015
G2	0.1060917	0.0087293	0.0004103	2.3e-06	5.84e-05	8.5e-05	6.3e-06	0.0002849	1e-07	9.23e-05	0.0003474	1.09e-05	0.0006106	0.0005848	0.0002845	0.0007296	0.0628882	0.0584367	0.0750593	0.0800977	0.0758573	0.0370304	0.1275769	0.0753994	0.1067491	0.0994026	0.0969906	0.1001069	0.1198182	0.0827023	0.0888013
G3	0.386297	0.250607	0.3279013	0.2585979	0.4225905	0.3935231	0.444422	0.4206594	0.3424286	0.3635442	0.2727587	0.2039757	0.3926855	0.3021228	0.3327356	0.3236724	0.3369165	0.4579409	0.3447226	0.2982265	0.4082306	0.3133872	0.3181491	0.4106571	0.4041756	0.3635902	0.3374669	0.2877154	0.2929409	0.2942722	0.3513366
G4	0.6006928	0.6147371	0.6169318	0.7018482	0.6992342	0.6472057	0.5185372	0.5490509	0.5953333	0.6375985	0.7358363	0.4963635	0.5667228	0.6666655	0.7660937	0.6200625	0.7192526	0.7306392	0.6338809	0.7037755	0.6221865	0.6169463	0.5095131	0.6297079	0.6709818	0.637288	0.6791599	0.6164215	0.6653722	0.5684436	0.656874
G5	0.1187872	0.1578183	0.1122362	0.1291956	0.1025359	0.1371005	0.1248189	0.0918349	0.1101591	0.1372163	0.1038911	0.0643258	0.1382983	0.1153683	0.1712751	0.1366375	0.1168216	0.1063838	0.0883052	0.1369259	0.1313278	0.1177982	0.1648931	0.074428	0.1539441	0.079332	0.0798061	0.1373692	0.0607664	0.15408	0.1502939
G6	0.2956852	0.2351343	0.1426395	0.0886558	0.1039497	0.1287067	0.1225924	0.0818519	0.1005359	0.0830579	0.0928154	0.1643875	0.1012041	0.0796804	0.0869268	0.0929982	0.2367114	0.3745527	0.23011	0.2959885	0.2995685	0.2026283	0.2221798	0.3090447	0.3156813	0.2831215	0.3542458	0.3216602	0.29451	0.2784044	0.3495202
G7	0.5189839	0.4587845	0.4856636	0.4610709	0.5171948	0.5579616	0.442943	0.4628466	0.365531	0.3678465	0.3707031	0.4618963	0.4851007	0.5047228	0.4617412	0.4478015	0.4565928	0.4614727	0.5052201	0.4864786	0.4932335	0.3833952	0.4337316	0.5368452	0.4171249	0.4277745	0.43427	0.4124355	0.4618476	0.5165513	0.4331352
G8	0.5304086	0.7085837	0.7465416	0.5758621	0.6557381	0.5374906	0.5234066	0.6215688	0.6684237	0.7155784	0.5516605	0.7106924	0.8044454	0.6360623	0.646345	0.689852	0.6197421	0.6889662	0.5577149	0.6729814	0.6558416	0.6415812	0.5918279	0.6119396	0.640821	0.5818858	0.6171794	0.6268457	0.6372732	0.5866435	0.7125509
G9	0.793646	0.6704399	0.6715892	0.5915238	0.6308174	0.5889938	0.6057801	0.6817559	0.7164778	0.6812198	0.5481474	0.6596531	0.6891177	0.6166908	0.5683087	0.6637348	0.5954602	0.562088	0.7691871	0.5486843	0.5967834	0.6169854	0.6310653	0.6097229	0.5939757	0.6134936	0.7386885	0.7576389	0.6973976	0.7031595	0.6335913
G10	0.6110301	0.6211038	0.5781316	0.595774	0.7065433	0.5941263	0.5788939	0.6385773	0.6491502	0.65976	0.5976926	0.6160167	0.6752955	0.6857976	0.598202	0.5541745	0.7448635	0.6449837	0.6533871	0.5980695	0.6082708	0.5260134	0.6376156	0.7306552	0.6022959	0.5171842	0.6966838	0.6470545	0.7202279	0.5313865	0.6991653
