# Supplementary material for: Inference of Gene Regulatory Networks Incorporating Multi-Source Biological Knowledge via a State Space Model with L1 Regularization
Source: PLoS One. 2014 Aug 27;9(8):e105942. doi: 10.1371/journal.pone.0105942 (PMC4146587; doi:10.1371/journal.pone.0105942)
Supplement: Model S3 — Artificial data for dataset (iii). The artificial observational data (100 time-courses) for dataset (iii). (ZIP) [file pone.0105942.s004.zip › ts1-61.txt]

Time	1	2	3	4	5	6	7	8	9	10	11	12	13	14	15	16	17	18	19	20	21	22	23	24	25	26	27	28	29	30	31
Rep	1	1	1	1	1	1	1	1	1	1	1	1	1	1	1	1	1	1	1	1	1	1	1	1	1	1	1	1	1	1	1
G1	0.714035	0.3037722	0.2763867	0.1945372	0.1873244	0.2193853	0.216661	0.1750885	0.2567877	0.2970655	0.1922689	0.1899764	0.2356104	0.253453	0.2446351	0.2886786	0.5909427	0.6241748	0.6193825	0.6495674	0.7199211	0.6961751	0.6136764	0.6603837	0.6488787	0.646109	0.6677948	0.5852962	0.5764981	0.6312896	0.6515121
G2	0.0692872	0.1235133	0.0922717	0.0592279	0.078044	0.0868764	0.1162564	0.1153115	0.0822129	0.0400711	0.0606794	0.102285	0.100804	0.1015643	0.0663683	0.0526887	0.0868062	0.0911594	0.1069914	0.0920614	0.0935743	0.0504695	0.0597955	0.115775	0.133819	0.0999493	0.0702953	0.1211042	0.1139087	0.0745701	0.1138079
G3	0.2821112	0.3317056	0.3168895	0.4209258	0.2823347	0.2587804	0.3015717	0.3678539	0.4656318	0.3909539	0.3926406	0.3279007	0.2809825	0.3530625	0.3939041	0.3573153	0.3929844	0.3605125	0.3084628	0.4271261	0.2522834	0.3737586	0.2794804	0.3463908	0.3509165	0.3506329	0.291402	0.3587768	0.3305354	0.2320615	0.3717326
G4	0.5720716	0.5471397	0.6658758	0.5723526	0.6062289	0.4265212	0.6133263	0.5497027	0.4049146	0.4427981	0.4884266	0.5232463	0.4597831	0.402458	0.5161495	0.4728073	0.562293	0.6036301	0.4974029	0.4525252	0.6674128	0.7484684	0.5489058	0.6054427	0.6357287	0.5915713	0.6017161	0.6192525	0.6494237	0.5561473	0.5020577
G5	0.1536637	0.1135029	0.2206748	0.435615	0.491544	0.3756816	0.5187016	0.5192661	0.5331732	0.4175379	0.3887602	0.3717184	0.5382455	0.5482114	0.5237179	0.4486563	0.2810964	0.1774715	0.1794342	0.1022995	0.0690231	0.0770009	0.0833903	0.0858142	0.1249885	0.0999861	0.1081617	0.1161034	0.1049212	0.1238415	0.0791023
G6	0.3376178	0.2817635	0.2862982	0.3645937	0.3092552	0.3113708	0.2523456	0.2662239	0.3427813	0.3045132	0.3140861	0.2284406	0.3090451	0.2906134	0.256706	0.3080465	0.3059594	0.261937	0.2895435	0.3143147	0.2279208	0.3081068	0.3528338	0.2900036	0.2798097	0.2561131	0.3252369	0.2507957	0.3410154	0.2784692	0.3451461
G7	0.525753	0.4398914	0.3892953	0.4357854	0.4289119	0.4456869	0.4873989	0.4289923	0.5013954	0.4099781	0.4362511	0.412204	0.4594709	0.4584158	0.4692402	0.422022	0.4671335	0.5072734	0.4638305	0.4705508	0.3875312	0.4797485	0.5375909	0.4160992	0.5053985	0.4926408	0.4301338	0.4238154	0.503748	0.4049577	0.4524535
G8	0.5920761	0.6602987	0.6070689	0.7066326	0.6635145	0.6132003	0.6172555	0.6945256	0.5696723	0.5517337	0.6392774	0.6448216	0.6553254	0.6550035	0.6863266	0.6284194	0.5649459	0.5974056	0.6763964	0.6300992	0.6347647	0.6275104	0.5433024	0.6227771	0.5679896	0.6214771	0.6011606	0.6350068	0.6947056	0.5951747	0.659936
G9	0.822655	0.656185	0.831969	0.5972801	0.5779998	0.6807181	0.6048252	0.5330735	0.5542393	0.6103151	0.5985069	0.6177204	0.5864481	0.617916	0.5888752	0.5893111	0.7251206	0.5154664	0.6103699	0.6865996	0.6183554	0.7964127	0.6865595	0.5890304	0.6760819	0.6068417	0.6194063	0.6922791	0.6587108	0.5982909	0.6771004
G10	0.7237357	0.5797091	0.661393	0.6461523	0.6542955	0.5860272	0.6272717	0.6532006	0.5921617	0.5653095	0.6423221	0.6852707	0.6823218	0.7238178	0.5447121	0.6347488	0.5885541	0.617589	0.7089253	0.7049875	0.5385585	0.5826275	0.6984691	0.7147391	0.5843965	0.6614848	0.6183318	0.6053385	0.607714	0.6837817	0.5823856
