# Supplementary material for: Inference of Gene Regulatory Networks Incorporating Multi-Source Biological Knowledge via a State Space Model with L1 Regularization
Source: PLoS One. 2014 Aug 27;9(8):e105942. doi: 10.1371/journal.pone.0105942 (PMC4146587; doi:10.1371/journal.pone.0105942)
Supplement: Model S3 — Artificial data for dataset (iii). The artificial observational data (100 time-courses) for dataset (iii). (ZIP) [file pone.0105942.s004.zip › ts1-62.txt]

Time	1	2	3	4	5	6	7	8	9	10	11	12	13	14	15	16	17	18	19	20	21	22	23	24	25	26	27	28	29	30	31
Rep	1	1	1	1	1	1	1	1	1	1	1	1	1	1	1	1	1	1	1	1	1	1	1	1	1	1	1	1	1	1	1
G1	0.6643453	0.2498377	0.1709635	0.0973922	0.1059418	0.0714748	0.0683259	0.1138119	0.1047803	0.1084937	0.1363007	0.1167606	0.0548749	0.1001454	0.1141141	0.0631919	0.6094398	0.7067478	0.7437638	0.5993848	0.530004	0.6628901	0.5865267	0.5843138	0.6429837	0.508396	0.6589175	0.5472246	0.6758876	0.6812728	0.6697578
G2	0.095937	0.1432198	0.0764218	0.0676681	0.0755189	0.0690153	0.1298902	0.0406067	0.061234	0.0820705	0.052601	0.0740578	0.0747268	0.1044029	0.1110878	0.0977612	0.1228187	0.134856	0.1113366	0.0991143	0.1120237	0.129735	0.116592	0.1131893	0.0856434	0.1039886	0.067651	0.0765749	0.0834336	0.0295958	0.1295709
G3	0.388645	0.1255397	0.20913	0.1640386	0.2451358	0.2190869	0.2129732	0.2674049	0.3309498	0.2190798	0.2043184	0.2794836	0.1995568	0.2351684	0.2720071	0.2945762	0.3822462	0.4485255	0.3889628	0.3662539	0.2295039	0.2659073	0.3227795	0.2901754	0.4003988	0.3578426	0.4042842	0.3723309	0.1627811	0.2645079	0.2597612
G4	0.6052992	0.5368225	0.4251085	0.423882	0.3833661	0.314713	0.3138209	0.4404367	0.4452177	0.3459593	0.3508275	0.4834437	0.4235762	0.2809816	0.3894981	0.3354385	0.4896081	0.6372609	0.5310376	0.5963191	0.5753716	0.5650954	0.5456871	0.6150191	0.5504466	0.6117731	0.6434218	0.6372886	0.5883862	0.5780859	0.512336
G5	0.0902526	0.0442034	0.0727048	0.1046535	0.1091869	0.1154516	0.1228829	0.1780495	0.1807303	0.1226033	0.1358142	0.1108473	0.1220042	0.1613104	0.1960526	0.1297441	0.4569791	0.1956197	0.1192525	0.0766258	0.1028363	0.1489634	0.1497346	0.0736432	0.1297151	0.1306045	0.0783713	0.0900685	0.1406795	0.1429077	0.0826984
G6	0.3069921	0.4129663	0.2733791	0.282622	0.3379955	0.4029522	0.3627352	0.2933531	0.3388757	0.300646	0.2654768	0.2683032	0.2754718	0.247869	0.2787509	0.2485412	0.2925643	0.2598803	0.2500844	0.2738668	0.2607996	0.250647	0.2851527	0.3003133	0.2634998	0.2877372	0.3062564	0.2982118	0.362793	0.3491834	0.3373692
G7	0.5212579	0.4998793	0.5100207	0.5982728	0.5648215	0.6262422	0.5677007	0.6545532	0.6100551	0.5403648	0.6053695	0.5826331	0.5491829	0.6273832	0.5537172	0.5028862	0.5312185	0.5316021	0.5062054	0.4046106	0.4702885	0.540067	0.4455709	0.5661365	0.4942527	0.4956088	0.4137459	0.4619572	0.4367327	0.5432064	0.5310116
G8	0.6381553	0.711461	0.5937281	0.5920783	0.6702615	0.6438636	0.6611509	0.6471614	0.6613765	0.6516344	0.5434923	0.7169998	0.6017784	0.7402711	0.6786118	0.6391553	0.6704779	0.5883576	0.7318036	0.7276843	0.597923	0.6473318	0.5765963	0.5969135	0.6316334	0.7226309	0.6703718	0.7577136	0.6509306	0.6517475	0.6606198
G9	0.6718803	0.4042333	0.3732365	0.4786039	0.4901651	0.4081372	0.451547	0.4482468	0.3797521	0.4923351	0.3831894	0.4208654	0.3162086	0.2969895	0.3192312	0.3688099	0.4180255	0.5259582	0.5731452	0.6186478	0.5368835	0.6334186	0.6671388	0.57984	0.7455862	0.5453538	0.6282365	0.6262129	0.5158548	0.7053594	0.6535353
G10	0.655031	0.5842942	0.6634829	0.645616	0.6959362	0.6037493	0.6450608	0.6156212	0.7333156	0.6024901	0.6897951	0.6575063	0.5960756	0.7214432	0.5660122	0.4951826	0.5497536	0.6057622	0.6578582	0.5730928	0.6510902	0.6177255	0.6133694	0.561672	0.6713846	0.5367474	0.5638427	0.6651848	0.6976906	0.7213812	0.6045254
