# Supplementary material for: Inference of Gene Regulatory Networks Incorporating Multi-Source Biological Knowledge via a State Space Model with L1 Regularization
Source: PLoS One. 2014 Aug 27;9(8):e105942. doi: 10.1371/journal.pone.0105942 (PMC4146587; doi:10.1371/journal.pone.0105942)
Supplement: Model S3 — Artificial data for dataset (iii). The artificial observational data (100 time-courses) for dataset (iii). (ZIP) [file pone.0105942.s004.zip › ts1-64.txt]

Time	1	2	3	4	5	6	7	8	9	10	11	12	13	14	15	16	17	18	19	20	21	22	23	24	25	26	27	28	29	30	31
Rep	1	1	1	1	1	1	1	1	1	1	1	1	1	1	1	1	1	1	1	1	1	1	1	1	1	1	1	1	1	1	1
G1	0.6423307	0.3833507	0.3576559	0.3948191	0.3242326	0.3983998	0.3307713	0.3366546	0.3173005	0.3584664	0.3011216	0.2892168	0.2941864	0.3447939	0.27487	0.3203195	0.674039	0.6619667	0.5826887	0.6019536	0.621562	0.583791	0.6945842	0.6460624	0.6660994	0.6115189	0.646243	0.6358057	0.5710908	0.677292	0.7014926
G2	0.0906199	0.095338	0.1443894	0.1556878	0.2013096	0.2236656	0.2356852	0.1640788	0.1590082	0.2244747	0.3410791	0.1591989	0.1725129	0.2286227	0.186997	0.1795385	0.1493803	0.1079661	0.1274031	0.087926	0.0928797	0.0871634	0.0815748	0.1092394	0.1420736	0.0764033	0.1158385	0.0804891	0.0685315	0.088071	0.1128838
G3	0.3912656	0.2416423	0.230544	0.2202255	0.2430414	0.3036358	0.2189049	0.2807882	0.1937861	0.3972405	0.3151497	0.3505872	0.3077101	0.2526707	0.3272053	0.2904411	0.2411398	0.2819068	0.2553291	0.3319399	0.3603851	0.3265234	0.3501638	0.2935784	0.3171698	0.2109927	0.3058462	0.2846418	0.3991471	0.2694112	0.3562182
G4	0.6540985	0.686599	0.6368984	0.5878691	0.5311614	0.6535059	0.4631545	0.4699326	0.4206123	0.4428139	0.4124134	0.3503695	0.3519661	0.3980714	0.3911423	0.4860447	0.5821499	0.5460163	0.4658037	0.6344944	0.5679121	0.5475863	0.4826497	0.5654292	0.5689319	0.5921461	0.7750621	0.6439957	0.5412773	0.5482501	0.7452481
G5	0.104913	0.1618218	0.169423	0.1478851	0.1822213	0.2386559	0.2179029	0.3282891	0.3615757	0.21903	0.3528033	0.3667428	0.3081984	0.3602161	0.2812247	0.3946763	0.3741029	0.1909078	0.1553042	0.0963964	0.1119762	0.0595311	0.0675	0.0856867	0.0837752	0.0743028	0.0784107	0.1208872	0.1183157	0.1377898	0.1111741
G6	0.3352578	0.1474917	0.1393051	0.075071	0.090885	0.065586	0.0710657	0.097606	0.0404096	0.1057447	0.0783064	0.0517789	0.0517958	0.1265005	0.1108355	0.0948325	0.2521502	0.3215836	0.3151946	0.3271526	0.2109087	0.2283858	0.3147516	0.2713795	0.2632225	0.2818216	0.2847296	0.329497	0.3040175	0.2838029	0.2368347
G7	0.5386611	0.2828203	0.3714012	0.4301195	0.5719538	0.4941346	0.5033101	0.5720772	0.6272707	0.617906	0.627594	0.5547611	0.527461	0.4246078	0.513304	0.4949968	0.4768707	0.527074	0.4259363	0.4553219	0.4257029	0.4760258	0.5083598	0.4679131	0.4823942	0.4854845	0.4307492	0.4080314	0.426108	0.4668404	0.5850033
G8	0.6263816	0.3563431	0.360456	0.2422501	0.2342167	0.2463309	0.2884593	0.2813863	0.2268727	0.3679781	0.2267093	0.2686731	0.2394688	0.2975312	0.2491091	0.1802434	0.4495589	0.5948251	0.6838672	0.592155	0.6013989	0.6120617	0.5473696	0.6084546	0.585851	0.6516843	0.6241921	0.6395334	0.7260542	0.6173465	0.6478061
G9	0.6972199	0.3057078	0.2541582	0.1793894	0.1448633	0.120592	0.131607	0.1461947	0.1315765	0.0999894	0.1319456	0.094806	0.1064053	0.0782774	0.1069148	0.1446883	0.450787	0.5680089	0.600245	0.5864798	0.6996228	0.6781064	0.6695406	0.5593208	0.6421179	0.639373	0.6919715	0.5563417	0.5567458	0.6415149	0.7531039
G10	0.5860266	0.558171	0.5872686	0.5440207	0.4110689	0.2470353	0.1579384	0.2084727	0.1883625	0.1326049	0.1678754	0.1494052	0.1176833	0.2089539	0.1858028	0.230569	0.4332103	0.5115852	0.5329484	0.71957	0.6796605	0.5994298	0.5905228	0.5993423	0.646327	0.644745	0.5209491	0.6788298	0.6570334	0.5483263	0.7349397
