# Supplementary material for: Inference of Gene Regulatory Networks Incorporating Multi-Source Biological Knowledge via a State Space Model with L1 Regularization
Source: PLoS One. 2014 Aug 27;9(8):e105942. doi: 10.1371/journal.pone.0105942 (PMC4146587; doi:10.1371/journal.pone.0105942)
Supplement: Model S3 — Artificial data for dataset (iii). The artificial observational data (100 time-courses) for dataset (iii). (ZIP) [file pone.0105942.s004.zip › ts1-67.txt]

Time	1	2	3	4	5	6	7	8	9	10	11	12	13	14	15	16	17	18	19	20	21	22	23	24	25	26	27	28	29	30	31
Rep	1	1	1	1	1	1	1	1	1	1	1	1	1	1	1	1	1	1	1	1	1	1	1	1	1	1	1	1	1	1	1
G1	0.6773129	0.6283091	0.7582137	0.6675732	0.7163801	0.659823	0.6496423	0.8109457	0.6545141	0.6291068	0.5643377	0.6596701	0.5905281	0.5930529	0.5769166	0.5779752	0.6120823	0.629377	0.5350585	0.709466	0.7357606	0.7434521	0.6523467	0.6218566	0.6974189	0.5962047	0.5403779	0.6795368	0.5929414	0.6270115	0.7191326
G2	0.1045291	0.0145375	0.0074257	0.0015513	0	4.1e-06	0.0009032	0.0007066	1e-07	0.0003019	8e-07	0.0020088	0.0004011	0.0003677	0.0005571	0	0.081981	0.0651564	0.1248262	0.0667168	0.0383295	0.0723156	0.0815139	0.0899207	0.1369811	0.0870333	0.077048	0.0697152	0.0790617	0.0710845	0.0979534
G3	0.3818877	0.3395414	0.3442054	0.3615459	0.3677793	0.3607816	0.2746231	0.3482201	0.4043634	0.3575435	0.3070997	0.4175337	0.3166889	0.2750274	0.2694025	0.3674076	0.2724778	0.3676385	0.2444205	0.3705952	0.4110252	0.2302201	0.3051462	0.3329804	0.2942361	0.3467869	0.3259697	0.3078044	0.3995278	0.4021511	0.3069333
G4	0.5484527	0.706037	0.6098343	0.676379	0.5391069	0.5430891	0.5645862	0.6668974	0.6651893	0.6830272	0.7159158	0.7234992	0.6601142	0.6572954	0.603979	0.5380193	0.6401228	0.6855672	0.6439325	0.5887765	0.6796377	0.5571243	0.6259419	0.624405	0.5905357	0.6995203	0.5846525	0.6454536	0.6297437	0.6351885	0.6857955
G5	0.1279775	0.0997917	0.1739156	0.0935592	0.0609706	0.0742917	0.0748173	0.0698658	0.0738791	0.068809	0.0915529	0.0482989	0.0481943	0.0612287	0.1028161	0.0623445	0.0926702	0.0947781	0.1010386	0.1062906	0.0873183	0.0920799	0.1774567	0.1097705	0.1258063	0.0953495	0.0906672	0.1181236	0.0953557	0.1014607	0.0654734
G6	0.2990329	0.2325069	0.2987655	0.3048867	0.260404	0.2649435	0.2227549	0.2094345	0.2628551	0.2313549	0.2100956	0.2460757	0.2270844	0.2546087	0.2823593	0.1770955	0.2167022	0.3317172	0.2871943	0.2975361	0.3921338	0.2775515	0.2918807	0.3986577	0.2301192	0.3173599	0.2606136	0.2758859	0.2208885	0.3259314	0.3306372
G7	0.4551611	0.3316924	0.4180448	0.4303178	0.4043978	0.441284	0.4672068	0.5290378	0.3530738	0.4204343	0.4661956	0.4218076	0.4566215	0.4895033	0.4393916	0.5039444	0.4825123	0.4661439	0.5991609	0.4655892	0.4144715	0.3726977	0.4514615	0.5889698	0.4798817	0.5478511	0.462366	0.4561838	0.4240782	0.3300616	0.3699491
G8	0.6048643	0.6287103	0.5299362	0.4358096	0.6249874	0.5913783	0.6778151	0.6971045	0.5703308	0.5509125	0.5469072	0.6682339	0.6546634	0.5600029	0.5723561	0.5283298	0.5212233	0.6809541	0.6953474	0.5760981	0.7333944	0.6293747	0.7106945	0.4788785	0.623802	0.6561312	0.6859414	0.6067185	0.6766768	0.6209219	0.6307974
G9	0.6861424	0.6720805	0.7095354	0.5925148	0.6943972	0.7270397	0.6495453	0.5801823	0.6102977	0.7215422	0.7385809	0.639989	0.6375219	0.575957	0.6303545	0.5396524	0.569499	0.6147665	0.637364	0.6890428	0.6150553	0.8359564	0.6163394	0.6217224	0.6579604	0.5958575	0.6205241	0.5429155	0.5741531	0.7479555	0.5959129
G10	0.6392577	0.715719	0.5937129	0.7367361	0.6220349	0.6006592	0.7312662	0.7014063	0.7003608	0.5191074	0.6884038	0.6375203	0.6248996	0.6636839	0.5986245	0.6530832	0.6568707	0.6386634	0.5306553	0.6822026	0.6524497	0.6518599	0.6881279	0.6816331	0.7568147	0.7626504	0.6973642	0.7343937	0.6514303	0.6331922	0.6365316
