# Supplementary material for: Inference of Gene Regulatory Networks Incorporating Multi-Source Biological Knowledge via a State Space Model with L1 Regularization
Source: PLoS One. 2014 Aug 27;9(8):e105942. doi: 10.1371/journal.pone.0105942 (PMC4146587; doi:10.1371/journal.pone.0105942)
Supplement: Model S3 — Artificial data for dataset (iii). The artificial observational data (100 time-courses) for dataset (iii). (ZIP) [file pone.0105942.s004.zip › ts1-69.txt]

Time	1	2	3	4	5	6	7	8	9	10	11	12	13	14	15	16	17	18	19	20	21	22	23	24	25	26	27	28	29	30	31
Rep	1	1	1	1	1	1	1	1	1	1	1	1	1	1	1	1	1	1	1	1	1	1	1	1	1	1	1	1	1	1	1
G1	0.750098	0.4837495	0.3288612	0.3373648	0.3574651	0.3898476	0.3547402	0.3336228	0.3276702	0.3011935	0.3717445	0.3181487	0.2616998	0.4446219	0.3721729	0.3149584	0.5468989	0.5732975	0.5889414	0.759497	0.6846324	0.499317	0.6064723	0.5685664	0.6460738	0.7149431	0.6493459	0.638006	0.6679064	0.7041501	0.7241207
G2	0.0567616	0.0863724	0.1452802	0.1189924	0.088072	0.1073565	0.1671902	0.0515166	0.0675487	0.0578086	0.0917455	0.1236283	0.1451933	0.0815633	0.1163958	0.0966743	0.1044498	0.0749394	0.0415985	0.0987654	0.0887314	0.0690269	0.124855	0.0859689	0.0677733	0.0996036	0.1100383	0.0868898	0.0777019	0.1060569	0.0475613
G3	0.3311504	0.2392878	0.2318438	0.1668052	0.2406536	0.1814449	0.2216711	0.2214963	0.1995969	0.272414	0.2426085	0.254857	0.2819079	0.2101669	0.3065356	0.19815	0.3145426	0.2797219	0.322405	0.4146291	0.3545082	0.2802982	0.3951964	0.286522	0.3455365	0.2523864	0.2469279	0.4248315	0.4059893	0.3364733	0.3037829
G4	0.5410814	0.5179028	0.6451288	0.4244119	0.3323623	0.3156241	0.3417076	0.303666	0.3258071	0.3611906	0.3192803	0.3692009	0.3021881	0.4490852	0.3193148	0.2581643	0.4469479	0.4755094	0.563133	0.5907243	0.6033707	0.6464879	0.6739731	0.6571228	0.4927044	0.5319222	0.6116268	0.6602697	0.6481996	0.5424337	0.6042824
G5	0.0914648	0.1579952	0.1424742	0.1963839	0.2830401	0.2605436	0.3841446	0.3348627	0.3211434	0.3065811	0.259479	0.3601941	0.3430802	0.2466364	0.3029462	0.232245	0.3308023	0.1856415	0.1448773	0.128388	0.1187136	0.0877655	0.1022707	0.1437123	0.117472	0.1014952	0.0959762	0.0706519	0.0836292	0.0859424	0.1137703
G6	0.2875779	0.3397396	0.3143672	0.318237	0.2775424	0.3022474	0.3384849	0.3429646	0.289861	0.2833048	0.3110728	0.2532513	0.2442563	0.3409424	0.3075652	0.3229642	0.3530623	0.302351	0.2768018	0.2880903	0.4052841	0.3351088	0.2976423	0.2521521	0.2426334	0.2559585	0.3608396	0.3522435	0.3903139	0.3227261	0.3426023
G7	0.6059481	0.2011879	0.0733704	0.0664857	0.0859054	0.1096511	0.1016218	0.1521963	0.0820551	0.099028	0.1813632	0.1244991	0.0826596	0.0628505	0.1167468	0.0521413	0.4212975	0.6278517	0.6060981	0.4377571	0.5221318	0.4384086	0.4943332	0.4567458	0.3889908	0.4616884	0.6301815	0.5245021	0.4165474	0.4480565	0.5319433
G8	0.617341	0.6805078	0.6000526	0.6306724	0.6664984	0.4548252	0.5729118	0.595857	0.6331599	0.5437021	0.6561397	0.5891511	0.5085103	0.613296	0.5908976	0.5655048	0.672011	0.8019969	0.6405026	0.6998587	0.6456151	0.8100529	0.6046634	0.7906368	0.4966274	0.639857	0.5871562	0.6265422	0.5916621	0.5280969	0.5983868
G9	0.6714456	0.6556275	0.6076901	0.8028951	0.6181791	0.5848542	0.6244104	0.7970568	0.7480085	0.6574084	0.7109905	0.6514607	0.6383458	0.6217899	0.6556066	0.6772356	0.5724894	0.6175512	0.6712806	0.650851	0.6577829	0.7113182	0.670961	0.5554271	0.561586	0.7094962	0.5798974	0.7356635	0.7214427	0.6498359	0.5353178
G10	0.6257697	0.6208597	0.7038401	0.6138291	0.5821696	0.58294	0.5611687	0.6973866	0.6578842	0.5416105	0.6147879	0.593536	0.6569222	0.6619746	0.5591212	0.6265614	0.5817394	0.6314229	0.7035027	0.5749326	0.649173	0.5476293	0.589408	0.7106452	0.5928061	0.7008779	0.5867105	0.5655538	0.5714739	0.6321702	0.7639472
