# Supplementary material for: Inference of Gene Regulatory Networks Incorporating Multi-Source Biological Knowledge via a State Space Model with L1 Regularization
Source: PLoS One. 2014 Aug 27;9(8):e105942. doi: 10.1371/journal.pone.0105942 (PMC4146587; doi:10.1371/journal.pone.0105942)
Supplement: Model S3 — Artificial data for dataset (iii). The artificial observational data (100 time-courses) for dataset (iii). (ZIP) [file pone.0105942.s004.zip › ts1-74.txt]

Time	1	2	3	4	5	6	7	8	9	10	11	12	13	14	15	16	17	18	19	20	21	22	23	24	25	26	27	28	29	30	31
Rep	1	1	1	1	1	1	1	1	1	1	1	1	1	1	1	1	1	1	1	1	1	1	1	1	1	1	1	1	1	1	1
G1	0.6506863	0.6827405	0.6068777	0.5583469	0.5240117	0.567151	0.5943639	0.5967189	0.6075568	0.6356591	0.634456	0.689429	0.6470175	0.5017187	0.6752879	0.6181115	0.709686	0.6135945	0.5783338	0.6872128	0.6215336	0.5565519	0.6155994	0.6348401	0.5385049	0.6413007	0.6493266	0.5684033	0.6487788	0.6553059	0.5806973
G2	0.0997841	0.1360165	0.0730992	0.1139699	0.0725876	0.0932225	0.080018	0.0974065	0.0870105	0.115446	0.1369746	0.076328	0.145024	0.0473664	0.1373459	0.0601246	0.1089614	0.1184152	0.0641018	0.0788593	0.0915149	0.1084321	0.0962781	0.0567548	0.1273052	0.0971336	0.1121607	0.1041272	0.0921314	0.0642576	0.0730666
G3	0.3454431	0.2250238	0.1567608	0.1809715	0.1841092	0.2205411	0.195157	0.2462471	0.1820573	0.256114	0.1872031	0.1837806	0.3001418	0.215698	0.2124962	0.1943189	0.1523346	0.3959375	0.4196957	0.3350608	0.3737054	0.3456104	0.3024268	0.2888104	0.3443887	0.3895034	0.2687157	0.3840937	0.3144489	0.2967181	0.3481358
G4	0.5990062	0.6395152	0.5340715	0.376926	0.4068563	0.357212	0.4394831	0.4181628	0.4010054	0.3905397	0.4108724	0.4808035	0.4660756	0.5668569	0.4725969	0.3824261	0.3771129	0.6948517	0.6866438	0.6635814	0.6863685	0.6331207	0.6737353	0.5107569	0.6704063	0.521267	0.4718707	0.6360486	0.4816963	0.4834591	0.5874832
G5	0.0851319	0.1085311	0.1318801	0.1613965	0.1435074	0.1207487	0.1194635	0.1195182	0.1389759	0.1036257	0.0903004	0.1037175	0.1246176	0.1181778	0.1337888	0.1718433	0.1438368	0.1294026	0.1033779	0.0786734	0.0754403	0.0791113	0.0604095	0.1458559	0.1024251	0.1363693	0.1085726	0.0857117	0.1075543	0.0799726	0.0986451
G6	0.2726883	0.4011818	0.2966975	0.2792931	0.2861046	0.3056537	0.2692187	0.2401829	0.322865	0.2312903	0.3065267	0.3264187	0.3023346	0.2988554	0.246521	0.2800163	0.3096738	0.3416131	0.2835531	0.2480565	0.3457528	0.3026805	0.3612805	0.2793492	0.1945413	0.2885167	0.2571156	0.2864606	0.4145698	0.3270749	0.2693374
G7	0.4765695	0.2299766	0.1613692	0.1722524	0.131845	0.1457378	0.1510385	0.1719382	0.1488379	0.1385972	0.1157142	0.1059861	0.18214	0.1312902	0.1061414	0.1189204	0.4757425	0.6020269	0.4374158	0.5333816	0.4831664	0.5210262	0.491346	0.4867242	0.4629994	0.4882047	0.4747984	0.5196617	0.4032866	0.5040402	0.3981017
G8	0.6528189	0.5997978	0.6406507	0.5728822	0.6327843	0.6176634	0.6181602	0.6812756	0.5913049	0.4861383	0.6131701	0.7233459	0.5468019	0.6553733	0.6096928	0.5324831	0.7200663	0.6377576	0.6178503	0.6189473	0.6257773	0.5495337	0.50134	0.6219943	0.6127225	0.6133706	0.5952656	0.5541361	0.6633748	0.6455856	0.5959397
G9	0.6977903	0.7512905	0.6485012	0.5366525	0.5998976	0.5589963	0.5156096	0.6142445	0.7165253	0.6709324	0.6838035	0.7506717	0.6214706	0.5894337	0.59145	0.6002543	0.6082774	0.6401849	0.7090487	0.7832108	0.6327472	0.6078105	0.7446402	0.631202	0.5945577	0.7545979	0.6424166	0.6413809	0.6026468	0.5793318	0.6646913
G10	0.659401	0.6161769	0.6842754	0.6104232	0.5860668	0.5649984	0.612705	0.5908891	0.6381407	0.6307485	0.6745519	0.6235247	0.7906045	0.6509438	0.6043559	0.6905156	0.5763657	0.6507025	0.665005	0.6343395	0.6629324	0.5808339	0.5624486	0.7177851	0.7111224	0.6973019	0.5323617	0.7747826	0.5466924	0.5711675	0.6486919
