# Supplementary material for: Inference of Gene Regulatory Networks Incorporating Multi-Source Biological Knowledge via a State Space Model with L1 Regularization
Source: PLoS One. 2014 Aug 27;9(8):e105942. doi: 10.1371/journal.pone.0105942 (PMC4146587; doi:10.1371/journal.pone.0105942)
Supplement: Model S3 — Artificial data for dataset (iii). The artificial observational data (100 time-courses) for dataset (iii). (ZIP) [file pone.0105942.s004.zip › ts1-75.txt]

Time	1	2	3	4	5	6	7	8	9	10	11	12	13	14	15	16	17	18	19	20	21	22	23	24	25	26	27	28	29	30	31
Rep	1	1	1	1	1	1	1	1	1	1	1	1	1	1	1	1	1	1	1	1	1	1	1	1	1	1	1	1	1	1	1
G1	0.6337157	0.2929429	0.1806553	0.0864302	0.075794	0.0814341	0.0543503	0.0960656	0.0723547	0.0526721	0.096116	0.076851	0.0644637	0.1008712	0.0818769	0.0336626	0.430067	0.5319545	0.5521205	0.6554391	0.6022798	0.5797545	0.6501729	0.6080776	0.6739959	0.5943952	0.6931962	0.6580475	0.6183463	0.6254202	0.6562829
G2	0.0914423	0.003248	0.0005591	0	8.6e-06	1.66e-05	5.4e-06	0	7.94e-05	3.6e-05	0.0001314	0	5.9e-06	0.0007085	0.0002471	1.02e-05	0.0680984	0.0776264	0.0852446	0.1044799	0.0838878	0.0549414	0.0928547	0.0987303	0.1056683	0.0781274	0.1426734	0.1629242	0.0827588	0.1000803	0.1025465
G3	0.3706439	0.3828167	0.2235569	0.1884408	0.2989839	0.3131972	0.237433	0.3836335	0.2554498	0.3222459	0.3152854	0.3458567	0.3355807	0.3543484	0.3767539	0.297308	0.2545488	0.2636016	0.3051915	0.4112783	0.4083011	0.3579901	0.3098912	0.3634453	0.3110676	0.377138	0.2908991	0.4595752	0.2951707	0.3228002	0.3283662
G4	0.5615402	0.5454881	0.5140466	0.2891357	0.1994699	0.1261931	0.1825146	0.153	0.1476854	0.1731963	0.2204503	0.1434428	0.104148	0.1694356	0.1234425	0.1563584	0.253627	0.4164779	0.4244506	0.675838	0.6600928	0.6106002	0.5760543	0.5809607	0.5682851	0.5479294	0.5635206	0.5813424	0.5822517	0.6517923	0.5949572
G5	0.13883	0.1642266	0.2756749	0.424468	0.5904617	0.6201647	0.6219142	0.5411214	0.6696063	0.6464556	0.4947287	0.4849136	0.7047072	0.718164	0.6071548	0.6566873	0.6211284	0.3736365	0.1910031	0.121186	0.139795	0.1020816	0.0879301	0.0934118	0.0653051	0.0781883	0.0901191	0.1013504	0.1213248	0.0817128	0.097665
G6	0.3803825	0.2300272	0.1748491	0.1865924	0.2170352	0.2194938	0.1562439	0.2113088	0.1836869	0.2117315	0.2319307	0.2125452	0.1555688	0.1781857	0.2236528	0.1978527	0.2432364	0.2500499	0.2809316	0.3141435	0.2398966	0.2462385	0.2880161	0.3500695	0.2811749	0.319198	0.3204601	0.349032	0.3065507	0.2659757	0.3225658
G7	0.5407311	0.189487	0.0909525	0.1618122	0.1113665	0.1013292	0.0903796	0.1066321	0.0867954	0.0869842	0.0644378	0.0851374	0.1032387	0.0747352	0.0851109	0.0746234	0.3066396	0.408916	0.4444615	0.4700626	0.4165077	0.4211729	0.4423855	0.5147331	0.5594073	0.4247664	0.3815048	0.4111773	0.398977	0.5442578	0.4212048
G8	0.6525029	0.5892338	0.5089518	0.7294071	0.6477492	0.6397238	0.5024319	0.5507907	0.6822507	0.6641634	0.7629692	0.6181974	0.7385729	0.7325273	0.6327109	0.7404723	0.6702683	0.5203902	0.6394998	0.6556534	0.6874603	0.6550581	0.6166908	0.6257933	0.6243932	0.6727772	0.6158462	0.6767002	0.6664646	0.5115385	0.5696903
G9	0.6954193	0.6250027	0.6264258	0.6635993	0.6487332	0.6724863	0.649921	0.6260934	0.6608018	0.6299011	0.6509785	0.7283502	0.7439538	0.7555225	0.7372876	0.6525888	0.6495241	0.6352847	0.6194678	0.5110135	0.6247191	0.6176568	0.6848703	0.628933	0.6847845	0.6447474	0.7437966	0.6752132	0.7283742	0.6407798	0.5649439
G10	0.6369186	0.6273638	0.5630204	0.6520049	0.6369953	0.5809415	0.5964549	0.6583754	0.6489529	0.6342677	0.7468025	0.559537	0.5617304	0.6926632	0.5945828	0.691462	0.5884809	0.6461812	0.6655263	0.6659924	0.6070337	0.6417104	0.6360623	0.5217725	0.5924571	0.6093483	0.7072432	0.5414927	0.6416546	0.6336205	0.5347535
