# Supplementary material for: Inference of Gene Regulatory Networks Incorporating Multi-Source Biological Knowledge via a State Space Model with L1 Regularization
Source: PLoS One. 2014 Aug 27;9(8):e105942. doi: 10.1371/journal.pone.0105942 (PMC4146587; doi:10.1371/journal.pone.0105942)
Supplement: Model S3 — Artificial data for dataset (iii). The artificial observational data (100 time-courses) for dataset (iii). (ZIP) [file pone.0105942.s004.zip › ts1-79.txt]

Time	1	2	3	4	5	6	7	8	9	10	11	12	13	14	15	16	17	18	19	20	21	22	23	24	25	26	27	28	29	30	31
Rep	1	1	1	1	1	1	1	1	1	1	1	1	1	1	1	1	1	1	1	1	1	1	1	1	1	1	1	1	1	1	1
G1	0.6840517	0.721798	0.6024022	0.6974534	0.6130845	0.6548674	0.6473797	0.6666683	0.6873561	0.5282725	0.5423903	0.651654	0.5022536	0.6853239	0.6766201	0.6759568	0.6373988	0.6201178	0.6708137	0.6113042	0.5976683	0.6971099	0.5942717	0.5973089	0.6083299	0.6938724	0.6145913	0.6179996	0.5612476	0.6681687	0.7034619
G2	0.0733167	0.0107104	0.0005722	5.19e-05	4.4e-06	0.0001225	2.61e-05	0.0001418	6.1e-06	0.0014724	0.0001979	5e-07	2.4e-06	7.8e-05	0.0001441	0.0001318	0.0555541	0.0937699	0.130108	0.128669	0.0785072	0.1193301	0.0687497	0.0663702	0.0643719	0.107199	0.1020389	0.0855932	0.0632655	0.1484756	0.0644728
G3	0.3379455	0.1947234	0.2379604	0.2667721	0.2556347	0.3097084	0.3544353	0.2648652	0.3214124	0.2430933	0.2096792	0.2889312	0.2642361	0.3955598	0.2908978	0.2965309	0.4346999	0.4857741	0.3645939	0.2533944	0.4062508	0.4426191	0.2594632	0.2801561	0.3098261	0.3474178	0.4200509	0.2977968	0.3342659	0.3827289	0.4098483
G4	0.6903102	0.5478173	0.6479023	0.5446269	0.6704494	0.5302965	0.6139684	0.6625385	0.6496516	0.595915	0.5376596	0.6147006	0.4790352	0.6122512	0.5950217	0.5491005	0.5818365	0.6553122	0.5513632	0.5752494	0.5665116	0.6664289	0.5730898	0.5071511	0.5852185	0.7377566	0.5373269	0.5242591	0.5782343	0.620312	0.5781321
G5	0.0944086	0.1378493	0.1074645	0.1018429	0.094562	0.0777571	0.1327466	0.1067751	0.108617	0.0858744	0.0970205	0.1266048	0.1427405	0.1328819	0.098653	0.1652333	0.1042346	0.1376675	0.0728454	0.0711384	0.1394193	0.148784	0.1125176	0.1110372	0.1529635	0.0891383	0.1109721	0.1471812	0.1106018	0.0836406	0.1262987
G6	0.3444662	0.2695086	0.3101551	0.2754143	0.3061463	0.3101241	0.3230474	0.3057694	0.2790351	0.2637934	0.2720626	0.3717702	0.2372663	0.3221261	0.2431622	0.2945171	0.2672049	0.2329515	0.2105765	0.2648384	0.2601954	0.3028903	0.2004302	0.3062378	0.3008363	0.2330776	0.2595286	0.2605557	0.3146237	0.3020766	0.2769791
G7	0.5904574	0.5382539	0.728245	0.6174956	0.5547574	0.5532705	0.4711854	0.5165651	0.516297	0.4806202	0.4938935	0.6518496	0.5794743	0.6475998	0.6564931	0.7097096	0.6220461	0.4037036	0.3742713	0.4801019	0.5645744	0.4192494	0.4704818	0.5030312	0.5702849	0.5022466	0.4893061	0.3877149	0.4792659	0.4561556	0.5100183
G8	0.7006052	0.6700203	0.6773301	0.5527155	0.7474229	0.6633853	0.6714554	0.7273709	0.7134729	0.645202	0.5823358	0.587034	0.6564665	0.5688849	0.6108332	0.7427954	0.6591434	0.8246027	0.6871723	0.5760345	0.7460438	0.7575275	0.6942698	0.6849813	0.5888707	0.6036585	0.6424884	0.610032	0.6911897	0.6817996	0.6066158
G9	0.5737928	0.5258979	0.5856312	0.6369888	0.5507332	0.7143626	0.6198952	0.6698368	0.6977453	0.6153536	0.6371095	0.598452	0.6841949	0.6171564	0.7313209	0.5808396	0.6353097	0.5641845	0.6110183	0.6736351	0.7001513	0.5517976	0.6057277	0.7729281	0.6301911	0.5918151	0.643837	0.6767338	0.6336876	0.6703989	0.539301
G10	0.7335264	0.6576598	0.6062303	0.7287352	0.689508	0.6064861	0.6046886	0.6335927	0.5663807	0.5460886	0.5753347	0.6898329	0.6351369	0.5272146	0.5177967	0.6050207	0.6954776	0.6504739	0.7238057	0.7382245	0.6542015	0.5494213	0.6579885	0.5823238	0.6146099	0.7068505	0.6758751	0.7145078	0.6057014	0.6098707	0.7446345
