# Supplementary material for: Inference of Gene Regulatory Networks Incorporating Multi-Source Biological Knowledge via a State Space Model with L1 Regularization
Source: PLoS One. 2014 Aug 27;9(8):e105942. doi: 10.1371/journal.pone.0105942 (PMC4146587; doi:10.1371/journal.pone.0105942)
Supplement: Model S3 — Artificial data for dataset (iii). The artificial observational data (100 time-courses) for dataset (iii). (ZIP) [file pone.0105942.s004.zip › ts1-8.txt]

Time	1	2	3	4	5	6	7	8	9	10	11	12	13	14	15	16	17	18	19	20	21	22	23	24	25	26	27	28	29	30	31
Rep	1	1	1	1	1	1	1	1	1	1	1	1	1	1	1	1	1	1	1	1	1	1	1	1	1	1	1	1	1	1	1
G1	0.6371913	0.3352526	0.2183914	0.2286975	0.2188718	0.3128256	0.1930238	0.2433378	0.2296084	0.1809923	0.1981347	0.181506	0.1701463	0.2461459	0.1591328	0.1342175	0.5586573	0.5865408	0.5945436	0.6345001	0.5475011	0.5887794	0.6988804	0.7513623	0.6676735	0.6269497	0.5630807	0.6115231	0.5665385	0.7726062	0.7192798
G2	0.0675117	0.0171159	0.0035811	0.0007783	0.0001559	4e-07	1.1e-06	9.8e-06	0	0.0003967	0.0008413	7.01e-05	0.0003802	0.0016109	0.0005922	4.3e-06	0.0867285	0.0920171	0.0978022	0.078695	0.0698983	0.0893333	0.0678084	0.0916323	0.1111081	0.1301477	0.067634	0.1100584	0.1417938	0.0700498	0.0957684
G3	0.2736989	0.2381636	0.3416579	0.2764932	0.264806	0.3182075	0.3668763	0.3306284	0.2608768	0.3059866	0.2657217	0.3187562	0.3484827	0.2793309	0.3095455	0.3242996	0.2847313	0.322564	0.3531972	0.3939104	0.3951565	0.3887406	0.4118865	0.3974642	0.3007212	0.2591188	0.2222411	0.3811676	0.4591207	0.2817878	0.2649545
G4	0.6660408	0.5701976	0.6842588	0.5442777	0.4927046	0.5313954	0.5166835	0.3638332	0.4886768	0.523721	0.4067678	0.3591345	0.424742	0.4397767	0.5682252	0.3700454	0.3866777	0.4685231	0.5543603	0.5583666	0.5808319	0.5832834	0.5734272	0.5237849	0.5810194	0.5500619	0.7347212	0.6058699	0.6608489	0.5865113	0.6278164
G5	0.1466108	0.0988315	0.2406167	0.3093862	0.486859	0.5215033	0.4776916	0.5485831	0.5390064	0.4021841	0.4876076	0.5350656	0.4166303	0.5211956	0.4262557	0.5191076	0.3975628	0.3049601	0.1848271	0.1647363	0.0954654	0.1707035	0.1068948	0.073341	0.1302164	0.0916164	0.1197679	0.1417959	0.1296011	0.0979894	0.1062482
G6	0.3672489	0.3369424	0.2781483	0.3046526	0.3485735	0.2524919	0.2860375	0.2514961	0.3130687	0.3002479	0.3072131	0.3767196	0.2498283	0.2265728	0.2991934	0.3490599	0.3362026	0.3483029	0.2472865	0.2770139	0.3022864	0.2440987	0.2289127	0.2364165	0.2706735	0.3430421	0.3271331	0.3135448	0.2944505	0.2636449	0.2660987
G7	0.568331	0.3273746	0.344626	0.6090188	0.5631446	0.4960335	0.5949234	0.4566715	0.4799551	0.484841	0.566145	0.5066986	0.58725	0.4480995	0.5524257	0.5816683	0.4574077	0.5727704	0.4686612	0.4409978	0.5111711	0.5340246	0.3563445	0.4309787	0.3885058	0.4634688	0.4698056	0.5748031	0.4972693	0.3890793	0.3805446
G8	0.5740323	0.6199018	0.618614	0.7340511	0.6727534	0.6609431	0.6755908	0.7571766	0.7447191	0.5948814	0.6399152	0.5910931	0.6392097	0.6351128	0.5848713	0.6907335	0.6095028	0.7110206	0.6874959	0.7715003	0.5984652	0.6022238	0.5885764	0.5496981	0.5770213	0.6763359	0.5338207	0.7206417	0.6617367	0.639543	0.6466899
G9	0.6503208	0.2582256	0.114383	0.0909488	0.0466814	0.0264799	0.0252575	0.0338236	0.0378472	0.016585	0.0240344	0.0216488	0.0105769	0.0211632	0.0179428	0.0254726	0.3696813	0.5847141	0.5880926	0.5675286	0.6390452	0.6421912	0.7729616	0.7217621	0.5946774	0.7730395	0.5986025	0.6108672	0.5877376	0.6733121	0.5684517
G10	0.7579101	0.5665703	0.666465	0.632328	0.4097216	0.3585708	0.3953837	0.366221	0.3942666	0.3358063	0.3151753	0.4122754	0.4285834	0.3098428	0.4167981	0.4134478	0.3186628	0.5479343	0.5074001	0.6788431	0.5631506	0.6535062	0.6128512	0.6646767	0.639493	0.6142378	0.5434328	0.5742631	0.6814291	0.6473808	0.5352826
