# Supplementary material for: Inference of Gene Regulatory Networks Incorporating Multi-Source Biological Knowledge via a State Space Model with L1 Regularization
Source: PLoS One. 2014 Aug 27;9(8):e105942. doi: 10.1371/journal.pone.0105942 (PMC4146587; doi:10.1371/journal.pone.0105942)
Supplement: Model S3 — Artificial data for dataset (iii). The artificial observational data (100 time-courses) for dataset (iii). (ZIP) [file pone.0105942.s004.zip › ts1-83.txt]

Time	1	2	3	4	5	6	7	8	9	10	11	12	13	14	15	16	17	18	19	20	21	22	23	24	25	26	27	28	29	30	31
Rep	1	1	1	1	1	1	1	1	1	1	1	1	1	1	1	1	1	1	1	1	1	1	1	1	1	1	1	1	1	1	1
G1	0.8141998	0.691104	0.583009	0.654366	0.6803928	0.6594778	0.6020897	0.5519129	0.6193637	0.5828305	0.5631106	0.7139454	0.6725724	0.7302116	0.5857291	0.6136309	0.5481358	0.7506657	0.6378591	0.6212158	0.5360219	0.6733404	0.6704095	0.5321035	0.6185159	0.6116896	0.6340191	0.597659	0.5920749	0.6013306	0.6038157
G2	0.0987713	0.0133297	0.0005698	0.0009613	0.0001842	3.62e-05	3.4e-06	2.47e-05	0.0005657	5e-06	0.0004004	0.0001039	4e-07	9.34e-05	0.0001909	0.0001009	0.1039576	0.0917359	0.0601752	0.1652413	0.0712869	0.1117163	0.0945127	0.1058295	0.1181109	0.0720666	0.1433817	0.0987876	0.0774589	0.1357744	0.0897214
G3	0.3462319	0.1725049	0.2826696	0.2216032	0.197967	0.1826878	0.2503415	0.2040175	0.2562385	0.2430705	0.3525045	0.3155673	0.312356	0.1716508	0.2587889	0.2712929	0.4010664	0.4412961	0.3604657	0.3451449	0.3266241	0.3080866	0.356465	0.3821773	0.3078079	0.3536241	0.4518046	0.3525625	0.2738065	0.2256464	0.2642313
G4	0.6713536	0.602276	0.5636733	0.6126692	0.5366713	0.5985711	0.5734815	0.5645557	0.5828727	0.5717201	0.5320753	0.5916621	0.5028364	0.5360916	0.5881431	0.5369361	0.543458	0.6391001	0.6014578	0.6475615	0.6442966	0.5095841	0.5897897	0.550686	0.5891938	0.7241776	0.6284445	0.5146572	0.7718834	0.6353969	0.7110147
G5	0.0933844	0.0731058	0.1281048	0.0903646	0.0791069	0.1727825	0.1569243	0.1490134	0.1936945	0.1766918	0.1411697	0.0855442	0.1125434	0.1215446	0.1162674	0.1399954	0.162552	0.1316724	0.1255417	0.1137813	0.107024	0.1449748	0.1387692	0.1569795	0.1514722	0.1267281	0.0952442	0.1201673	0.1143691	0.0959937	0.1294395
G6	0.3113106	0.2355468	0.3233477	0.2626141	0.2918969	0.2426785	0.3126568	0.3285303	0.3257387	0.335436	0.3123049	0.3767098	0.3299328	0.328476	0.2947775	0.3061828	0.3742466	0.296179	0.2409635	0.3263448	0.3252726	0.3643775	0.2640634	0.2769986	0.275521	0.2667009	0.2910495	0.3013585	0.2581379	0.3609225	0.3302324
G7	0.548376	0.5125985	0.6650367	0.5657249	0.7082968	0.5688504	0.6409397	0.5400301	0.5802955	0.6189058	0.5986227	0.4615709	0.4711773	0.4468692	0.5954624	0.6691367	0.6650456	0.543617	0.3961141	0.4145751	0.4005131	0.3826457	0.4238787	0.3977656	0.3982764	0.3501051	0.4319684	0.3322466	0.3442712	0.4639277	0.5475576
G8	0.6814658	0.6100506	0.6751857	0.6395125	0.5840973	0.587977	0.5995574	0.6469343	0.7215101	0.7415626	0.5692655	0.6530807	0.6230272	0.6794246	0.6407494	0.5750002	0.5434646	0.5817623	0.6862028	0.710985	0.7000032	0.5587189	0.7741885	0.7186171	0.6505043	0.6876472	0.6348453	0.649936	0.5650204	0.7721442	0.6356355
G9	0.6005219	0.3493283	0.3377836	0.2373722	0.2241555	0.2915898	0.3046825	0.2156133	0.1615709	0.2796776	0.2085703	0.2658609	0.1751954	0.2073006	0.239385	0.1624433	0.4352129	0.5567448	0.6369318	0.7130149	0.5195905	0.6563997	0.6423738	0.5695174	0.5992304	0.5477461	0.5279415	0.5554513	0.5809132	0.7077534	0.733453
G10	0.7416133	0.5727088	0.5752112	0.5938559	0.5681363	0.5213058	0.4916294	0.5035967	0.5329551	0.583044	0.5258576	0.6089095	0.4593317	0.5175635	0.5246779	0.5062549	0.5097559	0.4710196	0.5612815	0.5187694	0.6745421	0.6253404	0.6698147	0.6331921	0.7049338	0.5548783	0.6576588	0.6826794	0.5496854	0.6168481	0.6381902
