# Supplementary material for: Inference of Gene Regulatory Networks Incorporating Multi-Source Biological Knowledge via a State Space Model with L1 Regularization
Source: PLoS One. 2014 Aug 27;9(8):e105942. doi: 10.1371/journal.pone.0105942 (PMC4146587; doi:10.1371/journal.pone.0105942)
Supplement: Model S3 — Artificial data for dataset (iii). The artificial observational data (100 time-courses) for dataset (iii). (ZIP) [file pone.0105942.s004.zip › ts1-89.txt]

Time	1	2	3	4	5	6	7	8	9	10	11	12	13	14	15	16	17	18	19	20	21	22	23	24	25	26	27	28	29	30	31
Rep	1	1	1	1	1	1	1	1	1	1	1	1	1	1	1	1	1	1	1	1	1	1	1	1	1	1	1	1	1	1	1
G1	0.6991585	0.4768293	0.3862496	0.2369855	0.2886038	0.2421599	0.4086794	0.2896075	0.2586851	0.2411153	0.342789	0.2292457	0.2830531	0.2714946	0.3091416	0.3803545	0.4915438	0.5552065	0.5205099	0.6367429	0.6094157	0.5628735	0.6113842	0.6461667	0.599986	0.7093416	0.5937604	0.7017324	0.6118033	0.5619883	0.6484201
G2	0.072555	0.1050447	0.1141163	0.1078681	0.1667605	0.0979943	0.1134766	0.1010695	0.0824654	0.1468186	0.0775017	0.1101985	0.0802924	0.0833849	0.0884841	0.0686868	0.0710975	0.1152867	0.0763206	0.0798643	0.1382805	0.0669558	0.0602844	0.0838769	0.0923413	0.0703226	0.0880034	0.118381	0.1119239	0.0812027	0.1071723
G3	0.3794987	0.2846332	0.2015842	0.1417044	0.2262673	0.2161786	0.2150105	0.1688528	0.2180419	0.2872581	0.2242344	0.2132262	0.2661786	0.1915176	0.1767231	0.1412685	0.1827101	0.3225309	0.346713	0.445616	0.3724026	0.4412205	0.3696397	0.3160912	0.3654456	0.315618	0.3309544	0.3981615	0.3989514	0.2933186	0.2848953
G4	0.5402859	0.5946674	0.5397026	0.4703126	0.3279969	0.3835307	0.2693403	0.3016614	0.3375031	0.3053509	0.3824029	0.2840904	0.3464652	0.33041	0.3186261	0.4011344	0.4243207	0.5150282	0.5362676	0.5567505	0.6441638	0.5811827	0.7010426	0.6550122	0.5834992	0.7843583	0.5292093	0.6491807	0.7087279	0.5950306	0.5492568
G5	0.0893615	0.0410374	0.0230169	0.0501597	0.0841671	0.0729895	0.0815442	0.100424	0.0841794	0.0834566	0.0741522	0.0433931	0.0483625	0.0895118	0.0620688	0.0869575	0.238831	0.1876016	0.1665531	0.1024316	0.1442999	0.108391	0.1292855	0.1422177	0.1413557	0.1058834	0.1214986	0.129899	0.0952675	0.0961111	0.0821523
G6	0.3203815	0.2840682	0.2082675	0.230509	0.2266433	0.2250388	0.2001578	0.2176362	0.2923333	0.2347167	0.2398169	0.1961171	0.2006191	0.2248258	0.1940425	0.1956628	0.3481483	0.2380483	0.2213219	0.2441264	0.3622853	0.3176984	0.2884921	0.283987	0.2598058	0.240562	0.2742038	0.2551148	0.4040437	0.3204193	0.2379441
G7	0.5315417	0.1542702	0.1045802	0.1058895	0.0822646	0.1316864	0.1087395	0.1029222	0.1214382	0.1084775	0.0770318	0.1184666	0.0641447	0.0817089	0.0778338	0.0986994	0.514122	0.6999451	0.457229	0.4560812	0.555316	0.3756315	0.381413	0.5290373	0.3259286	0.5368934	0.4706846	0.4805794	0.2502771	0.448036	0.4868139
G8	0.5540915	0.7108019	0.5411019	0.5104125	0.6125563	0.57217	0.5783156	0.6381026	0.559375	0.5486071	0.7103424	0.6296524	0.5835936	0.5284608	0.6636599	0.6551225	0.595224	0.6495467	0.6385639	0.5905487	0.6583414	0.6428084	0.7138936	0.6356695	0.6235369	0.6232926	0.7167842	0.674448	0.7569572	0.6026897	0.7023591
G9	0.6969962	0.4337682	0.3455599	0.2744579	0.2226696	0.2285301	0.2625893	0.2497169	0.2986394	0.2333866	0.1922729	0.2052216	0.2603365	0.2718296	0.2400414	0.2843203	0.4196717	0.5380437	0.5975159	0.5894833	0.6420937	0.6553601	0.6570577	0.6171295	0.7201556	0.7416118	0.6939182	0.7066045	0.6966053	0.6114367	0.6874657
G10	0.6165541	0.7829284	0.708801	0.6880168	0.642036	0.5617347	0.5324779	0.5583946	0.5847319	0.5819545	0.5615253	0.5349105	0.54906	0.5759345	0.6356669	0.5882152	0.6168791	0.7166314	0.6206244	0.5537411	0.6557532	0.5749948	0.6754478	0.7471556	0.8321973	0.5868646	0.7000311	0.8082905	0.6519304	0.5717991	0.6473156
