# Supplementary material for: Inference of Gene Regulatory Networks Incorporating Multi-Source Biological Knowledge via a State Space Model with L1 Regularization
Source: PLoS One. 2014 Aug 27;9(8):e105942. doi: 10.1371/journal.pone.0105942 (PMC4146587; doi:10.1371/journal.pone.0105942)
Supplement: Model S3 — Artificial data for dataset (iii). The artificial observational data (100 time-courses) for dataset (iii). (ZIP) [file pone.0105942.s004.zip › ts1-9.txt]

Time	1	2	3	4	5	6	7	8	9	10	11	12	13	14	15	16	17	18	19	20	21	22	23	24	25	26	27	28	29	30	31
Rep	1	1	1	1	1	1	1	1	1	1	1	1	1	1	1	1	1	1	1	1	1	1	1	1	1	1	1	1	1	1	1
G1	0.6584071	0.1723296	0.0702895	0.035823	0.0237455	0.028181	0.0178483	0.0076272	0.0144281	0.0291697	0.0182121	0.0188928	0.0271155	0.0303739	0.0308054	0.0185816	0.5528042	0.6349402	0.5785872	0.5898873	0.6431579	0.6275251	0.6733124	0.6002321	0.6426795	0.5345738	0.585271	0.6894576	0.6052052	0.6436843	0.692627
G2	0.0973567	0.0094263	0.0003866	0.0005497	0.0025697	0	0.0002609	0.0011095	0.0003144	0.0009527	0.0001088	4.4e-06	0.0001122	9.12e-05	0.0001651	0.0002906	0.1325508	0.1358312	0.0980715	0.0713197	0.0868625	0.0851032	0.05601	0.0893511	0.1216341	0.0554049	0.0539012	0.1199393	0.0756935	0.0994872	0.0769925
G3	0.2716604	0.3038376	0.2405405	0.3823124	0.4063183	0.4343529	0.4387421	0.2585447	0.3221694	0.3696426	0.3056451	0.3834909	0.465254	0.3876987	0.4140437	0.3377468	0.2563473	0.4056013	0.3653125	0.383266	0.4147429	0.3901172	0.3039398	0.3002222	0.2421307	0.2246039	0.3380477	0.3431928	0.2975818	0.3261612	0.2582345
G4	0.5775835	0.6619994	0.5098637	0.3945103	0.4358526	0.4001414	0.3251175	0.4467592	0.3509518	0.3332116	0.2859095	0.2679632	0.3684242	0.2988805	0.3816028	0.2965554	0.4423764	0.5285662	0.707832	0.6651413	0.6072783	0.6066765	0.5574006	0.6311019	0.643506	0.6190432	0.5593843	0.5817003	0.6464351	0.6536854	0.6028902
G5	0.1077525	0.0540379	0.2367173	0.3321854	0.355815	0.4143246	0.3676703	0.3677216	0.4008723	0.3711382	0.4716135	0.4049561	0.4452665	0.4001384	0.3467991	0.3720915	0.5277872	0.2904575	0.1965699	0.0982699	0.147174	0.0923093	0.169227	0.1516799	0.1090823	0.1072557	0.1057823	0.1269839	0.1015603	0.0923395	0.0939026
G6	0.2695232	0.3395848	0.3829084	0.4689666	0.4315973	0.4853144	0.5393171	0.5654696	0.5543567	0.52358	0.5157647	0.5805723	0.5665712	0.5533633	0.5255439	0.5257824	0.5440251	0.4461055	0.3686316	0.3546764	0.3236296	0.3206351	0.2877594	0.2426782	0.2867863	0.2362713	0.3244103	0.2484511	0.3016507	0.3123168	0.2618419
G7	0.5373637	0.3315007	0.4752395	0.6479248	0.6423487	0.4245678	0.2729342	0.4403738	0.449693	0.5206707	0.5377055	0.4930965	0.449899	0.4053881	0.3223757	0.3721024	0.5270543	0.5784819	0.4574636	0.5817389	0.5975183	0.424751	0.2621471	0.4088999	0.552461	0.5658704	0.4534543	0.3905398	0.4181228	0.6338911	0.5287925
G8	0.5820709	0.3237357	0.1601998	0.1389958	0.1601702	0.1549435	0.1814038	0.131663	0.1229629	0.0868262	0.1583332	0.1355692	0.1497476	0.1495677	0.1819539	0.1169702	0.4959008	0.4671231	0.5125311	0.6298834	0.6751523	0.6740396	0.6359009	0.800441	0.7151684	0.5696469	0.4968858	0.7146583	0.5796473	0.6063776	0.744545
G9	0.6484094	0.5560188	0.6122143	0.574076	0.4732057	0.5154863	0.6218824	0.6013142	0.6615735	0.7066245	0.5928228	0.4592732	0.5419844	0.55786	0.5729841	0.5571147	0.8483561	0.6555975	0.6277933	0.5725421	0.6008658	0.5619313	0.6039397	0.5560439	0.6609958	0.6188399	0.7487268	0.7050537	0.6514937	0.6544855	0.5814664
G10	0.5579659	0.6892075	0.5933029	0.6588079	0.6569192	0.6756623	0.6363387	0.5550506	0.5900626	0.6303217	0.4982474	0.5563607	0.5929339	0.5398522	0.7275342	0.6506778	0.5831245	0.6715449	0.7263735	0.6837813	0.6836993	0.6564932	0.7270575	0.7749561	0.6473471	0.7138575	0.6914729	0.6427397	0.6135143	0.6332293	0.6897038
