# Supplementary material for: Inference of Gene Regulatory Networks Incorporating Multi-Source Biological Knowledge via a State Space Model with L1 Regularization
Source: PLoS One. 2014 Aug 27;9(8):e105942. doi: 10.1371/journal.pone.0105942 (PMC4146587; doi:10.1371/journal.pone.0105942)
Supplement: Model S3 — Artificial data for dataset (iii). The artificial observational data (100 time-courses) for dataset (iii). (ZIP) [file pone.0105942.s004.zip › ts1-90.txt]

Time	1	2	3	4	5	6	7	8	9	10	11	12	13	14	15	16	17	18	19	20	21	22	23	24	25	26	27	28	29	30	31
Rep	1	1	1	1	1	1	1	1	1	1	1	1	1	1	1	1	1	1	1	1	1	1	1	1	1	1	1	1	1	1	1
G1	0.6413838	0.6416811	0.5840125	0.6216907	0.5963536	0.6483239	0.7612588	0.6231477	0.6191338	0.6535749	0.4949297	0.4675417	0.5968799	0.582398	0.8006715	0.7013615	0.6473879	0.5997069	0.6605789	0.5569676	0.743742	0.556763	0.6344644	0.5691205	0.6347773	0.5170118	0.7322893	0.616096	0.6338084	0.7029634	0.6041821
G2	0.0662134	0.0766056	0.0436511	0.1019969	0.0978242	0.088903	0.0944459	0.0704887	0.0990353	0.070788	0.0866933	0.0707788	0.0578646	0.0619685	0.0822462	0.1040675	0.0561259	0.1199857	0.0905017	0.0507524	0.0926392	0.0620824	0.1327621	0.1277743	0.0700134	0.0833487	0.1406101	0.0608832	0.1180696	0.0635213	0.0916899
G3	0.2978032	0.2760679	0.2720774	0.2688666	0.2758792	0.3010079	0.3374869	0.3680024	0.3516557	0.3423693	0.3175996	0.2496662	0.2328964	0.3659161	0.3053112	0.2329398	0.275426	0.3265564	0.2811978	0.4255127	0.3102734	0.2885802	0.3246036	0.2738513	0.3072298	0.3322582	0.2898501	0.2653191	0.3018567	0.3804788	0.344092
G4	0.6315719	0.49186	0.6362036	0.6590578	0.5358938	0.6490063	0.6502174	0.6195465	0.4945683	0.5579827	0.5269414	0.6008363	0.5646168	0.5467819	0.5790059	0.5511651	0.5661024	0.6688711	0.6596658	0.6441473	0.5908496	0.612843	0.6450337	0.6790222	0.7084309	0.7158642	0.7440125	0.6780092	0.6367131	0.6936415	0.6114936
G5	0.0993543	0.1038803	0.0970103	0.1147104	0.1727588	0.1135233	0.0806744	0.1000876	0.1239599	0.1236229	0.1600349	0.1484718	0.0788607	0.0742312	0.0950616	0.0878496	0.0939222	0.0878538	0.0613115	0.1485276	0.0931939	0.1307109	0.1379683	0.0692534	0.1009705	0.088642	0.1502302	0.1604453	0.1161873	0.1559014	0.0696032
G6	0.2465913	0.3357754	0.359666	0.2705206	0.3456094	0.3270634	0.3251758	0.2611877	0.3820156	0.2277459	0.2109692	0.2931236	0.280873	0.2589702	0.3421847	0.3370497	0.3634557	0.3125968	0.2586648	0.3552382	0.2863261	0.3093498	0.3163073	0.2901627	0.2631012	0.3472078	0.290847	0.2944768	0.3058105	0.2678291	0.2997662
G7	0.6252104	0.2946794	0.3695144	0.4711313	0.4267849	0.4560644	0.4460376	0.4101107	0.4324184	0.4213483	0.5295725	0.3834709	0.3999341	0.4036869	0.353735	0.405581	0.4822443	0.5090828	0.5353962	0.4983025	0.4323228	0.3736411	0.4980844	0.4226391	0.3874331	0.3288149	0.4017827	0.472593	0.5323968	0.4706704	0.474232
G8	0.8376693	0.5406769	0.6372437	0.6188812	0.6472397	0.6475905	0.6859788	0.6038781	0.614859	0.6133209	0.6780094	0.7699304	0.5403649	0.6094051	0.616418	0.6391258	0.6659689	0.5193487	0.4974575	0.6348971	0.7036347	0.6313506	0.6615305	0.5344282	0.7366023	0.7438745	0.6456548	0.5958678	0.6502872	0.659619	0.6498988
G9	0.6413531	0.6256503	0.4709128	0.4258451	0.4126856	0.3851427	0.4322927	0.4602466	0.4080594	0.4442237	0.4771962	0.4035798	0.4101755	0.4899363	0.4260037	0.4850211	0.5508149	0.7062659	0.5575614	0.6816297	0.6687005	0.6935405	0.602616	0.6664535	0.5552579	0.6098475	0.6241723	0.5044777	0.6924198	0.7077381	0.6733683
G10	0.7445611	0.6562601	0.6955608	0.7215062	0.6233995	0.5396227	0.5043744	0.6699495	0.6343934	0.6939738	0.6975156	0.7655351	0.6464443	0.6013977	0.6545507	0.682782	0.69214	0.6143484	0.5697624	0.6505312	0.5881445	0.6403129	0.7495721	0.6401734	0.6041299	0.5756245	0.6253529	0.6888857	0.8231465	0.5987705	0.5431005
