# Supplementary material for: Inference of Gene Regulatory Networks Incorporating Multi-Source Biological Knowledge via a State Space Model with L1 Regularization
Source: PLoS One. 2014 Aug 27;9(8):e105942. doi: 10.1371/journal.pone.0105942 (PMC4146587; doi:10.1371/journal.pone.0105942)
Supplement: Model S3 — Artificial data for dataset (iii). The artificial observational data (100 time-courses) for dataset (iii). (ZIP) [file pone.0105942.s004.zip › ts1-91.txt]

Time	1	2	3	4	5	6	7	8	9	10	11	12	13	14	15	16	17	18	19	20	21	22	23	24	25	26	27	28	29	30	31
Rep	1	1	1	1	1	1	1	1	1	1	1	1	1	1	1	1	1	1	1	1	1	1	1	1	1	1	1	1	1	1	1
G1	0.7399301	0.3824757	0.2829076	0.239059	0.2808036	0.3661887	0.2886406	0.2463908	0.3247156	0.3034654	0.2685967	0.2755855	0.2416309	0.2225171	0.1908182	0.2741899	0.5243363	0.6509573	0.5035133	0.6977765	0.560236	0.7128841	0.5978937	0.7220361	0.5985051	0.8513489	0.7161117	0.7158317	0.6504728	0.6789123	0.5681306
G2	0.1055083	0.0845364	0.0785751	0.0836357	0.1306854	0.0617381	0.0957361	0.0751304	0.066532	0.1039429	0.0690252	0.1278411	0.0496594	0.0824007	0.0595246	0.1008834	0.0523334	0.091529	0.0700968	0.1406529	0.0798518	0.0877059	0.0716029	0.1125011	0.0803993	0.0717553	0.1162222	0.2002333	0.08416	0.0973998	0.0471985
G3	0.3577471	0.2727278	0.1995468	0.2791644	0.3910629	0.3529519	0.4668704	0.3431951	0.2562144	0.3274363	0.3233013	0.247263	0.3424327	0.2878662	0.3167902	0.2947146	0.3721939	0.2482863	0.4395689	0.3243931	0.3248754	0.3228084	0.3643482	0.2835804	0.2508527	0.2418673	0.3887942	0.3809911	0.3738968	0.3135451	0.4389411
G4	0.5492677	0.5971512	0.6524211	0.543844	0.6323117	0.6080083	0.5072826	0.5953344	0.5397508	0.5310515	0.6683208	0.5488893	0.5275865	0.4850232	0.5248185	0.5478053	0.4779528	0.6270774	0.6844687	0.6216592	0.7492682	0.6346324	0.6415036	0.6071941	0.5541745	0.6370188	0.5753037	0.5650115	0.614268	0.5751694	0.5792368
G5	0.1174343	0.1164801	0.1579879	0.2429968	0.3013671	0.2223559	0.2891227	0.3545058	0.4028935	0.344759	0.284906	0.2834462	0.3153047	0.3301814	0.3696856	0.3510558	0.2256487	0.1747803	0.1093566	0.1395687	0.1113024	0.0732384	0.0974869	0.078638	0.0830181	0.1343512	0.0772452	0.1041339	0.129966	0.092536	0.1026399
G6	0.3002732	0.2450849	0.2670246	0.2807779	0.2402721	0.3237467	0.300891	0.3009227	0.2272891	0.2865933	0.263593	0.3112988	0.3018941	0.2516115	0.2154785	0.2596193	0.3937219	0.3802306	0.3386371	0.3662025	0.3289275	0.3239968	0.2597944	0.3800622	0.2861697	0.2365371	0.264849	0.2936761	0.2618307	0.300756	0.307101
G7	0.5624043	0.3278772	0.6300731	0.544825	0.4878235	0.5136371	0.399897	0.3455726	0.4922789	0.5050552	0.4637571	0.5879233	0.4625705	0.4180609	0.4431234	0.453836	0.4608068	0.4591572	0.48949	0.4451242	0.5525296	0.5452031	0.4118348	0.4747424	0.4851161	0.5268416	0.5049523	0.5650508	0.5384959	0.4975248	0.4310022
G8	0.5677015	0.6939641	0.7452929	0.5428096	0.6139417	0.6153565	0.5784758	0.6633733	0.6125649	0.5652208	0.5559365	0.6523793	0.5885232	0.6586636	0.6064712	0.7121355	0.6528897	0.5862323	0.5162276	0.6476568	0.6700289	0.5719085	0.7621323	0.6118839	0.6455101	0.7000754	0.5613111	0.5439506	0.7494547	0.7428135	0.6268219
G9	0.6145695	0.7151934	0.5796413	0.7962493	0.595139	0.5503126	0.6177947	0.5491144	0.5330196	0.5868485	0.5608778	0.5360512	0.6041337	0.7502598	0.6966346	0.640118	0.7089378	0.6687572	0.5957263	0.6344386	0.6242802	0.6753257	0.6139624	0.6111117	0.6733747	0.6003261	0.4820988	0.6632086	0.6219089	0.640657	0.6590933
G10	0.7151022	0.7233034	0.5464598	0.5043691	0.6487067	0.6566817	0.6323204	0.5540752	0.5427307	0.591494	0.7137686	0.694437	0.5766547	0.6903374	0.6535478	0.6791144	0.7164506	0.496055	0.7425586	0.6017147	0.6432807	0.6350068	0.5208988	0.5698016	0.5235596	0.5154549	0.7810821	0.7218111	0.6514147	0.6912201	0.6238837
