# Supplementary material for: Inference of Gene Regulatory Networks Incorporating Multi-Source Biological Knowledge via a State Space Model with L1 Regularization
Source: PLoS One. 2014 Aug 27;9(8):e105942. doi: 10.1371/journal.pone.0105942 (PMC4146587; doi:10.1371/journal.pone.0105942)
Supplement: Model S3 — Artificial data for dataset (iii). The artificial observational data (100 time-courses) for dataset (iii). (ZIP) [file pone.0105942.s004.zip › ts1-94.txt]

Time	1	2	3	4	5	6	7	8	9	10	11	12	13	14	15	16	17	18	19	20	21	22	23	24	25	26	27	28	29	30	31
Rep	1	1	1	1	1	1	1	1	1	1	1	1	1	1	1	1	1	1	1	1	1	1	1	1	1	1	1	1	1	1	1
G1	0.7247752	0.6540973	0.5985714	0.5928146	0.6523289	0.7112298	0.5759528	0.6694128	0.6266511	0.6659223	0.6587675	0.7277326	0.6589083	0.5927077	0.5682675	0.6001755	0.5317142	0.5292703	0.523773	0.5935225	0.6420983	0.6368172	0.6524964	0.65417	0.6959822	0.6166967	0.6554177	0.5644333	0.730776	0.5142866	0.6585568
G2	0.0722051	0.087547	0.0774618	0.0673374	0.0799087	0.0558135	0.0870133	0.1037572	0.0631215	0.1159471	0.0605265	0.0931082	0.1203697	0.074045	0.0679662	0.0502237	0.0801458	0.1073855	0.093192	0.0946308	0.0515103	0.0761244	0.0916191	0.1129675	0.066725	0.0580022	0.0718085	0.1042654	0.1148535	0.0911967	0.0765212
G3	0.3736225	0.1736173	0.1268075	0.2357262	0.2390485	0.219947	0.2804675	0.3042639	0.2300636	0.2462506	0.2010381	0.2505463	0.2435813	0.2254382	0.2270026	0.2304382	0.336826	0.3545794	0.3886994	0.3032045	0.2294423	0.3213848	0.3599338	0.346813	0.3577479	0.2969928	0.3966448	0.2428235	0.3445166	0.4145523	0.4109943
G4	0.6343114	0.6209162	0.6981185	0.469933	0.4893182	0.5757288	0.5692083	0.5086907	0.6541142	0.6449334	0.6265242	0.531809	0.6121632	0.5711337	0.6289186	0.5360577	0.5777273	0.7121535	0.6285001	0.5744523	0.6205587	0.6604276	0.5698068	0.5826099	0.5079152	0.6751861	0.6189022	0.5744029	0.4863958	0.5361801	0.6841765
G5	0.1035685	0.0205776	0.0137963	0.0187756	0.0180151	0.009467	0.025496	0.0038267	0.0094366	0.0366263	0.013437	0.008667	0.0181147	0.0080284	0.0034171	0.0071713	0.1080152	0.1599738	0.1397724	0.0882193	0.0735314	0.0828066	0.1000089	0.0931522	0.1353087	0.151516	0.1475908	0.1349105	0.1356962	0.1424274	0.1158897
G6	0.2457543	0.2860671	0.3696042	0.3061618	0.3142713	0.3504614	0.2915269	0.3106659	0.2561712	0.2471476	0.2479457	0.3184107	0.2996442	0.281269	0.310884	0.2208781	0.2685137	0.2941009	0.3146533	0.3127158	0.3209208	0.2659088	0.2776003	0.2160832	0.2183538	0.3752944	0.2483789	0.2484564	0.255281	0.2681292	0.2328412
G7	0.5265618	0.54494	0.5182104	0.5710129	0.5475055	0.6876887	0.5858597	0.5502115	0.4970511	0.6031131	0.4744367	0.5419152	0.5785303	0.5972942	0.6238329	0.5945257	0.6634301	0.4486023	0.3562842	0.3648852	0.4865429	0.4888727	0.6258283	0.4676168	0.5235485	0.4416815	0.4437673	0.5093898	0.4839343	0.5185994	0.4300129
G8	0.5440714	0.6106883	0.6248048	0.6217751	0.5868403	0.6073746	0.7364482	0.5660723	0.6882157	0.7492619	0.6671551	0.5685398	0.6405108	0.6744271	0.6961937	0.6835367	0.6016454	0.6619601	0.7138758	0.7845527	0.5372949	0.6377949	0.6974247	0.6509956	0.6485261	0.6737225	0.5851001	0.5776505	0.7006781	0.6266019	0.6123127
G9	0.7016862	0.5921156	0.6700017	0.6555636	0.6340335	0.6472171	0.6136765	0.5773371	0.6096494	0.7366565	0.6895884	0.8050148	0.5773354	0.6255191	0.6634669	0.7479991	0.7076872	0.6854105	0.6662214	0.5907443	0.6469873	0.6726687	0.6587405	0.6223284	0.6949846	0.6020443	0.5989656	0.6403582	0.6168855	0.6909413	0.6527853
G10	0.6148138	0.6615808	0.6288071	0.6614503	0.6612924	0.6124183	0.6287283	0.6466681	0.7364438	0.595376	0.6341282	0.6110959	0.6015858	0.602104	0.5506662	0.6467186	0.6695755	0.606438	0.6213303	0.7835722	0.6673141	0.5441539	0.5978371	0.5601551	0.5572931	0.7114248	0.6042814	0.5569892	0.6663808	0.5358024	0.7876716
