# Supplementary material for: Inference of Gene Regulatory Networks Incorporating Multi-Source Biological Knowledge via a State Space Model with L1 Regularization
Source: PLoS One. 2014 Aug 27;9(8):e105942. doi: 10.1371/journal.pone.0105942 (PMC4146587; doi:10.1371/journal.pone.0105942)
Supplement: Model S3 — Artificial data for dataset (iii). The artificial observational data (100 time-courses) for dataset (iii). (ZIP) [file pone.0105942.s004.zip › ts1-98.txt]

Time	1	2	3	4	5	6	7	8	9	10	11	12	13	14	15	16	17	18	19	20	21	22	23	24	25	26	27	28	29	30	31
Rep	1	1	1	1	1	1	1	1	1	1	1	1	1	1	1	1	1	1	1	1	1	1	1	1	1	1	1	1	1	1	1
G1	0.6516632	0.5849913	0.7548494	0.6930429	0.7388155	0.5857933	0.5925219	0.6824485	0.6417206	0.6482936	0.6943968	0.6514224	0.5801313	0.6129466	0.5560688	0.6015382	0.7117069	0.6488449	0.5771718	0.5552457	0.6254301	0.6685255	0.5426412	0.5100593	0.6131109	0.5697718	0.681882	0.5853287	0.7095794	0.515751	0.5917254
G2	0.0822138	0.0706446	0.1364745	0.1084683	0.1116245	0.108739	0.1548107	0.1131803	0.1041566	0.1389282	0.2054313	0.1106734	0.0976625	0.1227845	0.1073311	0.1112561	0.117199	0.127853	0.1148587	0.1222001	0.1121527	0.0687134	0.0719475	0.0867866	0.0512493	0.0861559	0.0666138	0.0913779	0.1064433	0.1003839	0.1395928
G3	0.4045916	0.2329116	0.2063907	0.2522834	0.4151651	0.3335022	0.3680539	0.3695007	0.3291635	0.2839173	0.2364465	0.2855667	0.2274217	0.2574183	0.2514794	0.3258503	0.3737945	0.3446421	0.2995095	0.3399731	0.2549472	0.2214869	0.3524871	0.3656345	0.4515905	0.3065964	0.2760821	0.300144	0.3141309	0.3433399	0.4035893
G4	0.6029723	0.6277547	0.601747	0.4779049	0.5127719	0.5712657	0.655159	0.4539805	0.6028233	0.6302353	0.5816921	0.5426749	0.6779809	0.7068434	0.5415671	0.5233968	0.6757274	0.6015713	0.5731563	0.6006971	0.6068973	0.605989	0.5960925	0.5864251	0.7762093	0.5888828	0.6016272	0.573683	0.6338932	0.5434899	0.6981754
G5	0.1016602	0.090296	0.0774668	0.0926017	0.1383068	0.1233357	0.1243768	0.1123686	0.0857247	0.0771424	0.1128916	0.1036809	0.1099695	0.1170076	0.0748314	0.0863554	0.0924122	0.1117438	0.136503	0.1330485	0.1221189	0.1132546	0.1149234	0.0816255	0.131928	0.1412343	0.1198387	0.081103	0.154889	0.0908052	0.0914875
G6	0.284957	0.2218433	0.3321823	0.2811113	0.283201	0.3379537	0.3221066	0.326624	0.2532016	0.3336034	0.3204347	0.3881243	0.3191916	0.3695506	0.3366827	0.3233288	0.3258041	0.3269004	0.373932	0.3036622	0.3351441	0.2940588	0.3191355	0.410045	0.2729779	0.3367802	0.3229479	0.3102647	0.2596436	0.2549897	0.4590008
G7	0.5507888	0.5352672	0.4864453	0.5448539	0.5525378	0.477644	0.4797458	0.5203122	0.4714674	0.5782103	0.5406265	0.4709647	0.4715909	0.4924445	0.5813179	0.508869	0.5469282	0.4951358	0.4070354	0.3664444	0.3210916	0.4217249	0.5240193	0.4985143	0.453844	0.3812545	0.4470673	0.5874292	0.562021	0.5549823	0.527011
G8	0.5337857	0.4519796	0.3741452	0.4850857	0.4591852	0.623245	0.5570976	0.4349817	0.4752386	0.4565822	0.4927776	0.4344209	0.4313152	0.45048	0.4588696	0.4792097	0.6329379	0.6013699	0.6680832	0.703455	0.6663575	0.7599982	0.7812607	0.7036993	0.6635598	0.6499386	0.6399913	0.5766761	0.6041679	0.582276	0.677067
G9	0.7140899	0.7434613	0.608376	0.6101168	0.5540667	0.6820419	0.728235	0.7647496	0.7510333	0.635758	0.6171329	0.6834385	0.6223665	0.5849695	0.7061779	0.6332	0.6771592	0.8426769	0.7883778	0.5580722	0.582375	0.6131881	0.5375111	0.5661882	0.6502533	0.5916531	0.7229219	0.763692	0.7003175	0.660442	0.7853617
G10	0.5845136	0.6279237	0.5645048	0.5903312	0.5993086	0.7180374	0.6275949	0.6084707	0.5501616	0.527986	0.6044538	0.5887486	0.5404624	0.6265956	0.5766225	0.7054159	0.5692508	0.753394	0.5538311	0.6752103	0.7550394	0.566359	0.6563253	0.533872	0.6182172	0.718921	0.6652117	0.6107144	0.6621419	0.6550809	0.7576802
