# Supplementary material for: Inference of Gene Regulatory Networks Incorporating Multi-Source Biological Knowledge via a State Space Model with L1 Regularization
Source: PLoS One. 2014 Aug 27;9(8):e105942. doi: 10.1371/journal.pone.0105942 (PMC4146587; doi:10.1371/journal.pone.0105942)
Supplement: Model S3 — Artificial data for dataset (iii). The artificial observational data (100 time-courses) for dataset (iii). (ZIP) [file pone.0105942.s004.zip › ts1-99.txt]

Time	1	2	3	4	5	6	7	8	9	10	11	12	13	14	15	16	17	18	19	20	21	22	23	24	25	26	27	28	29	30	31
Rep	1	1	1	1	1	1	1	1	1	1	1	1	1	1	1	1	1	1	1	1	1	1	1	1	1	1	1	1	1	1	1
G1	0.7968998	0.2581704	0.1711774	0.1158892	0.1141075	0.0833893	0.133805	0.099822	0.1949539	0.085068	0.1061801	0.1244449	0.1340533	0.1797549	0.1068018	0.0967159	0.4096548	0.6326702	0.6511428	0.710758	0.636838	0.7252566	0.5797334	0.6362715	0.6105224	0.54768	0.6529242	0.6790335	0.7153765	0.6789754	0.6994238
G2	0.0889683	0.0894937	0.0796872	0.058933	0.0534562	0.0862679	0.1461444	0.0998198	0.1098961	0.0666467	0.0483161	0.0779355	0.0413182	0.063117	0.0926557	0.0643264	0.0579401	0.0948802	0.0605511	0.0876718	0.0996838	0.0702523	0.1014227	0.0660235	0.1539992	0.1056743	0.0848966	0.0673594	0.0798634	0.055242	0.1305031
G3	0.3440218	0.5357444	0.3758991	0.4412592	0.3828539	0.44577	0.4229343	0.4241394	0.4474441	0.3870522	0.3770577	0.3794816	0.5501587	0.3871288	0.4527811	0.4668217	0.23863	0.3764561	0.3608887	0.3072442	0.3298901	0.2838381	0.3972835	0.2610775	0.3161189	0.2680477	0.33518	0.4054117	0.4677697	0.3609798	0.2579724
G4	0.5755447	0.559578	0.6263614	0.6145505	0.5871411	0.5345773	0.4497499	0.5360077	0.5444931	0.5547747	0.4612968	0.5356357	0.4203935	0.4129032	0.4304385	0.4329435	0.4718591	0.6518311	0.6668855	0.5409761	0.6576227	0.5676846	0.557798	0.5181305	0.5640291	0.5395674	0.6309334	0.6830815	0.5668349	0.5691428	0.7218195
G5	0.0831463	0.1294874	0.2734243	0.3418692	0.4729868	0.4970006	0.4397219	0.6911355	0.7132095	0.5334317	0.5439659	0.5862344	0.5234138	0.6920473	0.6191174	0.5150717	0.4703534	0.3117901	0.1442837	0.1020951	0.0866844	0.1521061	0.0879132	0.1040229	0.1530911	0.1090653	0.1097631	0.1264339	0.1154472	0.1506736	0.1390022
G6	0.3304339	0.2094027	0.1381226	0.122753	0.1461943	0.1109055	0.1395888	0.1470926	0.0921383	0.0788175	0.0863655	0.1198579	0.1222401	0.1275942	0.1005376	0.1486108	0.2425078	0.3229995	0.3046953	0.3373802	0.2533869	0.3573913	0.2525379	0.3110864	0.281101	0.3599345	0.3238419	0.3362189	0.3069473	0.3313168	0.2073819
G7	0.5116129	0.4099821	0.4000225	0.2570276	0.3420132	0.3802175	0.2951048	0.3480001	0.228455	0.2601726	0.2391835	0.3019563	0.3439877	0.2241361	0.2961433	0.2696014	0.383642	0.561614	0.5256883	0.4698072	0.5721082	0.4792818	0.5150147	0.4576415	0.4130378	0.4810614	0.5055467	0.4491004	0.4798006	0.3829064	0.5034104
G8	0.6241891	0.6508069	0.7264559	0.752731	0.6462619	0.7188094	0.6243281	0.6853464	0.7247194	0.6100471	0.6423936	0.5783507	0.7164122	0.6351167	0.6417577	0.6166157	0.5855652	0.6065149	0.7372559	0.6291028	0.5423427	0.702797	0.6341409	0.6299551	0.6243256	0.6463031	0.5641131	0.7545693	0.6386779	0.7030615	0.7175739
G9	0.6527359	0.6344076	0.545051	0.6147137	0.5900322	0.6328792	0.5579847	0.5841567	0.700712	0.6365632	0.6932782	0.5838497	0.5324999	0.5366766	0.6784326	0.518769	0.5630914	0.5723466	0.5306659	0.5573898	0.7195921	0.6427701	0.6368961	0.6799821	0.6719885	0.6658811	0.6677971	0.6188387	0.6252048	0.7658632	0.5792163
G10	0.7150946	0.5944754	0.6560008	0.5446836	0.565357	0.6985595	0.6494914	0.6266418	0.6936475	0.6177103	0.6267751	0.8061287	0.6441946	0.6630883	0.7002861	0.607511	0.6803502	0.5572625	0.6153629	0.5882856	0.615148	0.7530335	0.5749515	0.6420862	0.5445811	0.6454852	0.564804	0.6370406	0.575636	0.6474202	0.7161198
