# Supplementary material for: Inference of Gene Regulatory Networks Incorporating Multi-Source Biological Knowledge via a State Space Model with L1 Regularization
Source: PLoS One. 2014 Aug 27;9(8):e105942. doi: 10.1371/journal.pone.0105942 (PMC4146587; doi:10.1371/journal.pone.0105942)
Supplement: Model S3 — Artificial data for dataset (iii). The artificial observational data (100 time-courses) for dataset (iii). (ZIP) [file pone.0105942.s004.zip › tsd1-1.txt]

Time	1	2	3	4	5	6	7	8	9	10	11	12	13	14	15	16	17	18	19	20	21	22	23	24	25	26	27	28	29	30	31
Rep	1	1	1	1	1	1	1	1	1	1	1	1	1	1	1	1	1	1	1	1	1	1	1	1	1	1	1	1	1	1	1
G1	0.7864884	0.6422341	0.5761836	0.6183088	0.5157431	0.6185873	0.5518188	0.6012652	0.6340847	0.5894502	0.6020815	0.5608576	0.5587957	0.6130303	0.669792	0.5943669	0.6473679	0.5334487	0.6174814	0.6242069	0.7353815	0.752155	0.697879	0.78197	0.7248058	0.5666627	0.6538867	0.5088357	0.6301521	0.6791621	0.6010626
G2	0.0978674	0.078876	0.0676873	0.140444	0.0900853	0.0680681	0.0726461	0.0623949	0.0911892	0.1109586	0.046993	0.1251883	0.076786	0.1339757	0.0725107	0.0945282	0.0697376	0.1185215	0.0797299	0.0877183	0.0904003	0.1034005	0.0945365	0.0878131	0.0852754	0.0930608	0.1457404	0.092271	0.1050386	0.1159648	0.0724929
G3	0.3356838	0.3760466	0.1962361	0.2035392	0.327116	0.1864596	0.2214567	0.2553355	0.2391439	0.2132902	0.2402338	0.2859406	0.2552162	0.2825827	0.2301277	0.2206926	0.4695129	0.2671127	0.2849372	0.3299193	0.3140445	0.3772403	0.4043374	0.3895638	0.3393231	0.3797174	0.3876354	0.3342869	0.2052173	0.3412003	0.4521439
G4	0.5874066	0.7328882	0.5815386	0.5743452	0.4414252	0.6078796	0.5610951	0.5326863	0.52793	0.5879206	0.5637846	0.5150755	0.5503279	0.4412858	0.5695767	0.6041431	0.4687871	0.6816561	0.5549273	0.5022787	0.5954205	0.6001085	0.6091298	0.6071765	0.657392	0.5954299	0.8178013	0.7029106	0.5125919	0.5832	0.6038902
G5	0.0943206	0.1081791	0.1053491	0.0945047	0.1540166	0.1148094	0.0845889	0.1233859	0.087265	0.0902288	0.1265188	0.0880154	0.1206693	0.1055916	0.136922	0.1093129	0.1165078	0.0989558	0.0799598	0.1763664	0.0928671	0.07716	0.100178	0.0804048	0.1286131	0.133633	0.1969332	0.117728	0.1345859	0.0863464	0.123042
G6	0.2635188	0.2498819	0.2726009	0.262922	0.3501005	0.3501608	0.3173834	0.3095524	0.3158859	0.285741	0.311453	0.2028942	0.2517556	0.2978682	0.3211465	0.2859837	0.3187388	0.2832889	0.3088888	0.2700213	0.3424311	0.336599	0.3133907	0.2545684	0.281283	0.3117719	0.3537951	0.3407572	0.275336	0.3056697	0.2997356
G7	0.4819321	0.4329459	0.3502676	0.5336771	0.5513318	0.4184425	0.4610734	0.4577618	0.5350383	0.4252386	0.4874554	0.5052988	0.414295	0.5057298	0.4146937	0.4094284	0.4810136	0.4800629	0.3895109	0.4398943	0.5411106	0.4788797	0.4821207	0.412677	0.3607697	0.437465	0.4481958	0.3424489	0.4737537	0.5196996	0.5124785
G8	0.6892523	0.5294615	0.677581	0.6704894	0.5667265	0.7463184	0.5989462	0.7984116	0.6052016	0.6225986	0.7303491	0.6651597	0.6676144	0.6627835	0.6194189	0.5446281	0.63144	0.6286678	0.7315847	0.604845	0.5648411	0.5659724	0.5776759	0.6203432	0.5482654	0.6627166	0.5815759	0.6336916	0.5647129	0.7294669	0.6972427
G9	0.589199	0.5153695	0.5901202	0.5248243	0.6048678	0.5962433	0.6761803	0.5588953	0.5482982	0.5789387	0.5909545	0.4496102	0.4562908	0.4633806	0.5646331	0.4237832	0.5365216	0.4797106	0.7098401	0.592498	0.6966183	0.6713296	0.6986653	0.6752282	0.8039162	0.7029172	0.6955583	0.5696072	0.5273713	0.5891373	0.5330427
G10	0.6995781	0.5596101	0.6394986	0.5886649	0.7131164	0.6262072	0.6337111	0.6532795	0.5951323	0.5093647	0.5429544	0.6279255	0.6181249	0.5937951	0.5642913	0.5579543	0.7076958	0.6802115	0.608475	0.6054161	0.5167517	0.6239043	0.6012072	0.6101393	0.5782668	0.598688	0.5356348	0.5907805	0.6316562	0.5782475	0.5583096
Drug	1	1	1	1	1	1	1	1	1	1	1	1	1	1	1	0	0	0	0	0	0	0	0	0	0	0	0	0	0	0	0
