# Supplementary material for: Inference of Gene Regulatory Networks Incorporating Multi-Source Biological Knowledge via a State Space Model with L1 Regularization
Source: PLoS One. 2014 Aug 27;9(8):e105942. doi: 10.1371/journal.pone.0105942 (PMC4146587; doi:10.1371/journal.pone.0105942)
Supplement: Model S3 — Artificial data for dataset (iii). The artificial observational data (100 time-courses) for dataset (iii). (ZIP) [file pone.0105942.s004.zip › tsd1-10.txt]

Time	1	2	3	4	5	6	7	8	9	10	11	12	13	14	15	16	17	18	19	20	21	22	23	24	25	26	27	28	29	30	31
Rep	1	1	1	1	1	1	1	1	1	1	1	1	1	1	1	1	1	1	1	1	1	1	1	1	1	1	1	1	1	1	1
G1	0.6492772	0.5859536	0.5931987	0.6761641	0.5789293	0.4882511	0.5537414	0.6700867	0.6294791	0.6258419	0.7342429	0.7245561	0.742013	0.6112237	0.6327108	0.6680473	0.6703613	0.5681841	0.6498411	0.6416505	0.7329626	0.5631823	0.6559844	0.6168544	0.6102162	0.6837856	0.6208157	0.6281062	0.6695755	0.6241069	0.6784189
G2	0.098425	0.100981	0.2135238	0.1696269	0.2496443	0.2192299	0.2689588	0.2241691	0.2543097	0.1790709	0.1974935	0.2204629	0.2269117	0.2256058	0.1406341	0.242119	0.1706674	0.1386945	0.1419315	0.0691537	0.0689671	0.0823602	0.0941759	0.0766732	0.0500234	0.0935141	0.051402	0.1148931	0.093544	0.0758683	0.0520037
G3	0.3675763	0.3694721	0.3020487	0.1583673	0.3059332	0.2794123	0.4081412	0.350814	0.3597873	0.3598626	0.3014109	0.2897497	0.3607198	0.4329352	0.3024913	0.3627342	0.2430716	0.2687441	0.3392073	0.3177524	0.3325271	0.363134	0.3228308	0.3498228	0.3134538	0.3995327	0.3971943	0.3186775	0.2426058	0.3050805	0.2909301
G4	0.6713816	0.6732848	0.6261564	0.4733293	0.5690344	0.5709144	0.6165195	0.6346879	0.5779852	0.5152864	0.5715328	0.5556382	0.5286063	0.5996499	0.5279262	0.5824113	0.6176653	0.6887331	0.6169925	0.6118001	0.6044502	0.5098831	0.6612637	0.7717349	0.6009784	0.528244	0.6279626	0.577565	0.6177961	0.6634219	0.5981997
G5	0.0937886	0.0849343	0.0690569	0.0401561	0.0703057	0.0368773	0.0553331	0.0948623	0.1409772	0.0544563	0.0633413	0.0599583	0.0553755	0.0438576	0.1065092	0.0532256	0.0677546	0.0892724	0.1247046	0.1076225	0.1232015	0.0744146	0.100364	0.0850631	0.1426722	0.1396255	0.1350761	0.0960392	0.1103199	0.1009624	0.1153896
G6	0.2814786	0.3413674	0.3091843	0.3204746	0.4581246	0.3748357	0.4149054	0.5100691	0.4838144	0.4934321	0.4174231	0.3495364	0.4773389	0.4383333	0.3696305	0.5619686	0.5171385	0.418332	0.4188655	0.2823911	0.2867848	0.3208114	0.2166664	0.2503188	0.2515726	0.3372234	0.2897155	0.2551522	0.3529168	0.3549946	0.3396289
G7	0.6137625	0.3659329	0.2531954	0.3691398	0.5318959	0.5451549	0.5186295	0.4183603	0.4308841	0.4528735	0.3984458	0.5620109	0.5762515	0.5304516	0.4217867	0.4934855	0.4045323	0.4720613	0.4446797	0.4140678	0.3921926	0.4725416	0.4092419	0.6649225	0.5101807	0.405125	0.2527174	0.3751589	0.4780338	0.5416186	0.5819727
G8	0.6624806	0.3059081	0.1975793	0.1008357	0.1089114	0.1106198	0.1254186	0.1260562	0.1362512	0.1829444	0.1558775	0.1733502	0.1147828	0.1441273	0.1229766	0.1495423	0.5728746	0.7133449	0.6772097	0.5267578	0.7119451	0.6568207	0.6209002	0.6669799	0.6273719	0.7403138	0.6299398	0.6193299	0.5586477	0.6245016	0.5951691
G9	0.5865876	0.7429041	0.6762804	0.6980312	0.6514656	0.5929634	0.5677846	0.6945009	0.6269428	0.6813625	0.6079379	0.6610078	0.7718771	0.7667989	0.6174929	0.7306376	0.5460939	0.5449286	0.5360458	0.5357497	0.6081444	0.5381706	0.6753252	0.6249016	0.6397629	0.5877024	0.6391718	0.6851625	0.608782	0.6234036	0.712016
G10	0.6254862	0.678102	0.6041703	0.5845066	0.6030471	0.5679107	0.5822405	0.6936186	0.7038443	0.5919616	0.6114125	0.712052	0.7380002	0.7384266	0.6769027	0.5690324	0.6116028	0.5842759	0.5982656	0.5560111	0.7038189	0.6112803	0.6798047	0.6436396	0.7730249	0.650491	0.6955698	0.7058686	0.6806612	0.6649651	0.6446125
Drug	1	1	1	1	1	1	1	1	1	1	1	1	1	1	1	0	0	0	0	0	0	0	0	0	0	0	0	0	0	0	0
