# Supplementary material for: Inference of Gene Regulatory Networks Incorporating Multi-Source Biological Knowledge via a State Space Model with L1 Regularization
Source: PLoS One. 2014 Aug 27;9(8):e105942. doi: 10.1371/journal.pone.0105942 (PMC4146587; doi:10.1371/journal.pone.0105942)
Supplement: Model S3 — Artificial data for dataset (iii). The artificial observational data (100 time-courses) for dataset (iii). (ZIP) [file pone.0105942.s004.zip › tsd1-11.txt]

Time	1	2	3	4	5	6	7	8	9	10	11	12	13	14	15	16	17	18	19	20	21	22	23	24	25	26	27	28	29	30	31
Rep	1	1	1	1	1	1	1	1	1	1	1	1	1	1	1	1	1	1	1	1	1	1	1	1	1	1	1	1	1	1	1
G1	0.7180946	0.6825021	0.5627889	0.7855146	0.6249298	0.5968689	0.5476827	0.6331478	0.7114912	0.6529507	0.5289012	0.6177727	0.648075	0.5798662	0.7391065	0.5616624	0.6608123	0.697097	0.6083708	0.6432159	0.6620694	0.7548991	0.7178206	0.6803046	0.6930468	0.5847653	0.6433329	0.7328986	0.7795003	0.6931669	0.6588608
G2	0.147435	0.0904858	0.0907732	0.0613862	0.1152622	0.1241333	0.103459	0.0911786	0.0953058	0.1154411	0.1159011	0.107918	0.0693738	0.0826844	0.0740359	0.0662123	0.1105694	0.1076878	0.0400658	0.0761991	0.0780526	0.1041396	0.1141556	0.1071449	0.100591	0.0863674	0.0763509	0.0795045	0.0702251	0.0622721	0.0988874
G3	0.3321646	0.2988513	0.2937206	0.262303	0.340875	0.3557403	0.4107838	0.3104176	0.3872348	0.3621259	0.2781025	0.2725938	0.3047387	0.3091922	0.3174977	0.3035629	0.4403641	0.3740711	0.2625864	0.3375166	0.2902695	0.377033	0.3397836	0.3427629	0.3710325	0.2860901	0.2899033	0.3572418	0.3169665	0.3147722	0.3465638
G4	0.5326155	0.6657827	0.5308024	0.5574418	0.5765768	0.6110429	0.6503175	0.5696809	0.6195662	0.5423861	0.4895938	0.5398398	0.5622023	0.5079728	0.5179833	0.6471912	0.6521797	0.6565551	0.6184619	0.6334588	0.7090509	0.679424	0.5696825	0.6476425	0.5430442	0.6367802	0.5371131	0.669859	0.6238145	0.676421	0.5481979
G5	0.1219494	0.1032735	0.0896679	0.0978869	0.1441674	0.110353	0.1271013	0.1048783	0.156479	0.140636	0.1507817	0.1114385	0.124778	0.0885958	0.126834	0.1247324	0.1080745	0.1541635	0.0954425	0.0683596	0.1185004	0.0930173	0.1210617	0.0943467	0.0681732	0.0856981	0.0878124	0.0676277	0.1365328	0.1503095	0.1112056
G6	0.3012134	0.2316284	0.1939213	0.1811799	0.2266215	0.3520647	0.2409695	0.1486016	0.1548353	0.1587575	0.1812958	0.1897991	0.1734322	0.145441	0.2279421	0.1411976	0.2255468	0.2857764	0.2628046	0.321263	0.2284943	0.2499581	0.2527989	0.3421375	0.3395547	0.2602695	0.2531856	0.2551532	0.314017	0.3085713	0.3349479
G7	0.5420511	0.3719296	0.4208184	0.5360966	0.5770338	0.5023098	0.4028603	0.3738729	0.437717	0.465946	0.412097	0.3933292	0.4276841	0.5604967	0.4981754	0.5068384	0.3904704	0.4235688	0.3791604	0.5365882	0.4655999	0.4830628	0.4904648	0.4583811	0.5484536	0.4145806	0.4048834	0.4352322	0.4790081	0.4420735	0.4207334
G8	0.5906899	0.6848303	0.8080366	0.6168406	0.7403664	0.6638406	0.6064105	0.7595236	0.6411497	0.5792643	0.6257447	0.5777231	0.674743	0.7796339	0.5957912	0.6897697	0.6344209	0.5502165	0.6714608	0.6323942	0.7847543	0.5278033	0.6883198	0.6169791	0.6848599	0.6075934	0.6243127	0.5717082	0.5806131	0.5940739	0.7222639
G9	0.7073008	0.6017817	0.581937	0.5288729	0.6897493	0.7496409	0.5659542	0.6626709	0.7169362	0.6695313	0.5335745	0.5735931	0.7047888	0.7324777	0.6863613	0.9000292	0.7268744	0.653339	0.7214532	0.5136309	0.6347846	0.5881981	0.7065054	0.7100674	0.5993585	0.5667103	0.5941728	0.6344301	0.6255495	0.6766079	0.7153775
G10	0.7399706	0.5477938	0.5856832	0.5991728	0.6874827	0.6139008	0.6366359	0.8108551	0.6845423	0.6686353	0.6667117	0.5563563	0.7417459	0.6318236	0.6262161	0.6494795	0.5480762	0.5156313	0.6293468	0.5413389	0.7016969	0.6813965	0.6757843	0.5909209	0.6549728	0.5425756	0.6047503	0.7153908	0.6135513	0.6175937	0.6124192
Drug	1	1	1	1	1	1	1	1	1	1	1	1	1	1	1	0	0	0	0	0	0	0	0	0	0	0	0	0	0	0	0
