# Supplementary material for: Inference of Gene Regulatory Networks Incorporating Multi-Source Biological Knowledge via a State Space Model with L1 Regularization
Source: PLoS One. 2014 Aug 27;9(8):e105942. doi: 10.1371/journal.pone.0105942 (PMC4146587; doi:10.1371/journal.pone.0105942)
Supplement: Model S3 — Artificial data for dataset (iii). The artificial observational data (100 time-courses) for dataset (iii). (ZIP) [file pone.0105942.s004.zip › tsd1-12.txt]

Time	1	2	3	4	5	6	7	8	9	10	11	12	13	14	15	16	17	18	19	20	21	22	23	24	25	26	27	28	29	30	31
Rep	1	1	1	1	1	1	1	1	1	1	1	1	1	1	1	1	1	1	1	1	1	1	1	1	1	1	1	1	1	1	1
G1	0.7166899	0.35505	0.3293654	0.3665122	0.3300779	0.3569259	0.3111915	0.3323908	0.360345	0.3198524	0.3331332	0.2570579	0.344317	0.3697469	0.3105597	0.2669324	0.5414527	0.6702559	0.593616	0.5873631	0.6861658	0.7582684	0.6499483	0.6648765	0.6270475	0.6303237	0.7390859	0.6304918	0.5594974	0.7493995	0.6358967
G2	0.0781946	0.0916175	0.0787668	0.0959141	0.0878025	0.0937669	0.0630192	0.0927468	0.093099	0.0508928	0.1126517	0.078082	0.1433195	0.079006	0.1365917	0.075472	0.0884695	0.0781075	0.095839	0.1519018	0.0987634	0.1097459	0.1080146	0.1077078	0.1089201	0.1083027	0.1087706	0.109143	0.0842602	0.0777997	0.0957103
G3	0.275535	0.3516748	0.3387735	0.2311583	0.2399112	0.3200186	0.3430763	0.3632919	0.2999204	0.3662655	0.3161281	0.2388945	0.3159615	0.3699876	0.3166088	0.3319687	0.345932	0.3743025	0.413844	0.3225855	0.2947193	0.2772162	0.2985217	0.4285917	0.367266	0.3636758	0.3504283	0.2595212	0.2305024	0.3767904	0.3899407
G4	0.6036159	0.6693205	0.6787203	0.6095366	0.6459815	0.5712163	0.4622451	0.4894722	0.550076	0.4926341	0.5810075	0.5346435	0.592176	0.5134516	0.5286518	0.4799692	0.4124852	0.5934573	0.6630114	0.6089487	0.7289977	0.6149375	0.5737564	0.7218819	0.6670599	0.6267176	0.6732996	0.5285695	0.6046928	0.6787128	0.6338392
G5	0.0850917	0.0525219	0.0797298	0.1130977	0.226765	0.3239602	0.2428789	0.2080868	0.2788261	0.2730212	0.2233506	0.1938957	0.2026022	0.2781635	0.2629125	0.2323776	0.2419463	0.1832797	0.1238085	0.0839343	0.1208509	0.0940366	0.1376494	0.0837577	0.1477866	0.1708396	0.1216709	0.090971	0.1093218	0.1363858	0.0953183
G6	0.2411677	0.2469129	0.3430623	0.2735104	0.2303172	0.2449591	0.1973488	0.3027683	0.2818683	0.2572722	0.2319045	0.2963936	0.2599385	0.2893022	0.3275842	0.2619399	0.3148257	0.3509141	0.2829797	0.2861281	0.375204	0.2563777	0.3041546	0.3834625	0.2621915	0.312107	0.3438851	0.2917791	0.2589725	0.3516305	0.2815954
G7	0.5159782	0.5135838	0.3780128	0.5119749	0.4790354	0.4243823	0.377173	0.4664834	0.450291	0.395853	0.5179684	0.5409199	0.4395669	0.3794365	0.4169115	0.4347439	0.521239	0.4703946	0.3509869	0.3171999	0.4659425	0.4076898	0.5722349	0.4551655	0.4224434	0.3607643	0.396432	0.5791203	0.463568	0.464234	0.5756989
G8	0.5841901	0.5971327	0.7431867	0.6239655	0.5438335	0.5495667	0.5062118	0.5300579	0.6461998	0.5886775	0.6472889	0.743336	0.7224448	0.6357748	0.6503006	0.7284996	0.5450864	0.5895783	0.5675285	0.5468913	0.638433	0.6136508	0.7244787	0.6004685	0.5344493	0.6412283	0.6440975	0.6175387	0.6040191	0.6666435	0.5729108
G9	0.7378829	0.6677041	0.7814367	0.6139036	0.5651929	0.6567393	0.6758287	0.5904353	0.6017037	0.7046485	0.5724133	0.6630886	0.6958642	0.7187203	0.7173083	0.5474517	0.610704	0.6421412	0.6715106	0.5992156	0.6227185	0.6633471	0.7062143	0.7437901	0.6221761	0.6237056	0.5755869	0.5193719	0.5866402	0.6533904	0.5329577
G10	0.700367	0.5975503	0.60521	0.6543723	0.5515574	0.6043036	0.5357388	0.6333197	0.696647	0.5886019	0.4801498	0.4228572	0.6501157	0.6461487	0.6588421	0.6621283	0.6686925	0.5885627	0.6334198	0.6588662	0.5734384	0.6622199	0.7050013	0.6928138	0.5119354	0.5898249	0.6477876	0.6222462	0.6448692	0.5654679	0.6566093
Drug	1	1	1	1	1	1	1	1	1	1	1	1	1	1	1	0	0	0	0	0	0	0	0	0	0	0	0	0	0	0	0
