# Supplementary material for: Inference of Gene Regulatory Networks Incorporating Multi-Source Biological Knowledge via a State Space Model with L1 Regularization
Source: PLoS One. 2014 Aug 27;9(8):e105942. doi: 10.1371/journal.pone.0105942 (PMC4146587; doi:10.1371/journal.pone.0105942)
Supplement: Model S3 — Artificial data for dataset (iii). The artificial observational data (100 time-courses) for dataset (iii). (ZIP) [file pone.0105942.s004.zip › tsd1-14.txt]

Time	1	2	3	4	5	6	7	8	9	10	11	12	13	14	15	16	17	18	19	20	21	22	23	24	25	26	27	28	29	30	31
Rep	1	1	1	1	1	1	1	1	1	1	1	1	1	1	1	1	1	1	1	1	1	1	1	1	1	1	1	1	1	1	1
G1	0.756053	0.6252834	0.6379672	0.6351704	0.7092929	0.6700257	0.7023671	0.618293	0.5617131	0.6407437	0.6349978	0.6725958	0.6211033	0.698888	0.7184089	0.6041182	0.5939437	0.6244749	0.5565748	0.7043237	0.6505911	0.6344756	0.6880771	0.6696003	0.7051494	0.7800014	0.6077992	0.6227585	0.6124182	0.5545969	0.6288496
G2	0.0661487	0.1193384	0.1521348	0.231203	0.1892978	0.2787468	0.1745041	0.204101	0.1598425	0.2244851	0.2087592	0.2393692	0.2535889	0.2124717	0.2779043	0.2224116	0.2445747	0.1474736	0.1003266	0.057727	0.0985159	0.0839948	0.0944654	0.0668874	0.0762492	0.1182024	0.0635047	0.0960768	0.0905548	0.079246	0.1102399
G3	0.3017066	0.4051268	0.340203	0.3649726	0.3138269	0.4209992	0.3564409	0.3008749	0.3522987	0.4630568	0.3356535	0.3117958	0.2915629	0.3779488	0.3394399	0.3548013	0.4107632	0.3936106	0.4083321	0.3984691	0.4547084	0.3657286	0.2819639	0.3119197	0.3478026	0.2980463	0.276538	0.3666348	0.3710395	0.3136	0.3656118
G4	0.6512451	0.6638218	0.5432869	0.5899246	0.7878096	0.6896983	0.8152811	0.653326	0.7394729	0.723628	0.6748456	0.5982791	0.6281148	0.6314362	0.6309414	0.636265	0.5891533	0.6986208	0.7278847	0.4765788	0.5450694	0.5515018	0.6716648	0.6264261	0.6248218	0.6374604	0.5817799	0.5756511	0.6925257	0.6236671	0.7392953
G5	0.0993757	0.1181536	0.0985996	0.1388289	0.0947384	0.0906953	0.1103114	0.0708381	0.0990872	0.104058	0.1352489	0.1345015	0.1445813	0.1139935	0.1215955	0.1252807	0.090538	0.0725794	0.0516102	0.1047451	0.1142255	0.0984784	0.0719095	0.087694	0.0987899	0.1446013	0.1084577	0.1010847	0.09406	0.1052698	0.1685288
G6	0.2831757	0.2779774	0.3370467	0.3732391	0.4215057	0.5033016	0.5436811	0.4252411	0.5802508	0.6257865	0.4767996	0.5666808	0.5723647	0.6173286	0.545021	0.5916162	0.5136321	0.4219727	0.3048218	0.3093174	0.2809615	0.2740436	0.2635042	0.2865168	0.3252816	0.3602681	0.2909137	0.3381317	0.2947591	0.315074	0.3311497
G7	0.6081083	0.3920852	0.3951431	0.5548178	0.5032943	0.4201961	0.4873424	0.4175906	0.4027692	0.4933778	0.3705142	0.4199899	0.3776055	0.5047253	0.4957776	0.3751935	0.5047583	0.4961654	0.5012242	0.5266184	0.3175403	0.3053611	0.3825346	0.3893624	0.5043683	0.5774099	0.6141812	0.551094	0.4092762	0.4778993	0.5417178
G8	0.5443831	0.3028219	0.140322	0.1338463	0.1152097	0.1211484	0.1137929	0.0769749	0.1223322	0.0996391	0.0599838	0.1349879	0.1503985	0.1315311	0.1230778	0.0989488	0.4814268	0.8062725	0.8298151	0.6656684	0.6789737	0.6283977	0.5336697	0.5504786	0.7386246	0.5509514	0.7043746	0.5550506	0.6213003	0.7873345	0.6343173
G9	0.5929738	0.5781376	0.6301481	0.5224861	0.6483202	0.7058935	0.6510724	0.5758925	0.5606511	0.5847336	0.5957908	0.6114679	0.6197781	0.626056	0.5790537	0.6211094	0.7067879	0.7397497	0.6592384	0.6709691	0.6102328	0.5527573	0.6078382	0.6407557	0.7738037	0.6547297	0.6381263	0.5758793	0.5179854	0.6194375	0.6741802
G10	0.6393696	0.5634766	0.5822648	0.672466	0.5785115	0.689848	0.6209097	0.7185334	0.5925844	0.5017563	0.616641	0.6043122	0.5859499	0.5538821	0.6335712	0.5720985	0.5527563	0.701069	0.8312062	0.723538	0.7340041	0.7179949	0.7082696	0.5871742	0.7159525	0.5479946	0.6673186	0.6619314	0.6229143	0.6187416	0.7088339
Drug	1	1	1	1	1	1	1	1	1	1	1	1	1	1	1	0	0	0	0	0	0	0	0	0	0	0	0	0	0	0	0
