# Supplementary material for: Inference of Gene Regulatory Networks Incorporating Multi-Source Biological Knowledge via a State Space Model with L1 Regularization
Source: PLoS One. 2014 Aug 27;9(8):e105942. doi: 10.1371/journal.pone.0105942 (PMC4146587; doi:10.1371/journal.pone.0105942)
Supplement: Model S3 — Artificial data for dataset (iii). The artificial observational data (100 time-courses) for dataset (iii). (ZIP) [file pone.0105942.s004.zip › tsd1-17.txt]

Time	1	2	3	4	5	6	7	8	9	10	11	12	13	14	15	16	17	18	19	20	21	22	23	24	25	26	27	28	29	30	31
Rep	1	1	1	1	1	1	1	1	1	1	1	1	1	1	1	1	1	1	1	1	1	1	1	1	1	1	1	1	1	1	1
G1	0.6976347	0.4462083	0.3082617	0.2471712	0.1659981	0.2023155	0.2186735	0.1355245	0.2115018	0.1856981	0.203844	0.2134151	0.2063175	0.1902083	0.2495928	0.2175085	0.5122485	0.5248825	0.5582327	0.7072862	0.5780119	0.6860005	0.6617609	0.7593864	0.6547029	0.6132334	0.6565558	0.6942615	0.703125	0.7761019	0.6366442
G2	0.1039235	0.0901686	0.0575616	0.0894151	0.1119513	0.0858047	0.0826223	0.0751066	0.0916114	0.0817687	0.1360226	0.105123	0.1389592	0.1118003	0.0600341	0.1015839	0.1343035	0.1081475	0.1163515	0.0742285	0.0974521	0.0895645	0.0723579	0.0996437	0.0809986	0.0806284	0.0829461	0.0913435	0.1384133	0.0805339	0.1014167
G3	0.3773352	0.1344045	0.0557604	0.0781904	0.0510645	0.0533743	0.1118978	0.071132	0.1047719	0.1701214	0.092046	0.1138713	0.0693999	0.113793	0.0866521	0.0755927	0.1905474	0.4481687	0.3806988	0.2993624	0.2924677	0.2517977	0.3071924	0.3446206	0.4013601	0.3259949	0.3405999	0.2578941	0.3614398	0.3353686	0.3584442
G4	0.6231818	0.641801	0.5336819	0.3396358	0.2651617	0.2685831	0.2893635	0.1795575	0.2525394	0.2892462	0.2509169	0.2073501	0.1924709	0.2285211	0.1913169	0.2500114	0.3441109	0.3778491	0.5206776	0.5901711	0.6135418	0.6231023	0.5292303	0.547446	0.5965453	0.5561659	0.5348059	0.6155052	0.5384417	0.5638932	0.5287798
G5	0.1046158	0.0595328	0.0745538	0.1131792	0.1509474	0.1895394	0.2156633	0.3091639	0.282578	0.2573951	0.2694852	0.3335521	0.2606131	0.2669759	0.2571446	0.3156808	0.4522098	0.2522869	0.1427853	0.1411274	0.0941346	0.0906636	0.0663235	0.0753713	0.1111889	0.0683477	0.1102446	0.1064238	0.0997448	0.133765	0.0832585
G6	0.2952719	0.3030324	0.2442039	0.18184	0.2525814	0.2237366	0.2148347	0.2593232	0.2529228	0.1990365	0.1942493	0.1988773	0.2530602	0.2142696	0.2623301	0.2242891	0.2774969	0.3489784	0.4132348	0.3163708	0.3127866	0.3015357	0.3289176	0.2753017	0.4120002	0.2657843	0.31925	0.284626	0.254359	0.2474394	0.3029776
G7	0.6152217	0.2408161	0.2879095	0.2165573	0.3292855	0.2944072	0.2785037	0.2184195	0.2912411	0.2704259	0.3189385	0.256568	0.2107534	0.2797152	0.3377779	0.2569628	0.5063369	0.5429963	0.498513	0.368143	0.498361	0.5086794	0.5339351	0.5341089	0.480886	0.5652616	0.3722906	0.5408861	0.4841655	0.4281737	0.3869953
G8	0.5743761	0.6705853	0.5668867	0.6628407	0.6328751	0.5613071	0.6184288	0.5928547	0.635623	0.5287811	0.6044979	0.5623529	0.6868658	0.5856229	0.7534412	0.5130156	0.5724334	0.6399	0.5712904	0.6967919	0.6838684	0.6949144	0.5627541	0.5683408	0.6277375	0.7261996	0.6569266	0.6113564	0.6280393	0.6303511	0.6570085
G9	0.6688196	0.7000376	0.6747343	0.7795587	0.5968959	0.6390554	0.7281779	0.7305461	0.6176409	0.6582387	0.7813121	0.607004	0.5571533	0.6396376	0.6469672	0.5706944	0.6859893	0.662115	0.5397882	0.6369672	0.5855433	0.6364073	0.5805475	0.7106587	0.591319	0.7070792	0.6090821	0.6250078	0.5924347	0.7649081	0.8086527
G10	0.7602487	0.5876373	0.5843835	0.5843295	0.7043305	0.6863682	0.5885843	0.558128	0.6444984	0.5671588	0.6323009	0.6503923	0.5897391	0.6882883	0.697601	0.6487207	0.6186766	0.6756245	0.6107098	0.5710196	0.5526472	0.5844345	0.5467419	0.7241207	0.617942	0.6271444	0.6254195	0.637463	0.5858962	0.6172967	0.6641283
Drug	1	1	1	1	1	1	1	1	1	1	1	1	1	1	1	0	0	0	0	0	0	0	0	0	0	0	0	0	0	0	0
