# Supplementary material for: Inference of Gene Regulatory Networks Incorporating Multi-Source Biological Knowledge via a State Space Model with L1 Regularization
Source: PLoS One. 2014 Aug 27;9(8):e105942. doi: 10.1371/journal.pone.0105942 (PMC4146587; doi:10.1371/journal.pone.0105942)
Supplement: Model S3 — Artificial data for dataset (iii). The artificial observational data (100 time-courses) for dataset (iii). (ZIP) [file pone.0105942.s004.zip › tsd1-18.txt]

Time	1	2	3	4	5	6	7	8	9	10	11	12	13	14	15	16	17	18	19	20	21	22	23	24	25	26	27	28	29	30	31
Rep	1	1	1	1	1	1	1	1	1	1	1	1	1	1	1	1	1	1	1	1	1	1	1	1	1	1	1	1	1	1	1
G1	0.6144291	0.6386664	0.6321495	0.7776131	0.6340139	0.5937826	0.6265488	0.6166888	0.6859639	0.5672864	0.7112679	0.7359794	0.6915937	0.6411457	0.6735302	0.6791607	0.6902964	0.6145779	0.6162333	0.6854181	0.6640621	0.690582	0.6310459	0.6218402	0.5020769	0.5392419	0.5093625	0.642705	0.6227399	0.659167	0.6335543
G2	0.0715533	0.008511	0.000708	7.9e-06	0.0001569	0.0001896	0.0052933	0.000101	9.8e-06	0.0008412	0	4.69e-05	0.0004476	5.18e-05	5.77e-05	0.0001155	0.0742536	0.0683553	0.0795308	0.1129847	0.1198213	0.0954189	0.0947037	0.0976507	0.1283129	0.082989	0.0830898	0.0805905	0.0988048	0.0805081	0.0814237
G3	0.3037864	0.4223779	0.4010364	0.3871439	0.4906546	0.375891	0.3989322	0.3680916	0.3562862	0.4175855	0.3347779	0.4588789	0.3337598	0.4303145	0.3510558	0.3705572	0.3174608	0.1946528	0.2473864	0.331456	0.4085198	0.3414694	0.3845905	0.4019677	0.3443146	0.3355502	0.3795991	0.2910365	0.3327681	0.3454436	0.3292605
G4	0.6135757	0.6494657	0.4902553	0.5663918	0.6289591	0.7151868	0.6618218	0.6577961	0.5089588	0.660486	0.6806002	0.7489072	0.6199985	0.6113567	0.5661142	0.6869321	0.60369	0.6534904	0.6207173	0.6579196	0.6827886	0.5842831	0.6166984	0.5288287	0.7238501	0.6550425	0.6368217	0.5014281	0.6614733	0.5747666	0.471514
G5	0.1128662	0.0438178	0.0315377	0.0207006	0.0215531	0.0222908	0.0369098	0.0397619	0.0209193	0.0219069	0.0342092	0.0287727	0.0396741	0.0144627	0.0281029	0.0462236	0.0787582	0.1082359	0.1659794	0.0799805	0.0863374	0.101254	0.1193935	0.0798587	0.1351784	0.1515324	0.1611215	0.1428665	0.0994676	0.0771501	0.1246787
G6	0.3465589	0.2835042	0.3125732	0.318662	0.2750653	0.2144286	0.2853771	0.2791882	0.2902148	0.3819423	0.2641178	0.2742335	0.3261225	0.3181241	0.3505712	0.2531799	0.2620461	0.3184499	0.3172762	0.3027464	0.3324838	0.3212207	0.4071288	0.328963	0.3382207	0.3624192	0.3365543	0.3113504	0.2511827	0.3226464	0.3661553
G7	0.6329214	0.3912717	0.3287793	0.4253198	0.4322532	0.3018853	0.3261257	0.2395129	0.2996137	0.3735443	0.3158876	0.3440655	0.2594978	0.3271097	0.3740853	0.3431198	0.4067759	0.5457459	0.5472266	0.519978	0.6355535	0.5183914	0.4173784	0.3799312	0.4105139	0.5094798	0.4964775	0.4069141	0.6114203	0.5194034	0.3822575
G8	0.5971365	0.5923542	0.6409311	0.7207825	0.7391201	0.6028645	0.5949617	0.5649806	0.6071101	0.8022883	0.7077015	0.734819	0.7022219	0.5057189	0.565911	0.6217722	0.6521534	0.7340756	0.5384281	0.6370694	0.6292372	0.6453758	0.8100462	0.5887284	0.5551568	0.690455	0.5160796	0.7059213	0.6161124	0.5846132	0.6519718
G9	0.6351108	0.6317144	0.6475043	0.5547244	0.6288078	0.611276	0.5845759	0.7003849	0.602353	0.6151714	0.6571957	0.604286	0.7154262	0.8182485	0.6328244	0.6268656	0.7097598	0.664906	0.6265635	0.7834409	0.737926	0.7173581	0.5731848	0.4531753	0.5949203	0.6862789	0.6237272	0.6103816	0.6931489	0.6519664	0.693508
G10	0.6638865	0.6489971	0.5978218	0.5373972	0.6920564	0.6495587	0.6006542	0.6684017	0.6036243	0.7215219	0.5723246	0.71432	0.7694503	0.5179768	0.6716546	0.5776783	0.7108968	0.6744185	0.5942775	0.656821	0.6757892	0.6592811	0.7281183	0.6003337	0.5593834	0.5695717	0.6203263	0.6532536	0.6152948	0.5727764	0.6349712
Drug	1	1	1	1	1	1	1	1	1	1	1	1	1	1	1	0	0	0	0	0	0	0	0	0	0	0	0	0	0	0	0
