# Supplementary material for: Inference of Gene Regulatory Networks Incorporating Multi-Source Biological Knowledge via a State Space Model with L1 Regularization
Source: PLoS One. 2014 Aug 27;9(8):e105942. doi: 10.1371/journal.pone.0105942 (PMC4146587; doi:10.1371/journal.pone.0105942)
Supplement: Model S3 — Artificial data for dataset (iii). The artificial observational data (100 time-courses) for dataset (iii). (ZIP) [file pone.0105942.s004.zip › tsd1-20.txt]

Time	1	2	3	4	5	6	7	8	9	10	11	12	13	14	15	16	17	18	19	20	21	22	23	24	25	26	27	28	29	30	31
Rep	1	1	1	1	1	1	1	1	1	1	1	1	1	1	1	1	1	1	1	1	1	1	1	1	1	1	1	1	1	1	1
G1	0.800766	0.4696768	0.3771712	0.3185884	0.3334056	0.313917	0.3284193	0.2703902	0.3554228	0.3342524	0.3290686	0.3400947	0.3812255	0.301341	0.3170838	0.3388533	0.4676722	0.6473812	0.7436346	0.7010775	0.6461441	0.6947439	0.6412485	0.6645135	0.5251344	0.5123162	0.5703181	0.547481	0.6548116	0.5814352	0.6415525
G2	0.083853	0.0696969	0.0945717	0.0923016	0.0739281	0.1099411	0.0735966	0.0707237	0.0917912	0.0901608	0.1043904	0.0871436	0.1104118	0.1197679	0.0924711	0.1086692	0.0557965	0.0917034	0.0983502	0.0540414	0.109643	0.0700714	0.1126959	0.0767866	0.1050489	0.0703243	0.0808955	0.0571098	0.0727915	0.1021795	0.0577646
G3	0.4268266	0.4221373	0.53553	0.4997895	0.4085431	0.4199963	0.4183365	0.504707	0.4711046	0.402551	0.4673509	0.4271677	0.4255771	0.441844	0.5189223	0.3769567	0.2361345	0.168861	0.2576032	0.3708329	0.3804325	0.3849286	0.3582866	0.3723468	0.3860667	0.2975174	0.3147226	0.3830931	0.3935354	0.3659548	0.3564048
G4	0.5298862	0.6654331	0.7058942	0.6441422	0.627774	0.7105281	0.6566226	0.6589257	0.6969597	0.5937347	0.5855444	0.6593622	0.5392698	0.66758	0.5803851	0.6309216	0.4696706	0.4448193	0.628293	0.5861949	0.7114641	0.5939715	0.5614027	0.6523043	0.6139461	0.6158741	0.5655631	0.5837329	0.587248	0.5572955	0.5526675
G5	0.1052575	0.10809	0.1821685	0.1582301	0.2162724	0.2994687	0.2444768	0.3155651	0.2537737	0.2767314	0.238106	0.2398406	0.2488608	0.2812719	0.2532116	0.2530114	0.2252244	0.19883	0.103796	0.1430519	0.0859853	0.113843	0.1064852	0.1214317	0.1038472	0.1005051	0.1134983	0.1120121	0.1136134	0.1218493	0.1282149
G6	0.3213836	0.2523705	0.3227141	0.3363428	0.3749255	0.3519406	0.3646259	0.311544	0.2308848	0.2579699	0.2531549	0.362785	0.3305668	0.288303	0.2955341	0.2482873	0.3314881	0.3296465	0.28995	0.3238358	0.3400452	0.3206247	0.3666301	0.3866869	0.3093128	0.2734556	0.2369724	0.323749	0.2705401	0.2208786	0.323325
G7	0.5691636	0.1675857	0.1687799	0.1011827	0.0839688	0.097162	0.0683544	0.0861573	0.0516165	0.0468205	0.072273	0.079087	0.1195788	0.0784487	0.0896858	0.0866979	0.2583402	0.4360127	0.5010531	0.5851873	0.515875	0.449721	0.4719194	0.4301668	0.3877373	0.3279012	0.4663666	0.3952898	0.3494485	0.438997	0.4624985
G8	0.7147228	0.5397644	0.6201348	0.6150489	0.6482476	0.6558472	0.6944335	0.6782162	0.7152168	0.5929025	0.6131505	0.6793544	0.6481865	0.7024853	0.8176832	0.6765797	0.5167579	0.5627913	0.7520879	0.6975722	0.8615201	0.6573592	0.7541908	0.5450272	0.7857689	0.6916561	0.5446303	0.6167445	0.6378964	0.716302	0.7042658
G9	0.7175217	0.6307401	0.6511287	0.5495217	0.6730734	0.7178868	0.7220343	0.705889	0.7702703	0.6506736	0.580498	0.6600675	0.5773635	0.5832735	0.5352993	0.5872849	0.6263574	0.5993925	0.6340881	0.6771867	0.6015119	0.6645719	0.7031071	0.7243641	0.6310621	0.6944939	0.5858577	0.6071412	0.6181369	0.6317104	0.5883377
G10	0.5665738	0.6096464	0.6714883	0.5897685	0.6859524	0.676086	0.5581319	0.6810462	0.6020776	0.6272776	0.5928631	0.6858716	0.6810903	0.6119504	0.6969151	0.6651792	0.6742243	0.6575432	0.6820073	0.6025802	0.7494334	0.5424205	0.6087254	0.7014673	0.5947054	0.8823731	0.5272764	0.608373	0.6335138	0.6099338	0.6541258
Drug	1	1	1	1	1	1	1	1	1	1	1	1	1	1	1	0	0	0	0	0	0	0	0	0	0	0	0	0	0	0	0
