# Supplementary material for: Inference of Gene Regulatory Networks Incorporating Multi-Source Biological Knowledge via a State Space Model with L1 Regularization
Source: PLoS One. 2014 Aug 27;9(8):e105942. doi: 10.1371/journal.pone.0105942 (PMC4146587; doi:10.1371/journal.pone.0105942)
Supplement: Model S3 — Artificial data for dataset (iii). The artificial observational data (100 time-courses) for dataset (iii). (ZIP) [file pone.0105942.s004.zip › tsd1-22.txt]

Time	1	2	3	4	5	6	7	8	9	10	11	12	13	14	15	16	17	18	19	20	21	22	23	24	25	26	27	28	29	30	31
Rep	1	1	1	1	1	1	1	1	1	1	1	1	1	1	1	1	1	1	1	1	1	1	1	1	1	1	1	1	1	1	1
G1	0.5902592	0.6589907	0.534344	0.5199158	0.5615046	0.5882689	0.599584	0.6742544	0.6514026	0.6703327	0.7392861	0.6913054	0.6016334	0.5232972	0.642843	0.6676339	0.8045489	0.6024127	0.570005	0.6607463	0.8144155	0.6064384	0.6279918	0.6209948	0.5813054	0.7482435	0.5668548	0.6775152	0.6309433	0.6716265	0.6944999
G2	0.0958498	0.083071	0.0914645	0.0832121	0.0727107	0.1298443	0.0706784	0.1212606	0.1060996	0.1173845	0.0797006	0.0680951	0.087689	0.0993179	0.0996952	0.133363	0.1127695	0.0596459	0.095453	0.1031527	0.0993593	0.0881856	0.0724859	0.0759677	0.0575493	0.0534417	0.0997098	0.1174808	0.0977703	0.0729689	0.1030472
G3	0.3040534	0.3340985	0.2634833	0.3816724	0.410508	0.2788137	0.3384583	0.2962557	0.2690562	0.3760719	0.335951	0.2773066	0.3528596	0.3247646	0.2812745	0.2415569	0.3582195	0.428057	0.2958008	0.4320604	0.3620228	0.3643516	0.3065866	0.2721559	0.2755623	0.2906225	0.2758306	0.2857514	0.3467318	0.2481783	0.3482754
G4	0.5682057	0.6945917	0.5804219	0.5259824	0.6197112	0.6647738	0.669121	0.7211235	0.6768926	0.567291	0.613617	0.6502713	0.6877024	0.6982158	0.5956459	0.561417	0.5970464	0.6337469	0.4773511	0.5145174	0.5107139	0.5719834	0.4566416	0.5802454	0.5848969	0.653026	0.6212377	0.5666931	0.5767813	0.6816283	0.589414
G5	0.091216	0.1086706	0.0831917	0.0893006	0.1252585	0.0822617	0.109121	0.1430362	0.1054362	0.133509	0.0638951	0.128348	0.1514418	0.1314407	0.1103195	0.1688618	0.1233233	0.1021293	0.099944	0.0878989	0.1258397	0.0973889	0.1386678	0.1163657	0.1085207	0.0834297	0.1458694	0.0741594	0.1400142	0.120492	0.1022051
G6	0.3204088	0.3762064	0.2395254	0.3236946	0.248603	0.2523674	0.2391311	0.2848918	0.2281925	0.2760156	0.2622234	0.3633966	0.2772977	0.3036966	0.2793477	0.285237	0.2631802	0.2312721	0.2370064	0.3137311	0.2458163	0.2471463	0.2783136	0.2925544	0.3809459	0.2655261	0.3261013	0.3166409	0.2184892	0.2804481	0.260467
G7	0.5083035	0.4322783	0.467885	0.5370935	0.4498312	0.4476923	0.4170147	0.3662257	0.4295628	0.5022142	0.410756	0.4554101	0.4697744	0.395761	0.4088542	0.5445084	0.461266	0.4066083	0.3850032	0.3754307	0.3231779	0.4652245	0.4564954	0.3422853	0.4174281	0.5135885	0.5376307	0.3939903	0.4903488	0.4879713	0.4934482
G8	0.6085484	0.6563267	0.7092931	0.7088925	0.6011642	0.5968251	0.7925391	0.7205503	0.6983463	0.719726	0.6653534	0.6225625	0.7628116	0.6881036	0.6707585	0.6961514	0.6504823	0.7986405	0.7571696	0.5391166	0.5882429	0.6111326	0.5824948	0.7753323	0.685525	0.5284645	0.6823377	0.583506	0.7300642	0.5967668	0.5683581
G9	0.6803395	0.588934	0.6690146	0.6806363	0.5452497	0.5769409	0.6116371	0.6325585	0.5411868	0.6426565	0.6292311	0.6341803	0.7134294	0.5196675	0.7669826	0.5461019	0.6577129	0.5543213	0.645159	0.6185174	0.6270142	0.6496059	0.6067034	0.5981652	0.6613279	0.6040573	0.6805071	0.6913478	0.665871	0.5519965	0.5695928
G10	0.6293864	0.5526514	0.560189	0.709665	0.6306441	0.7606058	0.6089061	0.6988162	0.6733449	0.7026247	0.7735728	0.8593422	0.6568293	0.6261828	0.6030842	0.674548	0.6758704	0.6307983	0.6459607	0.5910431	0.5312398	0.6752399	0.61702	0.7113009	0.5226705	0.7000687	0.6392382	0.575548	0.6322108	0.6439043	0.6628139
Drug	1	1	1	1	1	1	1	1	1	1	1	1	1	1	1	0	0	0	0	0	0	0	0	0	0	0	0	0	0	0	0
