# Supplementary material for: Inference of Gene Regulatory Networks Incorporating Multi-Source Biological Knowledge via a State Space Model with L1 Regularization
Source: PLoS One. 2014 Aug 27;9(8):e105942. doi: 10.1371/journal.pone.0105942 (PMC4146587; doi:10.1371/journal.pone.0105942)
Supplement: Model S3 — Artificial data for dataset (iii). The artificial observational data (100 time-courses) for dataset (iii). (ZIP) [file pone.0105942.s004.zip › tsd1-23.txt]

Time	1	2	3	4	5	6	7	8	9	10	11	12	13	14	15	16	17	18	19	20	21	22	23	24	25	26	27	28	29	30	31
Rep	1	1	1	1	1	1	1	1	1	1	1	1	1	1	1	1	1	1	1	1	1	1	1	1	1	1	1	1	1	1	1
G1	0.7661847	0.5566087	0.5645925	0.6356536	0.7214065	0.5358612	0.555685	0.4787672	0.633138	0.6602047	0.5164129	0.6249526	0.691291	0.5945264	0.5383678	0.5882234	0.5853218	0.6365124	0.6854516	0.6544592	0.6374408	0.634767	0.6284489	0.5965709	0.6873517	0.6325464	0.6109381	0.6383541	0.6168272	0.6059231	0.5136332
G2	0.0633224	0.0975904	0.093119	0.1077209	0.1345605	0.1086179	0.1563676	0.1207807	0.0479607	0.1612692	0.2065233	0.1237712	0.1487784	0.1128665	0.085303	0.1102202	0.0718669	0.1023981	0.1904145	0.0896948	0.1237524	0.0714933	0.0873325	0.0591481	0.0468229	0.1315008	0.0759155	0.1006897	0.0855233	0.0569753	0.0688877
G3	0.3371323	0.3914595	0.4092956	0.3539356	0.3336668	0.3525242	0.3902304	0.4029546	0.3931352	0.4614563	0.3539218	0.444863	0.4526516	0.3508228	0.3606567	0.3234327	0.2561064	0.3074805	0.3485854	0.3675984	0.3367693	0.3273447	0.3977679	0.3858501	0.2907586	0.3664045	0.3692902	0.45031	0.4834393	0.3868002	0.3345976
G4	0.6394228	0.6088413	0.6084355	0.6615823	0.7744347	0.6054075	0.6258438	0.7006731	0.4889022	0.541075	0.6709244	0.5291651	0.6390671	0.5767451	0.6231153	0.5412761	0.5098643	0.5927436	0.5904816	0.6483909	0.5185101	0.6090099	0.5737675	0.6144229	0.5211364	0.632485	0.6452584	0.5417728	0.5039885	0.644248	0.6163057
G5	0.1157934	0.0442829	0.015413	0.0033072	0.0205274	0.0239982	0.0278791	0.011238	0.0245551	0.0160315	0.0145111	0.008453	0.0148449	0.00808	0.0215783	0.0344339	0.1021024	0.0751005	0.0928938	0.0844342	0.1181115	0.1210171	0.1139853	0.1219633	0.0614398	0.0764193	0.0795699	0.1289526	0.0898855	0.1183147	0.1762066
G6	0.2741842	0.2121536	0.3027145	0.2759867	0.3042495	0.3344126	0.3703731	0.3128148	0.2641073	0.3480994	0.3264087	0.2710428	0.2909873	0.2745844	0.2565646	0.273992	0.292446	0.2815742	0.3396461	0.4006841	0.2457149	0.2411477	0.2915505	0.2544818	0.3215033	0.2941655	0.3002626	0.3190846	0.3192723	0.367868	0.3058977
G7	0.4885474	0.3910742	0.2892085	0.2898672	0.2394356	0.4335383	0.4409131	0.3313725	0.3538695	0.4176358	0.5042033	0.4612807	0.3222459	0.3248117	0.4543801	0.4116548	0.3448365	0.4539937	0.4409755	0.4414437	0.5017269	0.4225955	0.429332	0.4007003	0.4716476	0.4511418	0.4737052	0.408226	0.4587772	0.4054764	0.4228401
G8	0.6770051	0.5557934	0.487581	0.4718252	0.4928832	0.5502082	0.4724484	0.55062	0.4341681	0.5298013	0.4532276	0.5019087	0.5913651	0.4442788	0.5767795	0.4692056	0.5394254	0.680959	0.6827407	0.5500344	0.5516151	0.5822055	0.6826717	0.666567	0.6293333	0.6551798	0.6774747	0.6020905	0.6216671	0.6536802	0.6422767
G9	0.714443	0.3268549	0.2784473	0.2205359	0.2343509	0.2214961	0.2367403	0.2264742	0.1558117	0.2577865	0.1766426	0.2131571	0.2476819	0.2383256	0.1840061	0.2351176	0.4891494	0.6360574	0.6524904	0.6752218	0.7214772	0.6694222	0.6946938	0.7131531	0.6639312	0.6049526	0.6791122	0.8552844	0.5823487	0.6299872	0.6964189
G10	0.6508806	0.8063937	0.6438169	0.688126	0.5754122	0.5822182	0.5014784	0.5924347	0.5792292	0.645442	0.5444281	0.6869583	0.5582337	0.6154971	0.6249216	0.6371413	0.6612964	0.6285244	0.5986109	0.606556	0.6263327	0.502358	0.6836096	0.7206177	0.6265214	0.6012751	0.5901379	0.6257442	0.6734759	0.8117058	0.6962776
Drug	1	1	1	1	1	1	1	1	1	1	1	1	1	1	1	0	0	0	0	0	0	0	0	0	0	0	0	0	0	0	0
