# Supplementary material for: Inference of Gene Regulatory Networks Incorporating Multi-Source Biological Knowledge via a State Space Model with L1 Regularization
Source: PLoS One. 2014 Aug 27;9(8):e105942. doi: 10.1371/journal.pone.0105942 (PMC4146587; doi:10.1371/journal.pone.0105942)
Supplement: Model S3 — Artificial data for dataset (iii). The artificial observational data (100 time-courses) for dataset (iii). (ZIP) [file pone.0105942.s004.zip › tsd1-24.txt]

Time	1	2	3	4	5	6	7	8	9	10	11	12	13	14	15	16	17	18	19	20	21	22	23	24	25	26	27	28	29	30	31
Rep	1	1	1	1	1	1	1	1	1	1	1	1	1	1	1	1	1	1	1	1	1	1	1	1	1	1	1	1	1	1	1
G1	0.6586522	0.5945263	0.673268	0.6598828	0.5720218	0.5356338	0.5326354	0.7895693	0.701076	0.7227433	0.6856821	0.569097	0.6584426	0.6266906	0.7127361	0.6566785	0.644823	0.7435088	0.6349196	0.6728877	0.6205204	0.681087	0.8157842	0.5962739	0.6788062	0.5171617	0.630238	0.6776825	0.6800252	0.6963253	0.617406
G2	0.0713094	0.08848	0.0907593	0.1310122	0.0881861	0.0640112	0.1048778	0.1207318	0.1342012	0.0890405	0.0791555	0.1012357	0.102847	0.1149972	0.0654625	0.1263724	0.0923205	0.0747235	0.0891705	0.0367344	0.1046057	0.0835572	0.0919984	0.0804324	0.0765412	0.0583099	0.085033	0.092847	0.0703326	0.0882082	0.0952208
G3	0.303044	0.2362331	0.2604485	0.3190569	0.4250818	0.3947776	0.2545693	0.2808268	0.305011	0.2779999	0.3178484	0.3444977	0.3019802	0.2564767	0.3071212	0.3642077	0.3112295	0.3306531	0.2999877	0.3468744	0.4577776	0.3573777	0.2843482	0.3714884	0.3276964	0.3643378	0.3217607	0.3346174	0.4451636	0.2643778	0.382519
G4	0.5961534	0.5941732	0.6343521	0.5209922	0.5634816	0.57095	0.6555151	0.5905	0.6545498	0.6026504	0.6538218	0.6421701	0.6639179	0.4985601	0.5207925	0.6352024	0.7035828	0.5772389	0.6989457	0.5958237	0.6824633	0.5294927	0.6850558	0.5435329	0.5301208	0.7432399	0.5450112	0.5006634	0.5606181	0.5958418	0.5381317
G5	0.1117355	0.0899183	0.1011611	0.1112568	0.1613139	0.1694189	0.1304615	0.1354436	0.0749268	0.0960066	0.1225429	0.1252582	0.1227268	0.0921205	0.0670413	0.1181787	0.1437211	0.0837961	0.099345	0.0791873	0.0885824	0.0817043	0.115956	0.0806419	0.1120676	0.1211803	0.1428772	0.1115099	0.1216821	0.1141339	0.0966811
G6	0.3346613	0.3263624	0.3032026	0.2665422	0.1985355	0.3247517	0.1981592	0.2746291	0.2416089	0.3502593	0.2672036	0.2689337	0.2724532	0.3145752	0.3269451	0.4187852	0.3567332	0.2648746	0.2409034	0.2511152	0.2341523	0.3134474	0.3664291	0.280398	0.3150381	0.3048503	0.2579913	0.3123553	0.3067921	0.3038323	0.2538019
G7	0.669318	0.337923	0.5031181	0.4432135	0.5133574	0.3577035	0.5359948	0.4693039	0.3863149	0.4578478	0.5275973	0.5137724	0.5528708	0.5574567	0.5083228	0.5130592	0.5217136	0.5570265	0.5315623	0.4396967	0.5308462	0.2977606	0.3837016	0.4675158	0.4888042	0.4510015	0.4438461	0.6098301	0.4681998	0.505454	0.5050814
G8	0.6707966	0.5582355	0.6932245	0.7354406	0.7347132	0.6007976	0.6916556	0.7440456	0.5985041	0.6297017	0.6769029	0.6617245	0.6370701	0.7994556	0.7498343	0.7270217	0.5674074	0.5350725	0.7015332	0.6402576	0.6074352	0.6659253	0.6086935	0.6783015	0.6249011	0.6843376	0.7120575	0.6336082	0.5680921	0.4898524	0.557096
G9	0.5921656	0.6332049	0.6028697	0.5972464	0.5587649	0.6796158	0.6046391	0.5898933	0.7739147	0.6852995	0.6590386	0.6953303	0.8351838	0.722104	0.5788014	0.6155339	0.6890594	0.6075796	0.6175194	0.6315704	0.7084194	0.6551117	0.7036049	0.8225822	0.5508242	0.7064382	0.5919828	0.7185574	0.7125276	0.6343323	0.6160169
G10	0.6711869	0.6238588	0.5250357	0.5901862	0.6507749	0.7001694	0.5959301	0.7892693	0.6558389	0.5673216	0.6300179	0.5962595	0.5380646	0.6442106	0.652398	0.6411013	0.6191033	0.6275974	0.6716086	0.6577923	0.5540139	0.7067761	0.6059882	0.5886078	0.7165532	0.5967183	0.649773	0.5437741	0.5385676	0.5213545	0.6782192
Drug	1	1	1	1	1	1	1	1	1	1	1	1	1	1	1	0	0	0	0	0	0	0	0	0	0	0	0	0	0	0	0
