# Supplementary material for: Inference of Gene Regulatory Networks Incorporating Multi-Source Biological Knowledge via a State Space Model with L1 Regularization
Source: PLoS One. 2014 Aug 27;9(8):e105942. doi: 10.1371/journal.pone.0105942 (PMC4146587; doi:10.1371/journal.pone.0105942)
Supplement: Model S3 — Artificial data for dataset (iii). The artificial observational data (100 time-courses) for dataset (iii). (ZIP) [file pone.0105942.s004.zip › tsd1-25.txt]

Time	1	2	3	4	5	6	7	8	9	10	11	12	13	14	15	16	17	18	19	20	21	22	23	24	25	26	27	28	29	30	31
Rep	1	1	1	1	1	1	1	1	1	1	1	1	1	1	1	1	1	1	1	1	1	1	1	1	1	1	1	1	1	1	1
G1	0.7333994	0.6587547	0.6241425	0.6392389	0.5720923	0.5857077	0.5835092	0.577662	0.7559029	0.7692497	0.707621	0.595291	0.6146679	0.6488448	0.7054836	0.6278783	0.7556739	0.642351	0.6606664	0.6072808	0.6078282	0.652144	0.7190309	0.6045814	0.7196126	0.6192106	0.63331	0.5627357	0.5223639	0.6291587	0.617954
G2	0.0611942	0.0070466	0.0028014	1.88e-05	0.0008153	0.0012333	0.0004273	0.0007556	0.000233	0.0002451	0	0.0003248	0	0.0011772	0.0002951	3.89e-05	0.1556296	0.1556167	0.1196513	0.1089477	0.0690543	0.0647966	0.0667484	0.0840504	0.1136037	0.0451942	0.0861803	0.0807137	0.0864252	0.0825726	0.091812
G3	0.2874466	0.3550352	0.4253781	0.4180287	0.3221679	0.3305798	0.433035	0.3656388	0.5052544	0.3723068	0.3922942	0.2939919	0.4088748	0.3055469	0.4278678	0.4071954	0.3303586	0.378026	0.3001988	0.3562693	0.3104823	0.2714702	0.2601891	0.4128011	0.3753417	0.3463716	0.2388591	0.3188418	0.3041464	0.3394158	0.3227049
G4	0.5829808	0.6006172	0.6039573	0.5990319	0.5395554	0.6238009	0.5687945	0.6754269	0.6394108	0.7063024	0.5677859	0.6036282	0.6491483	0.6329113	0.6826086	0.5914655	0.5940814	0.5256955	0.6807438	0.6419256	0.7216155	0.5807837	0.6393872	0.6524073	0.5311944	0.6600662	0.6068071	0.4817015	0.5225507	0.5885041	0.6134402
G5	0.152224	0.0903294	0.0935274	0.106431	0.0923044	0.1005775	0.1029615	0.1049519	0.100692	0.1430689	0.0721286	0.1018858	0.0880948	0.0800115	0.1470608	0.1388821	0.0875261	0.0800086	0.0907048	0.1419306	0.09562	0.1850492	0.0819373	0.1190422	0.1462858	0.0832818	0.090262	0.1242347	0.0979721	0.1320549	0.0945255
G6	0.280022	0.1933826	0.0988048	0.0238349	0.0194407	0.0347429	0.0401547	0.0368147	0.0353161	0.0585558	0.0274578	0.0440617	0.0537181	0.045547	0.045827	0.0401019	0.2885732	0.3987146	0.3746039	0.3113909	0.3866753	0.3232462	0.3630703	0.3828654	0.3404875	0.3213503	0.2526	0.2737244	0.2307299	0.3261967	0.2986233
G7	0.5395382	0.4532487	0.4795352	0.3781252	0.3267312	0.5114789	0.4493928	0.374311	0.4386956	0.328278	0.4016876	0.3630407	0.4062699	0.3984767	0.5098835	0.4739767	0.5306808	0.4780594	0.4837879	0.4170236	0.4367363	0.4810464	0.5462737	0.4171619	0.4732717	0.3675075	0.3851929	0.5603983	0.474301	0.3669838	0.5333703
G8	0.6742154	0.4364601	0.3247423	0.2918398	0.2907959	0.2497309	0.2896819	0.2380635	0.2591467	0.336288	0.3355666	0.289743	0.318584	0.2671046	0.3565121	0.3061143	0.4574289	0.6705973	0.6465594	0.5503506	0.7700412	0.7270019	0.8200002	0.6583787	0.5745678	0.6979841	0.7276596	0.5995925	0.6052521	0.6940099	0.6783317
G9	0.699934	0.5659624	0.4073814	0.4276177	0.3805257	0.4830664	0.4979603	0.4806668	0.5954817	0.437107	0.4274624	0.3988436	0.4078326	0.5025401	0.5715751	0.4281291	0.691191	0.6038398	0.6185023	0.7298433	0.5977362	0.6844418	0.6029859	0.5747022	0.7440335	0.6685094	0.6341757	0.609353	0.6235102	0.4661475	0.5729362
G10	0.7410449	0.6003246	0.5375163	0.5644442	0.5730178	0.6154938	0.7247174	0.652962	0.6246505	0.6109138	0.5924186	0.7802015	0.63348	0.7186361	0.6293239	0.6921281	0.6573135	0.6678485	0.6053633	0.7164382	0.7074702	0.7236334	0.7049799	0.6344397	0.5707	0.6217879	0.7128873	0.7129513	0.6494203	0.6090499	0.6790936
Drug	1	1	1	1	1	1	1	1	1	1	1	1	1	1	1	0	0	0	0	0	0	0	0	0	0	0	0	0	0	0	0
