# Supplementary material for: Inference of Gene Regulatory Networks Incorporating Multi-Source Biological Knowledge via a State Space Model with L1 Regularization
Source: PLoS One. 2014 Aug 27;9(8):e105942. doi: 10.1371/journal.pone.0105942 (PMC4146587; doi:10.1371/journal.pone.0105942)
Supplement: Model S3 — Artificial data for dataset (iii). The artificial observational data (100 time-courses) for dataset (iii). (ZIP) [file pone.0105942.s004.zip › tsd1-26.txt]

Time	1	2	3	4	5	6	7	8	9	10	11	12	13	14	15	16	17	18	19	20	21	22	23	24	25	26	27	28	29	30	31
Rep	1	1	1	1	1	1	1	1	1	1	1	1	1	1	1	1	1	1	1	1	1	1	1	1	1	1	1	1	1	1	1
G1	0.6726959	0.7174618	0.6400569	0.6125462	0.568932	0.6810318	0.6642599	0.6342334	0.7909417	0.73503	0.6861163	0.7378213	0.5996301	0.6565075	0.5906824	0.5676844	0.6538155	0.7199763	0.6578529	0.7522215	0.5832418	0.7070357	0.7988288	0.6846632	0.6140094	0.7146637	0.5726961	0.6189773	0.5169638	0.6335696	0.685704
G2	0.0524892	0.0172844	0.0357086	0.0005249	0.0005363	0.0003004	0	0.000289	0.0025623	4.31e-05	0.000218	1.53e-05	0.0001574	0.0001781	0.0001729	0.0012764	0.0537323	0.0839806	0.1150155	0.0873729	0.1327462	0.1113581	0.0856534	0.0893406	0.0983006	0.0646149	0.1891059	0.0640329	0.0759707	0.0767028	0.0807985
G3	0.3313329	0.269711	0.2921615	0.3344418	0.4098272	0.475419	0.3038092	0.3800282	0.3269771	0.3186336	0.3369672	0.2747782	0.3131968	0.3413172	0.2860078	0.399716	0.2842733	0.2882577	0.2052164	0.3273483	0.3819031	0.46203	0.3339822	0.2895919	0.3615822	0.3340019	0.3135149	0.3613089	0.4343848	0.3430031	0.3346916
G4	0.597723	0.5842838	0.6386136	0.5612833	0.5231502	0.570358	0.64381	0.5937643	0.6540491	0.6741544	0.5593009	0.6591461	0.570118	0.7025621	0.6052502	0.4668158	0.5703917	0.6723358	0.6021892	0.5702064	0.6633622	0.6238119	0.5366585	0.5859902	0.5784127	0.6422547	0.6098225	0.6205457	0.6233263	0.5465061	0.5767675
G5	0.0944097	0.0691785	0.0784978	0.0910016	0.0701429	0.0804743	0.1078926	0.1173348	0.170521	0.1161699	0.1097949	0.0951024	0.0758572	0.111531	0.1044785	0.1303893	0.1378391	0.1189526	0.0990167	0.1156131	0.0829006	0.1049608	0.1147364	0.0657726	0.0873227	0.1665001	0.1287466	0.1174691	0.131098	0.1572559	0.1316762
G6	0.2928547	0.3887225	0.2721533	0.3114709	0.3475723	0.3684589	0.292366	0.2723802	0.3150612	0.3542744	0.3182821	0.2860797	0.2881396	0.3022773	0.2950883	0.4127628	0.2535915	0.2767876	0.2722626	0.3013626	0.347231	0.2544814	0.3346509	0.2780003	0.3167571	0.2383907	0.3840922	0.2716378	0.2321436	0.2565004	0.2488026
G7	0.5118428	0.4165276	0.5231139	0.5502328	0.3731093	0.4177911	0.3638809	0.503029	0.4061644	0.3956321	0.4470553	0.4928457	0.4657339	0.5890018	0.4819777	0.3913944	0.3148968	0.395122	0.5275823	0.5505426	0.5356143	0.3975839	0.3857392	0.4848512	0.4597663	0.5516834	0.4640427	0.4005231	0.5202698	0.4558533	0.5343909
G8	0.6422398	0.5934108	0.6993632	0.6797152	0.6106138	0.6636943	0.6728123	0.7051769	0.5846774	0.5946194	0.7215681	0.5883987	0.5234346	0.615217	0.5674985	0.5534667	0.7430796	0.6579321	0.5363139	0.5850373	0.6068137	0.5408246	0.611734	0.5045407	0.674646	0.626752	0.7030964	0.6560814	0.5952711	0.5494431	0.6633555
G9	0.7098726	0.6340603	0.5530895	0.6528303	0.6600001	0.6385552	0.5160067	0.6966189	0.6001894	0.6873466	0.6504294	0.6313721	0.6126383	0.804676	0.7060097	0.5157842	0.5548896	0.5944424	0.6111839	0.7191547	0.5626274	0.5826377	0.632976	0.7251132	0.6503652	0.773065	0.7595976	0.7179425	0.6598438	0.5597706	0.6855002
G10	0.5991838	0.7111717	0.6562535	0.6476271	0.6753223	0.6744002	0.6565028	0.5457548	0.6815155	0.7160935	0.6009447	0.6636958	0.6340421	0.6386273	0.6207519	0.6139836	0.6152135	0.659201	0.6984546	0.6886205	0.6263002	0.620301	0.6026698	0.7962491	0.7213234	0.6693842	0.5791772	0.5939035	0.696667	0.6968895	0.6475561
Drug	1	1	1	1	1	1	1	1	1	1	1	1	1	1	1	0	0	0	0	0	0	0	0	0	0	0	0	0	0	0	0
