# Supplementary material for: Inference of Gene Regulatory Networks Incorporating Multi-Source Biological Knowledge via a State Space Model with L1 Regularization
Source: PLoS One. 2014 Aug 27;9(8):e105942. doi: 10.1371/journal.pone.0105942 (PMC4146587; doi:10.1371/journal.pone.0105942)
Supplement: Model S3 — Artificial data for dataset (iii). The artificial observational data (100 time-courses) for dataset (iii). (ZIP) [file pone.0105942.s004.zip › tsd1-28.txt]

Time	1	2	3	4	5	6	7	8	9	10	11	12	13	14	15	16	17	18	19	20	21	22	23	24	25	26	27	28	29	30	31
Rep	1	1	1	1	1	1	1	1	1	1	1	1	1	1	1	1	1	1	1	1	1	1	1	1	1	1	1	1	1	1	1
G1	0.7428092	0.4207577	0.2798376	0.3380994	0.3007633	0.2839214	0.2195591	0.2862348	0.3412219	0.3798029	0.22547	0.2702184	0.2234166	0.2217609	0.2486071	0.2674478	0.5864637	0.5076485	0.6181482	0.7855722	0.578778	0.6242377	0.5502292	0.7024129	0.6397151	0.7360431	0.6729667	0.6080136	0.5938425	0.6257723	0.5740115
G2	0.0928364	0.0585912	0.0169135	0.0289115	0.0387155	0.0339214	0.0420138	0.0411438	0.0258028	0.0536499	0.024331	0.0463857	0.0535055	0.0427718	0.0586606	0.0381728	0.0823481	0.0820857	0.0767272	0.0995338	0.0878282	0.0792397	0.0742223	0.0594643	0.1023165	0.0937483	0.0875672	0.0931551	0.1196968	0.0987363	0.0963918
G3	0.3405584	0.508646	0.4706513	0.362545	0.4190873	0.384614	0.3810322	0.4098461	0.4236753	0.4221561	0.4348398	0.3974717	0.3684053	0.4297499	0.3928403	0.4101811	0.2326073	0.2993595	0.410436	0.3012824	0.344058	0.3191599	0.3401371	0.2851519	0.357785	0.3028109	0.348721	0.3535545	0.3577801	0.2987243	0.2767198
G4	0.6551041	0.5682864	0.5747109	0.4618103	0.4793307	0.4062539	0.4717876	0.3309329	0.3538457	0.3831435	0.4571823	0.2940933	0.3442574	0.3990774	0.3294676	0.4374704	0.4788303	0.5760932	0.6356618	0.6191991	0.7357218	0.5990139	0.6264141	0.5337485	0.5963387	0.6240352	0.5174843	0.7338364	0.5345011	0.6402091	0.5778188
G5	0.0977221	0.1080345	0.2250105	0.3168021	0.4144153	0.5020941	0.3610421	0.429613	0.410361	0.3336898	0.4513929	0.3559767	0.3518097	0.344077	0.3769109	0.3603046	0.3352455	0.1961567	0.158846	0.1233675	0.1282348	0.1055059	0.1287564	0.1162289	0.1094139	0.0961783	0.1017661	0.0766172	0.1205904	0.0740694	0.0649819
G6	0.3425259	0.1969243	0.1669704	0.2017304	0.1998652	0.1727959	0.1230316	0.1495059	0.1209983	0.1132338	0.0998296	0.1153343	0.1211688	0.0958642	0.0921843	0.0994111	0.2563304	0.2318463	0.2797647	0.3021077	0.3426626	0.3049951	0.2455749	0.2676576	0.2795499	0.330161	0.3244655	0.2647985	0.3414772	0.3027158	0.2182334
G7	0.4796428	0.2256364	0.1042492	0.0823518	0.1543021	0.1043322	0.0800833	0.1000711	0.1495638	0.0783049	0.0633655	0.0846683	0.1150163	0.1401675	0.1355705	0.1422315	0.4397181	0.4917208	0.4792359	0.6042096	0.4337644	0.471386	0.3553431	0.440278	0.4882918	0.5249178	0.4367766	0.3799241	0.3374585	0.4713357	0.4818348
G8	0.5666657	0.6453511	0.6619965	0.6395809	0.7035814	0.6353434	0.6491567	0.6121945	0.5907022	0.6144419	0.7142432	0.5466108	0.7434693	0.6307247	0.5522634	0.7147907	0.7167069	0.6584575	0.7164329	0.6632649	0.5211477	0.5785137	0.6254304	0.6486993	0.6278046	0.4886046	0.7316138	0.6329135	0.698958	0.6148547	0.6789318
G9	0.7069025	0.6922949	0.7188172	0.5733319	0.6442258	0.567158	0.6202453	0.6958432	0.6610251	0.7798172	0.580972	0.5706845	0.6638989	0.6298826	0.6098526	0.6618695	0.7078797	0.6235752	0.6479232	0.5788132	0.5805428	0.5470704	0.6188178	0.5199244	0.6539041	0.7707664	0.6347091	0.5985309	0.5891531	0.6435592	0.7108066
G10	0.6875069	0.582751	0.6869472	0.6525235	0.7180958	0.631025	0.5937914	0.5592039	0.6196976	0.641197	0.6160426	0.6031604	0.5913708	0.6115237	0.7445727	0.5714079	0.682805	0.4898811	0.5323604	0.6737897	0.6648055	0.6372134	0.5626396	0.6490003	0.6826982	0.6910967	0.5297072	0.700954	0.5810687	0.6207695	0.6710958
Drug	1	1	1	1	1	1	1	1	1	1	1	1	1	1	1	0	0	0	0	0	0	0	0	0	0	0	0	0	0	0	0
