# Supplementary material for: Inference of Gene Regulatory Networks Incorporating Multi-Source Biological Knowledge via a State Space Model with L1 Regularization
Source: PLoS One. 2014 Aug 27;9(8):e105942. doi: 10.1371/journal.pone.0105942 (PMC4146587; doi:10.1371/journal.pone.0105942)
Supplement: Model S3 — Artificial data for dataset (iii). The artificial observational data (100 time-courses) for dataset (iii). (ZIP) [file pone.0105942.s004.zip › tsd1-29.txt]

Time	1	2	3	4	5	6	7	8	9	10	11	12	13	14	15	16	17	18	19	20	21	22	23	24	25	26	27	28	29	30	31
Rep	1	1	1	1	1	1	1	1	1	1	1	1	1	1	1	1	1	1	1	1	1	1	1	1	1	1	1	1	1	1	1
G1	0.763112	0.5871861	0.6172368	0.6402568	0.648803	0.7088911	0.583109	0.574872	0.6940598	0.6207023	0.6096545	0.6146232	0.5958808	0.703583	0.6002076	0.6583501	0.6996889	0.6231289	0.5497623	0.5833673	0.6055495	0.7214692	0.6927599	0.5835493	0.7184268	0.6022579	0.5823974	0.6511068	0.6736682	0.640745	0.5236029
G2	0.0712325	0.0633803	0.079009	0.079045	0.0876644	0.0923403	0.0979892	0.0526906	0.0725732	0.1119824	0.0694856	0.083645	0.0919707	0.0555362	0.1402592	0.0946663	0.143757	0.1195588	0.0412249	0.0916873	0.0924004	0.0731725	0.0902598	0.1226839	0.0667621	0.0612596	0.0703915	0.124035	0.0919821	0.1316832	0.0761532
G3	0.3070051	0.3597495	0.4260056	0.3883517	0.2973384	0.3835561	0.4359286	0.3247801	0.3843461	0.3079977	0.2940939	0.3683103	0.2743662	0.3189331	0.2976586	0.3146468	0.3563927	0.3825896	0.3180198	0.2841243	0.3084925	0.3262647	0.4101671	0.422859	0.3545421	0.3123863	0.3204337	0.4112535	0.4196069	0.4035855	0.3306127
G4	0.6375752	0.6239758	0.5645161	0.6292346	0.6000593	0.704607	0.6555232	0.7091041	0.6585629	0.6854566	0.6365165	0.6122231	0.6098925	0.6631389	0.7352838	0.6232896	0.6025066	0.5293146	0.6081214	0.5663309	0.5740424	0.4639038	0.5817204	0.5217441	0.694266	0.5154992	0.5905062	0.5280709	0.6161162	0.7258516	0.6061871
G5	0.1149925	0.0831	0.1022477	0.1366555	0.0844825	0.1375841	0.094044	0.0839138	0.0817308	0.1131503	0.1285521	0.0655978	0.1108065	0.1063787	0.1365277	0.0650174	0.1150404	0.12534	0.0881968	0.085148	0.1265255	0.0925637	0.0825356	0.0838639	0.122718	0.1297	0.0907115	0.0867741	0.0773804	0.0685472	0.1057993
G6	0.3443536	0.2256389	0.2278569	0.399737	0.3662063	0.3716891	0.2768749	0.3438638	0.3280716	0.3126995	0.3341485	0.3028785	0.3159326	0.3906308	0.3100728	0.2718861	0.3253097	0.2622576	0.3458511	0.2627533	0.3374819	0.2918019	0.2456385	0.3203878	0.343058	0.3108414	0.3315713	0.2811331	0.3555692	0.4023026	0.3034488
G7	0.5621848	0.4081962	0.4855586	0.4223751	0.3679387	0.5583729	0.5274489	0.4260871	0.4564359	0.4450957	0.5482357	0.3335773	0.3765589	0.5339639	0.5044473	0.4061006	0.4196566	0.4660615	0.3663727	0.3619155	0.5943828	0.6482066	0.6038849	0.4786079	0.4687621	0.4410598	0.5464719	0.6698925	0.3732199	0.2644254	0.3803538
G8	0.6648742	0.6510556	0.6985798	0.7320084	0.5882947	0.6127927	0.7237041	0.702331	0.6203709	0.5314515	0.5929067	0.6981913	0.6660031	0.6321619	0.7130772	0.688757	0.7880112	0.7055646	0.7138118	0.6920688	0.6626592	0.723138	0.7546482	0.5970141	0.5538358	0.5096589	0.7144484	0.7606886	0.653894	0.6925391	0.5654265
G9	0.6152577	0.690907	0.7372781	0.6349709	0.7271022	0.6626277	0.5980992	0.7209178	0.7090114	0.6086518	0.6335503	0.6720408	0.6766527	0.6738439	0.5931862	0.5401213	0.6759752	0.7092941	0.6907469	0.754539	0.6323607	0.6538803	0.6828388	0.7089777	0.6162198	0.6896074	0.6733579	0.5737656	0.6859864	0.63652	0.5959592
G10	0.6344382	0.5794961	0.6797538	0.6312559	0.5791926	0.6831131	0.6205945	0.6192639	0.5961198	0.6178685	0.6777436	0.609602	0.6167115	0.5927361	0.5586634	0.5170689	0.5713807	0.5901607	0.6605094	0.5670139	0.5554166	0.5676118	0.5871106	0.6903678	0.5724898	0.6072815	0.6263581	0.5033062	0.699827	0.6524036	0.6859329
Drug	1	1	1	1	1	1	1	1	1	1	1	1	1	1	1	0	0	0	0	0	0	0	0	0	0	0	0	0	0	0	0
