# Supplementary material for: Inference of Gene Regulatory Networks Incorporating Multi-Source Biological Knowledge via a State Space Model with L1 Regularization
Source: PLoS One. 2014 Aug 27;9(8):e105942. doi: 10.1371/journal.pone.0105942 (PMC4146587; doi:10.1371/journal.pone.0105942)
Supplement: Model S3 — Artificial data for dataset (iii). The artificial observational data (100 time-courses) for dataset (iii). (ZIP) [file pone.0105942.s004.zip › tsd1-31.txt]

Time	1	2	3	4	5	6	7	8	9	10	11	12	13	14	15	16	17	18	19	20	21	22	23	24	25	26	27	28	29	30	31
Rep	1	1	1	1	1	1	1	1	1	1	1	1	1	1	1	1	1	1	1	1	1	1	1	1	1	1	1	1	1	1	1
G1	0.6452207	0.8026306	0.6225987	0.5399184	0.6390684	0.5984858	0.7383822	0.6403949	0.5507177	0.5899323	0.5234891	0.4950357	0.6754132	0.6638262	0.5822036	0.7823304	0.7130847	0.6311686	0.6476304	0.5544415	0.6174724	0.657378	0.8209073	0.7154449	0.6443445	0.6887965	0.6627622	0.7279069	0.7464318	0.7482049	0.7751754
G2	0.0853931	0.089638	0.0744372	0.0872502	0.0463109	0.1331807	0.1588845	0.0669116	0.1050772	0.0501061	0.0534068	0.0682328	0.077264	0.1143322	0.0857978	0.0846965	0.0443424	0.1264605	0.0805676	0.0685303	0.0961495	0.1136744	0.0794324	0.1034543	0.123048	0.1438181	0.1034516	0.1036372	0.1218043	0.1162678	0.0654201
G3	0.3518484	0.1565103	0.1409429	0.1715812	0.1567736	0.1126307	0.1431346	0.1072521	0.1336949	0.107871	0.1286046	0.13223	0.1654614	0.1475236	0.1283711	0.1667906	0.4299115	0.5486683	0.4184832	0.369906	0.1937091	0.364959	0.3280868	0.4046708	0.3973	0.3475212	0.3423561	0.2942895	0.4023963	0.3477085	0.2429344
G4	0.6020815	0.6112722	0.6169931	0.6499573	0.6583664	0.5746632	0.6339926	0.6236024	0.6992818	0.6898724	0.5638484	0.6699054	0.5474477	0.6002522	0.5780834	0.5924053	0.487127	0.6168266	0.5081061	0.5880645	0.6027805	0.6113313	0.6252819	0.6921197	0.690809	0.5697535	0.584099	0.589297	0.6662509	0.6480953	0.5714891
G5	0.1002268	0.070216	0.0365532	0.0419225	0.0306793	0.0355786	0.0481644	0.0426072	0.0249751	0.038743	0.0523034	0.0309392	0.0368435	0.0342373	0.0630449	0.0441474	0.0973803	0.0710989	0.0894733	0.1275337	0.0917293	0.0955974	0.1308227	0.0865886	0.0984786	0.0930684	0.0977032	0.0901458	0.1002423	0.147602	0.0747695
G6	0.3462092	0.3200032	0.3118577	0.32887	0.2751019	0.3093169	0.2839892	0.2653915	0.3184361	0.304684	0.295086	0.282971	0.2927033	0.3634125	0.3447507	0.3719873	0.2493944	0.3290379	0.2737504	0.2832354	0.2405681	0.2606423	0.2860591	0.3618029	0.374835	0.2827279	0.2543395	0.2341555	0.3176632	0.3219219	0.313843
G7	0.5166223	0.4939249	0.585207	0.6542402	0.615496	0.6151739	0.6360232	0.7386355	0.6106623	0.567615	0.587323	0.5722984	0.603225	0.6925428	0.6815875	0.6695177	0.7378884	0.3921952	0.4768345	0.3427748	0.4741825	0.5238068	0.6116039	0.4999028	0.5314044	0.3819172	0.3482281	0.4826489	0.4920392	0.3405431	0.3572407
G8	0.588688	0.6975861	0.779036	0.6113284	0.5603958	0.625997	0.6628937	0.5647065	0.5789355	0.5766212	0.5877289	0.6193594	0.5428315	0.6344309	0.5597024	0.6759996	0.6947928	0.7122688	0.5326632	0.6909283	0.6789036	0.6326029	0.7373178	0.6297154	0.6252645	0.6268398	0.7163026	0.6825867	0.72021	0.7094744	0.7742894
G9	0.7485571	0.3670731	0.222046	0.1805939	0.1993262	0.2164487	0.1637336	0.2076369	0.1659499	0.2168673	0.1871589	0.1673153	0.1998951	0.2763339	0.1793966	0.1312957	0.5186253	0.5321285	0.5581728	0.568555	0.6890892	0.6520512	0.6637606	0.5704638	0.7033745	0.5816063	0.5868165	0.5599614	0.6032595	0.5564123	0.5989495
G10	0.6594734	0.611299	0.7070617	0.6981863	0.5024781	0.5607128	0.3990157	0.4998783	0.4909545	0.4907611	0.517752	0.5124645	0.5207236	0.5119553	0.5578484	0.3826428	0.5810249	0.7595923	0.6126748	0.6386487	0.5411063	0.6318555	0.5653162	0.7510387	0.5848802	0.5909822	0.6731304	0.6768353	0.6037308	0.6731139	0.6178023
Drug	1	1	1	1	1	1	1	1	1	1	1	1	1	1	1	0	0	0	0	0	0	0	0	0	0	0	0	0	0	0	0
