# Supplementary material for: Inference of Gene Regulatory Networks Incorporating Multi-Source Biological Knowledge via a State Space Model with L1 Regularization
Source: PLoS One. 2014 Aug 27;9(8):e105942. doi: 10.1371/journal.pone.0105942 (PMC4146587; doi:10.1371/journal.pone.0105942)
Supplement: Model S3 — Artificial data for dataset (iii). The artificial observational data (100 time-courses) for dataset (iii). (ZIP) [file pone.0105942.s004.zip › tsd1-32.txt]

Time	1	2	3	4	5	6	7	8	9	10	11	12	13	14	15	16	17	18	19	20	21	22	23	24	25	26	27	28	29	30	31
Rep	1	1	1	1	1	1	1	1	1	1	1	1	1	1	1	1	1	1	1	1	1	1	1	1	1	1	1	1	1	1	1
G1	0.7162724	0.7283793	0.5951092	0.6139053	0.6793223	0.6629414	0.6144796	0.6212883	0.6925295	0.6042165	0.7264282	0.5958859	0.7440304	0.5716044	0.6917737	0.6627072	0.5588133	0.5423446	0.6239938	0.5963189	0.747193	0.6291408	0.6584057	0.6270942	0.542724	0.7096797	0.5994395	0.5627919	0.6335611	0.5983412	0.5792793
G2	0.1075467	0.0731241	0.0835361	0.1011589	0.0611178	0.0579597	0.0656982	0.0966669	0.0835792	0.0602777	0.0679134	0.0645362	0.092904	0.0400378	0.0684869	0.063251	0.1147759	0.0998526	0.1615211	0.0745516	0.0807818	0.0970697	0.068034	0.1283968	0.0937422	0.1264139	0.075361	0.0992958	0.1216457	0.1492204	0.077271
G3	0.4240314	0.4203208	0.4412735	0.2526628	0.3185133	0.3321582	0.3733422	0.3671728	0.3292106	0.4274323	0.2937615	0.3685249	0.331134	0.3809442	0.356106	0.3916926	0.4494993	0.3225111	0.2814135	0.3564378	0.30211	0.3141047	0.3765983	0.2253485	0.2220091	0.439062	0.3896203	0.3178111	0.3836934	0.4132116	0.27327
G4	0.6245211	0.6479845	0.6153953	0.5509044	0.6275387	0.582338	0.6873107	0.7895278	0.5961022	0.5722803	0.6852328	0.5234861	0.5850038	0.6483857	0.5164044	0.6438838	0.6089499	0.717288	0.6682834	0.6022211	0.4591985	0.6354994	0.5254144	0.6238909	0.5790061	0.5788187	0.8260446	0.6494672	0.5919853	0.5856861	0.6277985
G5	0.1114776	0.0739777	0.0471522	0.087969	0.0753643	0.082066	0.0664044	0.071709	0.0317104	0.0492274	0.0897526	0.0677957	0.0631336	0.0602979	0.0746948	0.0736573	0.0939659	0.100709	0.1035199	0.0872599	0.0821745	0.1399588	0.1408169	0.1194412	0.1366768	0.1012913	0.139646	0.1359811	0.131565	0.1063658	0.1600136
G6	0.3134451	0.2363889	0.2625293	0.3163775	0.247356	0.3112308	0.223243	0.267892	0.2744932	0.3919256	0.2865611	0.2464018	0.30743	0.2401933	0.3344865	0.3130792	0.2605941	0.3631014	0.3666738	0.2788533	0.2869525	0.2843738	0.247908	0.2668336	0.2587334	0.2937033	0.3060174	0.2549058	0.3635315	0.2307095	0.2448984
G7	0.5636609	0.2743197	0.2993877	0.4060533	0.4684617	0.5000179	0.5314034	0.4332547	0.302891	0.35814	0.3134897	0.358752	0.3908175	0.4695436	0.4355479	0.4646972	0.4227795	0.3868475	0.4089783	0.569282	0.6924727	0.4867585	0.4077808	0.4271045	0.3755573	0.4103503	0.4759418	0.3930945	0.5338418	0.4465198	0.4860696
G8	0.5341568	0.6507418	0.6993614	0.5467561	0.6706779	0.6381566	0.6036161	0.549927	0.5186433	0.5654905	0.6256603	0.6794487	0.5761828	0.5456469	0.6143706	0.7271902	0.7337922	0.6739722	0.722492	0.5106976	0.7133583	0.679521	0.594002	0.5633492	0.6682236	0.6492281	0.6705462	0.5819988	0.5521852	0.5924588	0.6019696
G9	0.7046486	0.6958056	0.7405242	0.5598749	0.676572	0.7162344	0.647647	0.6022684	0.7165647	0.6894272	0.7327869	0.638234	0.6037663	0.6933421	0.6413921	0.6931217	0.6903807	0.622146	0.6087576	0.6583239	0.7338049	0.6325307	0.6153065	0.7176741	0.5866511	0.6885478	0.6185253	0.7376094	0.6855863	0.8156648	0.6724124
G10	0.6075	0.6223434	0.5810017	0.7500523	0.6488217	0.562873	0.6389892	0.6021455	0.7995089	0.7103451	0.6092959	0.620471	0.6395379	0.6645252	0.5895966	0.5599088	0.5420367	0.5966024	0.6795346	0.5780373	0.6565258	0.6598702	0.6975523	0.5978945	0.6823988	0.7226492	0.6005576	0.5746911	0.5690375	0.6887501	0.6608385
Drug	1	1	1	1	1	1	1	1	1	1	1	1	1	1	1	0	0	0	0	0	0	0	0	0	0	0	0	0	0	0	0
