# Supplementary material for: Inference of Gene Regulatory Networks Incorporating Multi-Source Biological Knowledge via a State Space Model with L1 Regularization
Source: PLoS One. 2014 Aug 27;9(8):e105942. doi: 10.1371/journal.pone.0105942 (PMC4146587; doi:10.1371/journal.pone.0105942)
Supplement: Model S3 — Artificial data for dataset (iii). The artificial observational data (100 time-courses) for dataset (iii). (ZIP) [file pone.0105942.s004.zip › tsd1-33.txt]

Time	1	2	3	4	5	6	7	8	9	10	11	12	13	14	15	16	17	18	19	20	21	22	23	24	25	26	27	28	29	30	31
Rep	1	1	1	1	1	1	1	1	1	1	1	1	1	1	1	1	1	1	1	1	1	1	1	1	1	1	1	1	1	1	1
G1	0.6859515	0.6789374	0.7418532	0.6976371	0.7039537	0.6849112	0.6639508	0.6133326	0.6482107	0.6666359	0.5506272	0.4968815	0.6146636	0.5878846	0.5553362	0.6051932	0.7407566	0.6449407	0.7824305	0.5550285	0.5922376	0.6639298	0.5515023	0.5641765	0.5353572	0.7590271	0.6070263	0.6608838	0.6702707	0.5958906	0.5652887
G2	0.0685998	0.0087377	0.0002048	1.8e-05	0.0001734	0	1.69e-05	2.7e-06	6.01e-05	0	1.22e-05	1e-07	5.87e-05	2.24e-05	0.0006377	7.05e-05	0.0643496	0.1316302	0.0836764	0.0893264	0.0868368	0.0876025	0.0684962	0.0866726	0.114018	0.0719648	0.1284419	0.1195568	0.136199	0.1027436	0.0969815
G3	0.2691286	0.3465759	0.2950531	0.2508742	0.3108592	0.2592072	0.3059782	0.2664017	0.3145339	0.3839631	0.3093535	0.3001695	0.3117788	0.3151957	0.3070224	0.3602278	0.3052701	0.3713031	0.4007712	0.3492679	0.4004281	0.3664469	0.3814591	0.3007647	0.3817422	0.2800406	0.2501617	0.4107667	0.3849761	0.3249961	0.2972255
G4	0.5357262	0.5504993	0.6400635	0.6528452	0.6161823	0.617248	0.6211564	0.6760886	0.5807587	0.6438972	0.6256641	0.5768961	0.6094054	0.6052276	0.5841251	0.5734801	0.5346071	0.7227195	0.6321557	0.6643058	0.701762	0.6632508	0.6511848	0.5465689	0.5261444	0.5766229	0.5376811	0.5964305	0.6485853	0.5935183	0.5487874
G5	0.1151915	0.1169571	0.1302552	0.1130954	0.1163916	0.112771	0.1460412	0.1249835	0.1496527	0.072466	0.0632443	0.0867163	0.1265366	0.0615636	0.0863785	0.1013246	0.1934257	0.1136953	0.0606093	0.0770595	0.1242761	0.0703791	0.0772904	0.1289836	0.0892434	0.0896629	0.1077805	0.09452	0.1381317	0.1098725	0.1205634
G6	0.2693729	0.2905047	0.3514158	0.3120124	0.3716966	0.3277323	0.250705	0.2177206	0.3328649	0.3372062	0.3041262	0.2651653	0.3230571	0.2822804	0.2997076	0.2311257	0.1940274	0.2800435	0.3147757	0.2786357	0.3650872	0.2737261	0.239384	0.3176577	0.3262184	0.2859242	0.3026191	0.3506733	0.2838235	0.2814813	0.3195933
G7	0.5346391	0.3218132	0.3886751	0.4488142	0.5349237	0.4144642	0.4108277	0.4767558	0.4625229	0.4295286	0.4134282	0.4130158	0.4486438	0.4240116	0.5907364	0.4145952	0.5093859	0.5206453	0.4430585	0.496926	0.4225912	0.4279051	0.5038632	0.428793	0.4875238	0.479225	0.4779789	0.5824432	0.4191709	0.4061014	0.5037456
G8	0.7024374	0.6344616	0.603333	0.7262548	0.7131929	0.6450982	0.6749776	0.6344044	0.6114383	0.6321884	0.676277	0.716608	0.5978112	0.5681844	0.5996908	0.4592778	0.6147289	0.6755507	0.6403491	0.6110807	0.6092821	0.6063716	0.6376002	0.6677189	0.6460717	0.5226064	0.6049016	0.6695225	0.6237804	0.6041525	0.6727355
G9	0.6411552	0.6548178	0.5962178	0.5657861	0.6515503	0.6569668	0.6005585	0.7869948	0.6160606	0.6912143	0.747886	0.6007357	0.6324478	0.5917711	0.6343326	0.591336	0.7135001	0.7505016	0.6024189	0.6808373	0.5558717	0.5526483	0.5953851	0.6507249	0.8073328	0.6298833	0.7682635	0.6196922	0.7425111	0.6821217	0.7650199
G10	0.7602578	0.5583682	0.6183306	0.5259678	0.6994614	0.5675833	0.6146526	0.6671536	0.6306664	0.6306502	0.6789856	0.5667476	0.719901	0.587348	0.7958528	0.6690665	0.5368182	0.54891	0.6194685	0.6225415	0.7665587	0.6131438	0.6331979	0.6234886	0.5952064	0.853473	0.6027936	0.6460996	0.7813928	0.5892146	0.5401187
Drug	1	1	1	1	1	1	1	1	1	1	1	1	1	1	1	0	0	0	0	0	0	0	0	0	0	0	0	0	0	0	0
