# Supplementary material for: Inference of Gene Regulatory Networks Incorporating Multi-Source Biological Knowledge via a State Space Model with L1 Regularization
Source: PLoS One. 2014 Aug 27;9(8):e105942. doi: 10.1371/journal.pone.0105942 (PMC4146587; doi:10.1371/journal.pone.0105942)
Supplement: Model S3 — Artificial data for dataset (iii). The artificial observational data (100 time-courses) for dataset (iii). (ZIP) [file pone.0105942.s004.zip › tsd1-35.txt]

Time	1	2	3	4	5	6	7	8	9	10	11	12	13	14	15	16	17	18	19	20	21	22	23	24	25	26	27	28	29	30	31
Rep	1	1	1	1	1	1	1	1	1	1	1	1	1	1	1	1	1	1	1	1	1	1	1	1	1	1	1	1	1	1	1
G1	0.6584235	0.6915588	0.6067942	0.5844541	0.4994745	0.5387444	0.6566414	0.6169429	0.6129052	0.6303	0.6235232	0.6812381	0.6460881	0.4903256	0.5784549	0.5680392	0.6945579	0.6176037	0.6376681	0.7242347	0.6397262	0.6948658	0.7271401	0.605882	0.5150028	0.6274848	0.6337698	0.6054535	0.5827061	0.5404892	0.6176171
G2	0.0729496	0.1118532	0.0789712	0.107572	0.1239036	0.0561853	0.1282949	0.0761093	0.0940746	0.0970757	0.0542744	0.0620537	0.0946363	0.0999089	0.0585674	0.0628174	0.085334	0.1014277	0.0711746	0.1235607	0.1004004	0.0454492	0.0819521	0.0956213	0.128609	0.0552738	0.0709707	0.0534329	0.1136018	0.1126339	0.1155692
G3	0.3183898	0.2639397	0.3385537	0.4113844	0.340832	0.3737648	0.3474117	0.3468578	0.2788785	0.3054972	0.3104711	0.4156848	0.388531	0.3039533	0.2627126	0.3776417	0.3831375	0.3294064	0.2753141	0.3448464	0.2884578	0.3248558	0.3226118	0.3828203	0.3313979	0.3440469	0.3151192	0.4430612	0.3460317	0.316343	0.3832403
G4	0.5829396	0.5795646	0.6080944	0.5403803	0.5903409	0.6153405	0.4745555	0.460159	0.5053055	0.6502606	0.5899895	0.6022625	0.5633183	0.6172042	0.5077194	0.6564546	0.5243505	0.5748719	0.6391056	0.6220177	0.5658962	0.6804838	0.6831989	0.5827447	0.6621322	0.7224268	0.5804424	0.5354452	0.4604952	0.5826605	0.4543622
G5	0.1098992	0.0877924	0.0883399	0.0320267	0.051211	0.0370651	0.0634901	0.1017807	0.0480135	0.0582217	0.0308254	0.0543048	0.1029328	0.0771758	0.0857951	0.0642844	0.132675	0.1211708	0.1072748	0.1198667	0.1376769	0.0862545	0.0845035	0.1140266	0.1245514	0.1535942	0.1157896	0.1555149	0.1274758	0.1195076	0.071696
G6	0.2394742	0.2852036	0.2796851	0.3165942	0.2748887	0.2630148	0.3175079	0.3265461	0.2835071	0.2311669	0.2460826	0.3117788	0.3386738	0.3334328	0.3086561	0.3316502	0.2317931	0.3567966	0.3032411	0.3808647	0.2839126	0.2557116	0.2897129	0.3144088	0.3426274	0.2897841	0.2392071	0.3067706	0.2983787	0.3675588	0.3069913
G7	0.6893535	0.473224	0.4872034	0.6138028	0.3633854	0.4581743	0.3607008	0.3997306	0.4438174	0.5520878	0.4987695	0.5812484	0.3428682	0.2511043	0.4355118	0.489652	0.491877	0.4195488	0.554683	0.3842513	0.6499563	0.465608	0.4535804	0.450507	0.4155599	0.5375974	0.4678546	0.5241545	0.443081	0.4690022	0.4508007
G8	0.5447022	0.61249	0.6330713	0.6695943	0.6745665	0.6070333	0.6341314	0.6332357	0.5890547	0.5644855	0.6429794	0.6162377	0.5711223	0.7368028	0.7868	0.6890634	0.7606705	0.5284224	0.6194972	0.6914871	0.6012125	0.6182008	0.5343221	0.5991678	0.5349072	0.6564167	0.6451378	0.6291457	0.7388287	0.6476688	0.72455
G9	0.6809294	0.7044577	0.6789994	0.6592289	0.5257447	0.5299862	0.7338456	0.6044419	0.5734945	0.6575381	0.6546583	0.6572981	0.6393825	0.6608298	0.6410616	0.5758497	0.6136031	0.6428831	0.5730644	0.6434969	0.8084523	0.6646538	0.6500281	0.6090927	0.6189575	0.5978927	0.6620322	0.6731999	0.617273	0.7024834	0.7250536
G10	0.6481108	0.6026597	0.8360193	0.71954	0.6847197	0.7158578	0.660512	0.6523764	0.5638206	0.6490005	0.6161225	0.5692481	0.5772938	0.6138366	0.5320441	0.6853963	0.7243857	0.523006	0.6343972	0.7163353	0.6288793	0.7173239	0.6655537	0.67422	0.5363178	0.6065118	0.4733424	0.6797794	0.673198	0.667127	0.6451864
Drug	1	1	1	1	1	1	1	1	1	1	1	1	1	1	1	0	0	0	0	0	0	0	0	0	0	0	0	0	0	0	0
