# Supplementary material for: Inference of Gene Regulatory Networks Incorporating Multi-Source Biological Knowledge via a State Space Model with L1 Regularization
Source: PLoS One. 2014 Aug 27;9(8):e105942. doi: 10.1371/journal.pone.0105942 (PMC4146587; doi:10.1371/journal.pone.0105942)
Supplement: Model S3 — Artificial data for dataset (iii). The artificial observational data (100 time-courses) for dataset (iii). (ZIP) [file pone.0105942.s004.zip › tsd1-39.txt]

Time	1	2	3	4	5	6	7	8	9	10	11	12	13	14	15	16	17	18	19	20	21	22	23	24	25	26	27	28	29	30	31
Rep	1	1	1	1	1	1	1	1	1	1	1	1	1	1	1	1	1	1	1	1	1	1	1	1	1	1	1	1	1	1	1
G1	0.6594422	0.6744072	0.5379964	0.559394	0.5784544	0.5741395	0.7618259	0.6574261	0.6575379	0.6119691	0.625729	0.6232118	0.5650121	0.7091379	0.7040387	0.6917068	0.6607477	0.7310366	0.7412473	0.6955502	0.6833183	0.6668747	0.6174551	0.6878015	0.5837589	0.5655597	0.6273008	0.6622077	0.6531963	0.5504335	0.6557917
G2	0.0902943	0.0115039	0.0001655	7.81e-05	0.0001205	0	0.0002366	0.0007545	0.0003196	2.8e-06	0.0004095	7.5e-06	4.91e-05	0.0006687	0.0006091	0.001025	0.0429741	0.0824825	0.0598759	0.1381426	0.0656624	0.1194866	0.0929872	0.0814671	0.1169361	0.0621114	0.0707795	0.0579545	0.0806231	0.0464316	0.0532682
G3	0.3053333	0.2874448	0.2956661	0.3159373	0.3773821	0.3996535	0.4180395	0.2945115	0.30122	0.2921846	0.3415885	0.4639508	0.3773043	0.5221957	0.3411516	0.3038576	0.3499103	0.3377875	0.381458	0.3943307	0.3898571	0.2582657	0.3040908	0.3369249	0.2928659	0.3045603	0.2924923	0.331803	0.3643723	0.3293404	0.3807033
G4	0.5667325	0.7253409	0.6562724	0.6323503	0.5602938	0.7108318	0.565792	0.5575209	0.6576349	0.4984803	0.5829362	0.5112914	0.5827367	0.6387038	0.5328997	0.6153225	0.5641179	0.5428882	0.6156993	0.5457633	0.4994232	0.5008172	0.4806059	0.6556078	0.6373644	0.5848729	0.461395	0.5861903	0.6082432	0.598697	0.6210055
G5	0.1174445	0.1060969	0.0675939	0.083809	0.0983148	0.096672	0.0951007	0.0834301	0.0887449	0.1170833	0.0980952	0.0796035	0.1600595	0.1357774	0.1109778	0.1216545	0.1077722	0.0790715	0.114856	0.0855993	0.1191411	0.1134811	0.085966	0.096615	0.1394041	0.117867	0.0888492	0.0594461	0.0874555	0.0903541	0.142631
G6	0.3094716	0.2611869	0.2545875	0.2786411	0.3363215	0.2921197	0.2960828	0.2580336	0.3027298	0.3835865	0.3066771	0.2253316	0.3492477	0.3802116	0.2402169	0.2933929	0.2934667	0.3099828	0.2780125	0.2965947	0.3780086	0.310435	0.2825583	0.2716621	0.3129428	0.3348151	0.2675378	0.2669766	0.3455252	0.3782361	0.2743501
G7	0.5173061	0.3745847	0.4216289	0.57429	0.5456134	0.4630123	0.426749	0.3766219	0.482591	0.645244	0.6709238	0.4782683	0.4237094	0.5077145	0.4879163	0.4696574	0.4526498	0.4113278	0.4213378	0.4405735	0.4794401	0.41449	0.4441706	0.4281601	0.5696916	0.5308287	0.4424083	0.4069378	0.4333203	0.4236528	0.486479
G8	0.6493791	0.7190938	0.7361357	0.6614289	0.6101665	0.6277555	0.6713824	0.6189233	0.6238411	0.6567162	0.623536	0.6627109	0.6132588	0.6601175	0.7271186	0.4970182	0.6924283	0.592208	0.5986933	0.6724619	0.7071628	0.7113235	0.6828712	0.6839549	0.6891629	0.717992	0.6163333	0.6355559	0.640695	0.67677	0.5942576
G9	0.7673097	0.641665	0.5739752	0.5502643	0.6858522	0.6975704	0.7254659	0.7009022	0.654986	0.7296635	0.7580043	0.5909993	0.5912665	0.5409876	0.5992838	0.6907586	0.6199106	0.5357137	0.7018845	0.6404555	0.7313396	0.6024663	0.6871898	0.6481552	0.6227882	0.5750671	0.7042901	0.6306271	0.6046394	0.6565442	0.6301866
G10	0.6574198	0.7042019	0.5107093	0.586728	0.673098	0.7150776	0.5961409	0.6299641	0.7324582	0.4671609	0.4901032	0.6824084	0.6771034	0.6566844	0.6827771	0.6938351	0.6198576	0.6478725	0.5305947	0.743901	0.648702	0.6126229	0.6766777	0.5893408	0.5734127	0.4619398	0.6309773	0.7630043	0.620974	0.5916021	0.5692498
Drug	1	1	1	1	1	1	1	1	1	1	1	1	1	1	1	0	0	0	0	0	0	0	0	0	0	0	0	0	0	0	0
