# Supplementary material for: Inference of Gene Regulatory Networks Incorporating Multi-Source Biological Knowledge via a State Space Model with L1 Regularization
Source: PLoS One. 2014 Aug 27;9(8):e105942. doi: 10.1371/journal.pone.0105942 (PMC4146587; doi:10.1371/journal.pone.0105942)
Supplement: Model S3 — Artificial data for dataset (iii). The artificial observational data (100 time-courses) for dataset (iii). (ZIP) [file pone.0105942.s004.zip › tsd1-41.txt]

Time	1	2	3	4	5	6	7	8	9	10	11	12	13	14	15	16	17	18	19	20	21	22	23	24	25	26	27	28	29	30	31
Rep	1	1	1	1	1	1	1	1	1	1	1	1	1	1	1	1	1	1	1	1	1	1	1	1	1	1	1	1	1	1	1
G1	0.651543	0.7016047	0.5891429	0.6533157	0.6706944	0.6678347	0.5189372	0.6209367	0.7306236	0.5842281	0.6727504	0.6741205	0.7123712	0.8007855	0.5563796	0.6546563	0.6650486	0.6508197	0.5938155	0.6680355	0.4885696	0.5597393	0.5580373	0.6273812	0.6760745	0.6022579	0.6242559	0.5648933	0.666496	0.5579558	0.5971657
G2	0.0721702	0.10888	0.0870971	0.0805701	0.0882862	0.0864184	0.1104837	0.1054646	0.1546281	0.1330005	0.1345782	0.1320294	0.1212406	0.100568	0.1066581	0.1290779	0.1152175	0.1176497	0.1181986	0.0805174	0.0795755	0.1440694	0.1060169	0.0901345	0.1158526	0.1401663	0.1137631	0.0524089	0.0509096	0.06278	0.0670907
G3	0.3480081	0.1373745	0.1471953	0.2331746	0.2412997	0.2775218	0.2460825	0.2579174	0.2211059	0.2058935	0.2351444	0.2641086	0.2101388	0.2060218	0.2221633	0.2564278	0.3158539	0.4061049	0.2837929	0.3545924	0.3771833	0.363462	0.3497938	0.3722442	0.2882615	0.3104946	0.3221069	0.3332932	0.3406633	0.3587751	0.4680821
G4	0.5933043	0.6352101	0.5786729	0.5472178	0.5346617	0.5278572	0.5536973	0.6376632	0.5659294	0.764557	0.6108155	0.5613569	0.6706524	0.5274689	0.5359696	0.602623	0.6187432	0.6935806	0.5779824	0.5741071	0.6183251	0.5912497	0.5445997	0.5604071	0.5199565	0.5030633	0.5077641	0.6264616	0.611448	0.6179461	0.6914276
G5	0.087693	0.0842597	0.0865539	0.0443652	0.0673429	0.078664	0.100272	0.0985344	0.0458346	0.092003	0.0463135	0.054109	0.0886096	0.0403906	0.072912	0.0606009	0.0770363	0.1043992	0.0894144	0.1175852	0.1146555	0.1594237	0.1025477	0.1547124	0.1094974	0.1818511	0.1308357	0.1266498	0.1353642	0.0866811	0.1095952
G6	0.2302877	0.3506618	0.3530517	0.3478599	0.3120188	0.2976056	0.3252297	0.463579	0.3720509	0.3495211	0.3957348	0.3711009	0.2855595	0.3993443	0.3604053	0.3216774	0.3297634	0.409053	0.3452976	0.28629	0.2546664	0.2680355	0.3692999	0.2876713	0.3656356	0.3057697	0.3200208	0.3533577	0.2228495	0.2782782	0.2696483
G7	0.5417282	0.4055759	0.525131	0.6171685	0.5562782	0.6498329	0.433969	0.6149088	0.532544	0.6215235	0.540368	0.6182366	0.5902412	0.5223482	0.7020511	0.6120003	0.5401093	0.5038317	0.3969486	0.5574002	0.4563869	0.5083623	0.4309268	0.4239729	0.3555692	0.3904283	0.4218995	0.5194689	0.5731813	0.478316	0.5199419
G8	0.6543688	0.6142896	0.5982202	0.5323271	0.6209926	0.5576156	0.6601075	0.5571146	0.5632663	0.4583106	0.617564	0.4740371	0.5779569	0.6569334	0.5901357	0.4676991	0.5425632	0.6938749	0.7089796	0.6190315	0.637574	0.5758413	0.6476596	0.7247946	0.6208025	0.7774826	0.6893133	0.6800548	0.6198444	0.5688891	0.6574346
G9	0.7158604	0.6418392	0.7178744	0.6282218	0.6105505	0.7873863	0.6669689	0.5852694	0.6827888	0.6000589	0.6487871	0.7875211	0.6589094	0.7036357	0.6576252	0.6598931	0.5725821	0.5315986	0.6393195	0.5578606	0.6331645	0.6613875	0.6820876	0.5936427	0.7715645	0.5993597	0.6156869	0.6119885	0.6617041	0.5878007	0.684234
G10	0.690958	0.6904234	0.6411392	0.5332586	0.6568916	0.6561172	0.6955041	0.5168755	0.631064	0.5428394	0.7254305	0.6241437	0.6674444	0.7222437	0.7378102	0.68673	0.7550458	0.5845906	0.6711999	0.663003	0.7443226	0.6033189	0.5696357	0.5807917	0.5949703	0.6693692	0.6021727	0.6697847	0.638264	0.5449567	0.6468497
Drug	1	1	1	1	1	1	1	1	1	1	1	1	1	1	1	0	0	0	0	0	0	0	0	0	0	0	0	0	0	0	0
