# Supplementary material for: Inference of Gene Regulatory Networks Incorporating Multi-Source Biological Knowledge via a State Space Model with L1 Regularization
Source: PLoS One. 2014 Aug 27;9(8):e105942. doi: 10.1371/journal.pone.0105942 (PMC4146587; doi:10.1371/journal.pone.0105942)
Supplement: Model S3 — Artificial data for dataset (iii). The artificial observational data (100 time-courses) for dataset (iii). (ZIP) [file pone.0105942.s004.zip › tsd1-42.txt]

Time	1	2	3	4	5	6	7	8	9	10	11	12	13	14	15	16	17	18	19	20	21	22	23	24	25	26	27	28	29	30	31
Rep	1	1	1	1	1	1	1	1	1	1	1	1	1	1	1	1	1	1	1	1	1	1	1	1	1	1	1	1	1	1	1
G1	0.6752787	0.2461946	0.169131	0.1207321	0.121762	0.1193325	0.1188812	0.0882015	0.0631081	0.0861686	0.1130223	0.0964938	0.0700539	0.0955609	0.1164041	0.1148109	0.4339844	0.6586645	0.5503341	0.6096625	0.6905082	0.5716713	0.8024088	0.5908516	0.6482673	0.6900342	0.6223597	0.5525165	0.6646955	0.657656	0.6098513
G2	0.1094277	0.1679562	0.1304185	0.2172814	0.2201629	0.1606758	0.247994	0.2931811	0.2194429	0.2075706	0.1816717	0.2363603	0.226923	0.2459782	0.2036823	0.2195575	0.2039305	0.1296776	0.1135961	0.0827328	0.0708301	0.0786247	0.0548141	0.0775068	0.1115921	0.0840328	0.1340362	0.0610935	0.1048333	0.0825039	0.0906669
G3	0.3646742	0.2032888	0.2562369	0.1708919	0.2019411	0.2498301	0.1969905	0.1804733	0.1464782	0.2475873	0.1578368	0.2165827	0.2511111	0.2113503	0.2844614	0.244622	0.3561743	0.444064	0.3259406	0.2739975	0.2697863	0.3448759	0.3691526	0.4007485	0.4492002	0.3767919	0.342832	0.2679376	0.3280903	0.4101656	0.3736802
G4	0.5619087	0.6932952	0.4755274	0.3924041	0.4247985	0.4223531	0.3629616	0.3578037	0.2201769	0.2013453	0.2211546	0.1875217	0.1859258	0.2725755	0.2640764	0.3583596	0.4540423	0.4929026	0.4812935	0.5559644	0.5954407	0.583168	0.6061597	0.6139503	0.695173	0.4957742	0.6466939	0.6447633	0.5378957	0.5540151	0.6056249
G5	0.0830235	0.1353917	0.2975397	0.4168778	0.4575381	0.6148118	0.6474022	0.6131049	0.578552	0.5917207	0.5626984	0.5764822	0.5675845	0.6330017	0.6148453	0.5466914	0.5389608	0.4069859	0.1905035	0.1301691	0.0897182	0.0884903	0.1101191	0.1258738	0.0955971	0.1059091	0.1449167	0.1160307	0.1140854	0.0909679	0.1197546
G6	0.2759898	0.3357438	0.3917477	0.4254415	0.6215163	0.5501812	0.5865935	0.5605582	0.6224285	0.6097027	0.6008282	0.5214192	0.5703632	0.6484057	0.5461461	0.6068625	0.4997599	0.4705673	0.3035145	0.3353661	0.2594967	0.2862638	0.2746764	0.3129831	0.2520108	0.2448445	0.2916244	0.3107174	0.4261809	0.3957665	0.3816556
G7	0.6023654	0.4950482	0.6101576	0.5444499	0.6220403	0.4905911	0.5841887	0.6482991	0.6961204	0.6063444	0.5616932	0.5807528	0.6361331	0.6327747	0.6421966	0.6428477	0.6118181	0.5439124	0.4001766	0.3943639	0.4301421	0.4783221	0.6155329	0.4641852	0.3974111	0.4801113	0.4337783	0.4905193	0.5146521	0.4444431	0.5071219
G8	0.5494479	0.2456263	0.1082608	0.0722905	0.0405793	0.0495224	0.038382	0.0458826	0.0205257	0.0644924	0.0275586	0.0409728	0.0382441	0.037673	0.0664941	0.0237447	0.5001562	0.5564462	0.7183056	0.6623476	0.6143319	0.7041941	0.7549186	0.6854962	0.6009007	0.7448042	0.5703037	0.5963447	0.7027364	0.6377795	0.5185477
G9	0.6161304	0.298802	0.1513613	0.169055	0.1659326	0.1352305	0.0861157	0.1002449	0.1068212	0.12671	0.1598687	0.1089264	0.0903027	0.1930495	0.112638	0.1322316	0.4128403	0.5799692	0.7260718	0.6130572	0.7096254	0.6160975	0.6122673	0.6082714	0.6117429	0.6565426	0.6153548	0.6443455	0.6746595	0.7198795	0.5862132
G10	0.6959233	0.6309045	0.6168124	0.4973608	0.648291	0.3992088	0.2979679	0.255238	0.2648642	0.15273	0.2136961	0.1727777	0.1708948	0.2993346	0.3984035	0.3239671	0.5174138	0.518936	0.5849918	0.6051535	0.5974362	0.6348866	0.7532933	0.6425273	0.575269	0.5750907	0.6633529	0.6312997	0.618681	0.7600908	0.6795701
Drug	1	1	1	1	1	1	1	1	1	1	1	1	1	1	1	0	0	0	0	0	0	0	0	0	0	0	0	0	0	0	0
