# Supplementary material for: Inference of Gene Regulatory Networks Incorporating Multi-Source Biological Knowledge via a State Space Model with L1 Regularization
Source: PLoS One. 2014 Aug 27;9(8):e105942. doi: 10.1371/journal.pone.0105942 (PMC4146587; doi:10.1371/journal.pone.0105942)
Supplement: Model S3 — Artificial data for dataset (iii). The artificial observational data (100 time-courses) for dataset (iii). (ZIP) [file pone.0105942.s004.zip › tsd1-44.txt]

Time	1	2	3	4	5	6	7	8	9	10	11	12	13	14	15	16	17	18	19	20	21	22	23	24	25	26	27	28	29	30	31
Rep	1	1	1	1	1	1	1	1	1	1	1	1	1	1	1	1	1	1	1	1	1	1	1	1	1	1	1	1	1	1	1
G1	0.6399126	0.1932938	0.0667231	0.0089873	0.0288961	0.0023273	0.0015673	0.0037896	0.0006757	0.006701	0.0008574	0.0010415	0.0004824	0.0039524	0.0017854	0.0017601	0.3400423	0.6225001	0.5789484	0.5866938	0.5178089	0.6994407	0.6450825	0.7372961	0.6189112	0.7288049	0.5823777	0.55159	0.6151869	0.6715101	0.6401337
G2	0.0682803	0.0377064	0.0250504	0.0202423	0.0097065	0.0209955	0.0570335	0.1546489	0.0473866	0.0221322	0.0272269	0.0407253	0.1918997	0.1051147	0.0861054	0.0733471	0.0807119	0.0697085	0.0675787	0.0975043	0.0869558	0.0589796	0.1072049	0.1009756	0.1175596	0.0873188	0.0824775	0.0817683	0.1159623	0.0802014	0.1159102
G3	0.3867787	0.338386	0.2560918	0.3100128	0.4417813	0.2605951	0.1762567	0.1507268	0.2231168	0.187029	0.2243863	0.2146434	0.2878075	0.2007103	0.2589927	0.1912267	0.3209203	0.4108585	0.3699739	0.3845153	0.3562425	0.3048668	0.3132122	0.2289816	0.3398399	0.4343488	0.3455177	0.3354021	0.2916835	0.2251155	0.2126864
G4	0.5943638	0.4996181	0.6188335	0.5349164	0.4672286	0.4974779	0.5061924	0.5433416	0.4273736	0.5848461	0.4069065	0.4722553	0.4463091	0.4683613	0.4638412	0.4350984	0.3899191	0.5049339	0.6057255	0.7110451	0.4992869	0.5586141	0.540357	0.6309686	0.642751	0.6002457	0.5102612	0.5567959	0.6159107	0.6497315	0.6803726
G5	0.1125728	0.1655086	0.3725306	0.5667245	0.5682498	0.5527703	0.6518203	0.4929121	0.6089559	0.6489577	0.6132172	0.5584491	0.7235334	0.5936357	0.6331318	0.5832588	0.5983959	0.3394897	0.2003514	0.1148425	0.1366938	0.0888312	0.1684755	0.103182	0.1092205	0.1385522	0.1618488	0.0931043	0.1010857	0.1156734	0.1056626
G6	0.3728889	0.332403	0.2765493	0.2649222	0.3999442	0.3516623	0.3415006	0.3509923	0.4245551	0.3987827	0.3918025	0.3568	0.3579762	0.3617428	0.3147089	0.3086036	0.3696459	0.3406747	0.3435087	0.2985685	0.3099631	0.3332426	0.3475601	0.3942212	0.3703545	0.3273121	0.3215518	0.2833981	0.3209303	0.3122728	0.2957106
G7	0.5597547	0.4116166	0.3665176	0.4287414	0.4144957	0.353751	0.3459805	0.5436476	0.4655964	0.386004	0.3985577	0.4607111	0.5175428	0.5501283	0.4442729	0.5066708	0.562885	0.5157613	0.4528817	0.3650924	0.4625081	0.3712139	0.5673545	0.5260367	0.5134936	0.3728123	0.3798795	0.3920446	0.4402635	0.4662525	0.4771345
G8	0.6159185	0.5351107	0.4241782	0.4794362	0.4584426	0.5330295	0.4210423	0.4037956	0.4847369	0.451075	0.4441192	0.4597294	0.4490585	0.4336342	0.4028258	0.4489763	0.510423	0.5948892	0.6784405	0.7995474	0.6201996	0.6441796	0.6942716	0.704024	0.5837683	0.5453322	0.6865403	0.6479287	0.6610873	0.5421759	0.54138
G9	0.738694	0.6146418	0.6411155	0.7055411	0.5667766	0.6028568	0.6056299	0.5595419	0.5866688	0.5874971	0.8078088	0.7087287	0.6136493	0.5811857	0.6524668	0.6814978	0.664957	0.6630171	0.6081982	0.7540265	0.6872424	0.5586049	0.6554776	0.593036	0.5780733	0.6902537	0.6057704	0.5432196	0.5585076	0.6279043	0.5554031
G10	0.7153437	0.5936838	0.6439206	0.7937955	0.6356396	0.6806567	0.6504865	0.6839633	0.6615419	0.6917765	0.7059816	0.7060077	0.693599	0.6169803	0.7889363	0.5341687	0.6052101	0.610174	0.5494418	0.6124847	0.7027717	0.6308226	0.5589216	0.63197	0.6210996	0.7138981	0.6157126	0.6556175	0.5757346	0.541383	0.5957028
Drug	1	1	1	1	1	1	1	1	1	1	1	1	1	1	1	0	0	0	0	0	0	0	0	0	0	0	0	0	0	0	0
