# Supplementary material for: Inference of Gene Regulatory Networks Incorporating Multi-Source Biological Knowledge via a State Space Model with L1 Regularization
Source: PLoS One. 2014 Aug 27;9(8):e105942. doi: 10.1371/journal.pone.0105942 (PMC4146587; doi:10.1371/journal.pone.0105942)
Supplement: Model S3 — Artificial data for dataset (iii). The artificial observational data (100 time-courses) for dataset (iii). (ZIP) [file pone.0105942.s004.zip › tsd1-45.txt]

Time	1	2	3	4	5	6	7	8	9	10	11	12	13	14	15	16	17	18	19	20	21	22	23	24	25	26	27	28	29	30	31
Rep	1	1	1	1	1	1	1	1	1	1	1	1	1	1	1	1	1	1	1	1	1	1	1	1	1	1	1	1	1	1	1
G1	0.7042156	0.5600873	0.6517536	0.5671465	0.6045431	0.599084	0.5984057	0.6819197	0.5279091	0.6678437	0.6625712	0.7542776	0.623925	0.568494	0.692519	0.6081122	0.6897694	0.5971164	0.6292543	0.6211566	0.6768595	0.6476321	0.6446434	0.6392245	0.741133	0.670168	0.7243815	0.5874952	0.6118138	0.5915293	0.657512
G2	0.0887303	0.0089803	0.0041818	0.0007551	0.0009155	9.6e-06	0.0030166	3e-07	2.94e-05	1e-06	9.41e-05	2.44e-05	4.9e-06	2.5e-06	0.0007236	0.0002449	0.0679427	0.139987	0.1099858	0.1282127	0.0831857	0.0814473	0.0729792	0.0839644	0.0629985	0.0772568	0.1122994	0.1088099	0.0665058	0.088699	0.0633254
G3	0.3575084	0.236352	0.1859294	0.1713473	0.155864	0.2081678	0.1533323	0.1395654	0.1726078	0.1825659	0.2315348	0.1801683	0.1767443	0.1986579	0.1676789	0.2344834	0.2102413	0.2387013	0.3468672	0.4176967	0.3937627	0.2362698	0.2190277	0.3144216	0.3600055	0.3873694	0.3438931	0.2977892	0.3148207	0.279569	0.2638067
G4	0.5409326	0.6488581	0.5212653	0.3699725	0.6047583	0.5139256	0.4865565	0.4794806	0.3913712	0.3754453	0.4571418	0.4334777	0.3818764	0.4269325	0.4826519	0.4592647	0.5181097	0.535211	0.6341265	0.5054677	0.5381389	0.6851637	0.6400254	0.6642926	0.6787601	0.5721744	0.6199581	0.569613	0.5767024	0.5803864	0.5455078
G5	0.097467	0.1534096	0.1003755	0.119641	0.146786	0.1470124	0.1273154	0.1304087	0.113897	0.1295331	0.0979821	0.1025734	0.0551351	0.081644	0.165896	0.1042914	0.1193113	0.1358276	0.1046941	0.1167159	0.1005954	0.1171837	0.0871055	0.1104306	0.1604472	0.1315631	0.143822	0.1504935	0.112183	0.1202925	0.0785277
G6	0.3131752	0.3363601	0.3064894	0.2795036	0.2656562	0.27821	0.3628157	0.26761	0.3265353	0.2687988	0.2907325	0.278838	0.2871178	0.3902742	0.2983784	0.2844975	0.3404372	0.3302773	0.2845259	0.2763825	0.2730735	0.2593073	0.2804607	0.2705976	0.2312856	0.267508	0.2822715	0.31072	0.2909746	0.3149544	0.3095341
G7	0.6549813	0.2143664	0.2344331	0.2589991	0.237117	0.268067	0.1682137	0.2135319	0.1487755	0.1999055	0.2141825	0.2432894	0.2201474	0.1864424	0.1835617	0.1817552	0.5043005	0.5141171	0.6920214	0.4157694	0.4182265	0.4438741	0.4611023	0.5073197	0.5297916	0.414665	0.3803776	0.3648461	0.4219944	0.4511653	0.508716
G8	0.6156662	0.6672076	0.6027086	0.5785064	0.6981462	0.6702754	0.5963897	0.6085685	0.5380465	0.5720921	0.6588217	0.6778849	0.7507119	0.69558	0.6610084	0.6058969	0.5893948	0.6035243	0.5644166	0.6353983	0.6324847	0.6510226	0.7390656	0.6075887	0.6486144	0.6718342	0.6137683	0.5465408	0.6541961	0.6784011	0.6158501
G9	0.736479	0.6106574	0.6066485	0.5751475	0.554358	0.7731876	0.7360777	0.6455739	0.6711968	0.6718667	0.6917096	0.7010677	0.6074937	0.648907	0.5876824	0.6077394	0.46534	0.5509524	0.5412946	0.6840658	0.6850429	0.72234	0.6006979	0.6955155	0.7521494	0.6652827	0.5944459	0.8942841	0.6354474	0.6606258	0.7376242
G10	0.7760837	0.704584	0.6151358	0.6464401	0.5801347	0.5735284	0.6906248	0.5970299	0.6660772	0.6581496	0.6441114	0.6570714	0.5988164	0.6541228	0.5215027	0.7460338	0.6852642	0.6993094	0.5795054	0.7231033	0.6800636	0.6656452	0.5909258	0.6663284	0.4825979	0.7763915	0.6452364	0.515412	0.5310568	0.6662458	0.5894645
Drug	1	1	1	1	1	1	1	1	1	1	1	1	1	1	1	0	0	0	0	0	0	0	0	0	0	0	0	0	0	0	0
