# Supplementary material for: Inference of Gene Regulatory Networks Incorporating Multi-Source Biological Knowledge via a State Space Model with L1 Regularization
Source: PLoS One. 2014 Aug 27;9(8):e105942. doi: 10.1371/journal.pone.0105942 (PMC4146587; doi:10.1371/journal.pone.0105942)
Supplement: Model S3 — Artificial data for dataset (iii). The artificial observational data (100 time-courses) for dataset (iii). (ZIP) [file pone.0105942.s004.zip › tsd1-46.txt]

Time	1	2	3	4	5	6	7	8	9	10	11	12	13	14	15	16	17	18	19	20	21	22	23	24	25	26	27	28	29	30	31
Rep	1	1	1	1	1	1	1	1	1	1	1	1	1	1	1	1	1	1	1	1	1	1	1	1	1	1	1	1	1	1	1
G1	0.7216335	0.6031076	0.6890708	0.5944485	0.6332567	0.7342284	0.6612601	0.6695424	0.5983218	0.7040147	0.6530522	0.5380924	0.5803033	0.63341	0.6236221	0.6313402	0.5712718	0.6008214	0.6139237	0.6806999	0.5203293	0.5667886	0.8255093	0.6505607	0.669868	0.6933745	0.6612591	0.6083441	0.6386664	0.6390183	0.6663849
G2	0.1004152	0.1078256	0.1794364	0.111977	0.0450153	0.0956092	0.0614583	0.0816333	0.1045954	0.079849	0.0815097	0.0630294	0.0893923	0.1110281	0.0992618	0.0998049	0.0796672	0.0677704	0.0565666	0.0869724	0.1148047	0.0995131	0.1375568	0.1413021	0.106881	0.0697508	0.0991657	0.1197053	0.077729	0.0723575	0.0621569
G3	0.3922228	0.2461853	0.3163511	0.2796198	0.3792005	0.2596976	0.3225612	0.3374266	0.3522179	0.3838844	0.3506827	0.3390464	0.542471	0.4335482	0.398426	0.2760223	0.3221638	0.2947557	0.32882	0.2765566	0.2927356	0.2916392	0.4121324	0.3589472	0.3505223	0.229823	0.3030846	0.313262	0.3680069	0.3633863	0.316218
G4	0.6806784	0.5594414	0.688705	0.5037626	0.7018359	0.6478073	0.714176	0.6781147	0.6565266	0.5168076	0.7597156	0.6363313	0.6493399	0.6089449	0.6232882	0.5835077	0.5947013	0.6774757	0.4924664	0.6147382	0.7098284	0.5821396	0.4818404	0.6983881	0.5676512	0.6648356	0.6249795	0.5718659	0.6112064	0.4614485	0.5622976
G5	0.1324088	0.0836307	0.0977583	0.0925936	0.0849147	0.1016221	0.0575214	0.0994585	0.0967675	0.1053522	0.161153	0.0877231	0.1354913	0.0710891	0.1643449	0.1082534	0.0949195	0.113042	0.0849007	0.149962	0.1303425	0.1663666	0.087456	0.0786285	0.1381372	0.1341617	0.1700188	0.1092833	0.0803321	0.1176344	0.1162361
G6	0.3167853	0.2750998	0.302885	0.3598477	0.2992741	0.4141827	0.2751391	0.2631409	0.3197538	0.3838845	0.4132739	0.2737846	0.3312584	0.3713972	0.3325555	0.27924	0.2814183	0.2391033	0.3480178	0.314356	0.3925726	0.3483669	0.3329744	0.3157949	0.274812	0.2899662	0.3109525	0.3500514	0.3233525	0.312894	0.3123522
G7	0.4507476	0.3594363	0.4394074	0.5056725	0.4688412	0.4339324	0.4800152	0.4779618	0.4873276	0.4112736	0.5058429	0.4803747	0.5464531	0.4742072	0.3513957	0.3300925	0.3848159	0.4545835	0.5152149	0.407448	0.4035295	0.5521228	0.4536014	0.4623976	0.4664198	0.5081481	0.460004	0.4330457	0.4205951	0.3783377	0.4910349
G8	0.6668184	0.5364232	0.5119131	0.6629358	0.4821954	0.5868846	0.6041947	0.5236888	0.639486	0.6479295	0.5943091	0.6131666	0.7899026	0.6441098	0.5548136	0.6606007	0.6082361	0.6285846	0.7182589	0.5939914	0.5210413	0.638928	0.6238965	0.5905521	0.5784317	0.60093	0.5619199	0.6606884	0.6969061	0.6342764	0.6187703
G9	0.6794484	0.5742604	0.7176719	0.6053625	0.5358991	0.660813	0.6458041	0.7220408	0.6760685	0.8756444	0.7440091	0.6668066	0.6800003	0.6367391	0.6025878	0.5930264	0.5445354	0.5735664	0.6696564	0.6536303	0.6613491	0.6603757	0.6818317	0.5209189	0.5956872	0.6164744	0.6104327	0.7772023	0.6496342	0.576243	0.5945405
G10	0.7162074	0.7295518	0.8090554	0.6933212	0.5358088	0.6286079	0.5520127	0.5686041	0.7231073	0.6869457	0.593981	0.5864414	0.7499531	0.5786245	0.7374957	0.6949335	0.692727	0.7112728	0.7095145	0.6918645	0.6561423	0.665347	0.6112501	0.6186877	0.5862398	0.6495751	0.6652732	0.7429885	0.6338276	0.564231	0.6526203
Drug	1	1	1	1	1	1	1	1	1	1	1	1	1	1	1	0	0	0	0	0	0	0	0	0	0	0	0	0	0	0	0
