# Supplementary material for: Inference of Gene Regulatory Networks Incorporating Multi-Source Biological Knowledge via a State Space Model with L1 Regularization
Source: PLoS One. 2014 Aug 27;9(8):e105942. doi: 10.1371/journal.pone.0105942 (PMC4146587; doi:10.1371/journal.pone.0105942)
Supplement: Model S3 — Artificial data for dataset (iii). The artificial observational data (100 time-courses) for dataset (iii). (ZIP) [file pone.0105942.s004.zip › tsd1-47.txt]

Time	1	2	3	4	5	6	7	8	9	10	11	12	13	14	15	16	17	18	19	20	21	22	23	24	25	26	27	28	29	30	31
Rep	1	1	1	1	1	1	1	1	1	1	1	1	1	1	1	1	1	1	1	1	1	1	1	1	1	1	1	1	1	1	1
G1	0.6923192	0.7411905	0.7519447	0.6191293	0.6195158	0.6176063	0.6662823	0.5289506	0.7818998	0.5465882	0.7036808	0.67174	0.5705831	0.6202675	0.5142225	0.7664846	0.6675096	0.5673913	0.6198881	0.5426513	0.5907713	0.7835809	0.6268093	0.5577945	0.6015705	0.5346867	0.5524349	0.5409199	0.6684129	0.6155703	0.6202625
G2	0.0700187	0.0765383	0.1159057	0.0512429	0.1247393	0.1246554	0.096732	0.0822799	0.1245135	0.0977003	0.083985	0.116142	0.1146778	0.0969537	0.0737087	0.1240551	0.0951667	0.0996601	0.0765354	0.10959	0.0586109	0.1030037	0.0952083	0.0774222	0.1358562	0.070823	0.0797732	0.0537227	0.0698825	0.0427712	0.0658473
G3	0.352419	0.3080838	0.3031175	0.3091187	0.3533163	0.3463523	0.2853991	0.2323113	0.2896823	0.4427632	0.391325	0.299531	0.2279871	0.343226	0.3347562	0.3377761	0.3075183	0.3167615	0.3635716	0.2914881	0.317554	0.3886275	0.41114	0.3579574	0.3899363	0.3617934	0.353425	0.308018	0.3296306	0.4050942	0.3115274
G4	0.6142436	0.6181437	0.6815456	0.6721712	0.6349772	0.7533373	0.6386109	0.5463826	0.647967	0.6887692	0.6408905	0.6506586	0.7248533	0.5525723	0.5522447	0.6064319	0.5855509	0.6463989	0.5912225	0.4991031	0.5633637	0.6252408	0.6255003	0.6506162	0.5431097	0.4654263	0.6639474	0.4870195	0.5413564	0.570583	0.5633694
G5	0.0828903	0.1425753	0.0953596	0.1135062	0.1214927	0.1113266	0.1131385	0.0608682	0.0967799	0.1117206	0.060935	0.0985304	0.1082453	0.1092645	0.0813901	0.1224892	0.0971341	0.0934606	0.1493408	0.1027932	0.0838354	0.1020886	0.0887254	0.0847583	0.183284	0.1695773	0.1245654	0.1200053	0.1210798	0.1390437	0.1066195
G6	0.3016653	0.4073335	0.3021598	0.3569087	0.3168206	0.3005714	0.3701039	0.2927474	0.276432	0.2871963	0.3044947	0.3220707	0.3051588	0.3642291	0.2605316	0.2917294	0.2763761	0.2865473	0.3173395	0.2746318	0.3236815	0.3190244	0.3845053	0.4011833	0.233816	0.2758298	0.2657947	0.3371814	0.3100636	0.2845951	0.2747073
G7	0.5764474	0.4628389	0.3859685	0.3960841	0.3913207	0.3910379	0.4153131	0.5089109	0.5400211	0.4979896	0.3999414	0.4080561	0.4120239	0.620989	0.5362936	0.5360036	0.5242476	0.5191397	0.4796591	0.6078239	0.6209818	0.5368789	0.5727792	0.4050668	0.3676069	0.5180871	0.4724125	0.430902	0.5134884	0.4060462	0.4819172
G8	0.5650992	0.6234074	0.6116332	0.5116365	0.6098755	0.6126782	0.6705052	0.7462825	0.6860041	0.7385476	0.6731599	0.602319	0.6163798	0.6045286	0.6720445	0.6627219	0.7508903	0.6805904	0.5615641	0.6914684	0.6708747	0.6162925	0.6549392	0.5476251	0.6531198	0.6777098	0.6244799	0.6830277	0.6052295	0.7162221	0.789195
G9	0.8344151	0.5652059	0.7388673	0.5590379	0.5919191	0.7045787	0.585309	0.7802697	0.6542624	0.6576844	0.6939863	0.5737126	0.6704242	0.7080385	0.6499615	0.5634174	0.6194171	0.6633247	0.7139154	0.5783077	0.6988975	0.6756259	0.7009552	0.658755	0.6696868	0.6118012	0.7041082	0.6209877	0.5820348	0.6594953	0.6604665
G10	0.6261236	0.7039487	0.4961671	0.5645819	0.6647059	0.651564	0.628749	0.5718014	0.6488563	0.7471751	0.6302538	0.6276811	0.7138177	0.6021997	0.6069452	0.5817647	0.4878035	0.6713634	0.6169699	0.7045924	0.6725321	0.7370456	0.6058022	0.6169441	0.6253155	0.5130686	0.5231846	0.524197	0.680218	0.6860805	0.5206724
Drug	1	1	1	1	1	1	1	1	1	1	1	1	1	1	1	0	0	0	0	0	0	0	0	0	0	0	0	0	0	0	0
