# Supplementary material for: Inference of Gene Regulatory Networks Incorporating Multi-Source Biological Knowledge via a State Space Model with L1 Regularization
Source: PLoS One. 2014 Aug 27;9(8):e105942. doi: 10.1371/journal.pone.0105942 (PMC4146587; doi:10.1371/journal.pone.0105942)
Supplement: Model S3 — Artificial data for dataset (iii). The artificial observational data (100 time-courses) for dataset (iii). (ZIP) [file pone.0105942.s004.zip › tsd1-48.txt]

Time	1	2	3	4	5	6	7	8	9	10	11	12	13	14	15	16	17	18	19	20	21	22	23	24	25	26	27	28	29	30	31
Rep	1	1	1	1	1	1	1	1	1	1	1	1	1	1	1	1	1	1	1	1	1	1	1	1	1	1	1	1	1	1	1
G1	0.6569193	0.6833739	0.6347144	0.4929689	0.5667643	0.6293879	0.4802984	0.6516259	0.5846014	0.4997672	0.6286009	0.6032635	0.5976065	0.640422	0.5456513	0.5549826	0.5217784	0.589798	0.5976352	0.5783608	0.6159596	0.6703787	0.7336609	0.5749536	0.5919835	0.6262854	0.6058061	0.6590538	0.6149902	0.5935038	0.5377342
G2	0.0837864	0.0728804	0.1416586	0.1190312	0.1514169	0.1300642	0.1999067	0.1731039	0.2212159	0.192706	0.1572592	0.1552745	0.1357136	0.1625496	0.1695338	0.162085	0.2055451	0.1966284	0.1263742	0.0671818	0.0717207	0.0687643	0.0732317	0.1072979	0.0947057	0.0982894	0.0954937	0.0958778	0.0938345	0.1194364	0.1025015
G3	0.3408124	0.4381505	0.5316425	0.4840891	0.3733802	0.5178715	0.5183653	0.4625348	0.4401815	0.5091664	0.4344188	0.4257903	0.4223945	0.4070881	0.3696347	0.5182157	0.2444783	0.223195	0.2837743	0.3168875	0.437369	0.3506041	0.2117733	0.2622127	0.3124783	0.384523	0.4290675	0.2591828	0.3089646	0.4692102	0.3050764
G4	0.6235485	0.6455552	0.6186203	0.5838239	0.6427418	0.5089008	0.578343	0.4967997	0.4954327	0.4970597	0.6475808	0.5433239	0.5871555	0.5913575	0.5365816	0.6321142	0.5671059	0.5588915	0.6972874	0.5727416	0.611859	0.5981896	0.6572985	0.5837273	0.6195292	0.568471	0.4554716	0.5785779	0.5378731	0.5885002	0.670226
G5	0.0877414	0.131985	0.1442705	0.1554672	0.1211834	0.1207821	0.1075555	0.1718926	0.1318045	0.2010981	0.1098417	0.2073359	0.1596071	0.1542496	0.0976155	0.1726785	0.2036976	0.1136319	0.1579876	0.1209811	0.1155906	0.1061647	0.0749795	0.12121	0.0978318	0.1433605	0.1214451	0.1113615	0.1017195	0.0974772	0.0861838
G6	0.3555448	0.2505232	0.2850766	0.3090469	0.2994033	0.3652522	0.3885159	0.4056023	0.2623985	0.3713801	0.4375871	0.441071	0.2978801	0.3023621	0.3546252	0.3186313	0.4251672	0.334556	0.3836431	0.369548	0.3194406	0.349417	0.286288	0.2371516	0.2965928	0.2666781	0.3454002	0.3007125	0.2586	0.2874953	0.3266186
G7	0.4468194	0.4373919	0.3960342	0.2355333	0.178873	0.1413725	0.1430002	0.1602625	0.3207397	0.2084722	0.179491	0.2304649	0.1485791	0.185431	0.1636052	0.1993906	0.3014498	0.5115782	0.5740405	0.6339256	0.4356693	0.2463767	0.4037313	0.4103888	0.5177332	0.487567	0.4232492	0.3699975	0.5494153	0.5735263	0.4478026
G8	0.5492636	0.2154537	0.1388137	0.1386279	0.1380625	0.1339717	0.0859633	0.1026231	0.1099019	0.1758568	0.0957052	0.1205874	0.090631	0.1563454	0.1709922	0.1314094	0.4369236	0.6196567	0.5685254	0.6766565	0.695376	0.5915436	0.5041935	0.7331634	0.546021	0.6981745	0.617848	0.6767682	0.5796036	0.6432873	0.7256818
G9	0.6111107	0.6167422	0.6151397	0.5314666	0.6538117	0.7024168	0.6349562	0.7151095	0.5812712	0.666042	0.5606203	0.542054	0.6576567	0.5606885	0.636258	0.6447654	0.5608758	0.6123718	0.5891267	0.5354628	0.6847457	0.5648056	0.5706353	0.5629492	0.5953861	0.6422714	0.6499229	0.619506	0.6300625	0.657919	0.7152343
G10	0.7595648	0.6495451	0.7249323	0.746666	0.6055082	0.5007386	0.5915275	0.6123869	0.5724123	0.5349234	0.6082771	0.6337042	0.6142743	0.6793568	0.6093945	0.6309579	0.5698564	0.584088	0.6801823	0.6263471	0.6199722	0.5760305	0.5142153	0.5216936	0.6800437	0.6062885	0.7446831	0.5874255	0.7050175	0.6340378	0.6200566
Drug	1	1	1	1	1	1	1	1	1	1	1	1	1	1	1	0	0	0	0	0	0	0	0	0	0	0	0	0	0	0	0
