# Supplementary material for: Inference of Gene Regulatory Networks Incorporating Multi-Source Biological Knowledge via a State Space Model with L1 Regularization
Source: PLoS One. 2014 Aug 27;9(8):e105942. doi: 10.1371/journal.pone.0105942 (PMC4146587; doi:10.1371/journal.pone.0105942)
Supplement: Model S3 — Artificial data for dataset (iii). The artificial observational data (100 time-courses) for dataset (iii). (ZIP) [file pone.0105942.s004.zip › tsd1-50.txt]

Time	1	2	3	4	5	6	7	8	9	10	11	12	13	14	15	16	17	18	19	20	21	22	23	24	25	26	27	28	29	30	31
Rep	1	1	1	1	1	1	1	1	1	1	1	1	1	1	1	1	1	1	1	1	1	1	1	1	1	1	1	1	1	1	1
G1	0.7161535	0.7164608	0.6276831	0.7001222	0.5050105	0.5390985	0.6500756	0.7553861	0.6058088	0.5687558	0.6739559	0.6987445	0.596318	0.6773068	0.724372	0.6178282	0.6220578	0.6085935	0.6630316	0.7044501	0.6264477	0.6252524	0.6288361	0.5832846	0.6218428	0.6238463	0.6747791	0.7147726	0.6680826	0.5810446	0.7054539
G2	0.0880492	0.0814314	0.0769039	0.0616058	0.1151318	0.1075819	0.0803406	0.1139552	0.1059848	0.0725245	0.2057425	0.088357	0.0634907	0.0976209	0.1169245	0.1112625	0.0744449	0.1072196	0.0670247	0.0754687	0.0812168	0.0848521	0.0637539	0.063767	0.0889438	0.0930275	0.09077	0.0750332	0.1402013	0.1361644	0.1552793
G3	0.421683	0.3119965	0.3212977	0.2589479	0.3364263	0.3215865	0.2511854	0.3192586	0.2776764	0.4164286	0.344021	0.2606475	0.3033689	0.3170709	0.3610444	0.3302023	0.3092166	0.3777915	0.2920703	0.3146571	0.3623984	0.3442244	0.2990379	0.273429	0.3216899	0.2959615	0.4225318	0.2836498	0.3116922	0.4114746	0.4226176
G4	0.6367156	0.5232186	0.6854207	0.6821264	0.571478	0.6690298	0.6236333	0.662415	0.6177699	0.6663622	0.5641345	0.7117449	0.7355451	0.6379231	0.690449	0.7110647	0.53777	0.6370587	0.5835868	0.6066491	0.5840669	0.5847401	0.5600834	0.5593945	0.6337931	0.6274047	0.5552472	0.5822016	0.5875488	0.643798	0.5584668
G5	0.0848156	0.1698715	0.1302954	0.0708806	0.103815	0.1873981	0.0829284	0.1280554	0.0814758	0.1294064	0.1066921	0.1323815	0.1652801	0.1639511	0.0952698	0.1103796	0.1291354	0.1702718	0.122098	0.1252901	0.1372916	0.1239646	0.1226813	0.1497306	0.1654117	0.1330181	0.1489439	0.0992567	0.0926786	0.1653193	0.1008272
G6	0.2822483	0.2430266	0.2532204	0.1845296	0.1246102	0.2332158	0.1592692	0.2267382	0.2043077	0.2242305	0.2277322	0.1475316	0.1490514	0.1525397	0.2793604	0.1866698	0.3109786	0.2359393	0.3380555	0.2358035	0.3383019	0.2437933	0.2517918	0.2758382	0.3389271	0.3223972	0.3578918	0.2871327	0.2720806	0.2978847	0.293974
G7	0.6413141	0.480935	0.3609755	0.450514	0.3349576	0.4652815	0.5388968	0.4863615	0.4076954	0.5328068	0.5096997	0.3809411	0.3205628	0.42083	0.4124623	0.5086867	0.4560594	0.4168413	0.5471942	0.5590127	0.3506596	0.4677835	0.4123525	0.5378786	0.5164285	0.3934645	0.4583946	0.4085186	0.5540468	0.6032134	0.4688285
G8	0.4800312	0.5410286	0.6940041	0.6242921	0.7316534	0.758457	0.6131058	0.7662243	0.5853253	0.6711059	0.7337889	0.5914697	0.7109033	0.6373234	0.5772921	0.5831175	0.5063072	0.6149509	0.6893334	0.533155	0.5650122	0.6053824	0.619711	0.5587129	0.6773906	0.6591277	0.6091972	0.6836252	0.5477316	0.6639286	0.5106402
G9	0.6662423	0.7167913	0.5563183	0.5589281	0.6306294	0.5446994	0.638945	0.6497313	0.6969302	0.7347844	0.5368896	0.6481353	0.5576079	0.5407669	0.6867231	0.7186265	0.6569504	0.6123441	0.5857812	0.7111168	0.5938292	0.6487012	0.695228	0.6944755	0.646109	0.4092914	0.6814035	0.6721936	0.6112767	0.8073221	0.5835004
G10	0.6989191	0.5888612	0.6399142	0.6167562	0.7600625	0.720884	0.5914257	0.6734877	0.7229313	0.6671602	0.5994513	0.7441927	0.7101495	0.6290632	0.6328683	0.67848	0.6083848	0.6221485	0.6393526	0.577628	0.7499302	0.5829241	0.5019437	0.6274835	0.7269933	0.7019606	0.5870736	0.7025794	0.6475241	0.5826854	0.6044014
Drug	1	1	1	1	1	1	1	1	1	1	1	1	1	1	1	0	0	0	0	0	0	0	0	0	0	0	0	0	0	0	0
