# Supplementary material for: Inference of Gene Regulatory Networks Incorporating Multi-Source Biological Knowledge via a State Space Model with L1 Regularization
Source: PLoS One. 2014 Aug 27;9(8):e105942. doi: 10.1371/journal.pone.0105942 (PMC4146587; doi:10.1371/journal.pone.0105942)
Supplement: Model S3 — Artificial data for dataset (iii). The artificial observational data (100 time-courses) for dataset (iii). (ZIP) [file pone.0105942.s004.zip › tsd1-51.txt]

Time	1	2	3	4	5	6	7	8	9	10	11	12	13	14	15	16	17	18	19	20	21	22	23	24	25	26	27	28	29	30	31
Rep	1	1	1	1	1	1	1	1	1	1	1	1	1	1	1	1	1	1	1	1	1	1	1	1	1	1	1	1	1	1	1
G1	0.642798	0.6239351	0.5972269	0.7122929	0.6406294	0.6613526	0.5281351	0.6240221	0.7084318	0.5647472	0.6578953	0.6641128	0.6810794	0.6411854	0.6979874	0.5753087	0.6094546	0.6318159	0.6532497	0.683996	0.5891825	0.5193511	0.6459891	0.5725216	0.6885608	0.5104945	0.5728213	0.5973925	0.6237255	0.7385927	0.5499801
G2	0.107371	0.0117286	0.0063574	0	3.2e-06	0.0001378	0.0038441	0.0044429	0.0132131	0.0942624	0.1073304	0.0829701	0.0630996	0.0056327	0.0029876	0.0022204	0.0655366	0.0748962	0.1183657	0.0743734	0.0829458	0.1089854	0.0631616	0.0855387	0.0838628	0.0827798	0.08716	0.0850325	0.0707137	0.0965925	0.0661289
G3	0.4385346	0.3377766	0.3630736	0.2713048	0.2499604	0.2370689	0.3033797	0.3086717	0.372037	0.3382706	0.370605	0.3199178	0.3090293	0.3183005	0.3166768	0.3575453	0.3282161	0.3304947	0.4245656	0.3112994	0.3105411	0.3060804	0.2949447	0.4120726	0.3762957	0.3195227	0.2628657	0.3126526	0.2498514	0.3559068	0.3022703
G4	0.6190334	0.6522736	0.5814894	0.5211592	0.5961335	0.5575076	0.66639	0.6413552	0.6229192	0.7057711	0.6626037	0.7017183	0.6663657	0.6553421	0.5752036	0.6582799	0.6446154	0.6379631	0.5092798	0.6367257	0.6607693	0.5400916	0.5427488	0.7454767	0.6074231	0.4619973	0.6312804	0.6663534	0.5298453	0.5252697	0.5752733
G5	0.1145063	0.0874705	0.1220143	0.096261	0.0914159	0.1164988	0.1002301	0.0967912	0.0894158	0.0801152	0.130147	0.0774124	0.1368235	0.1576947	0.1315987	0.1432312	0.1481867	0.0915418	0.1405211	0.0957196	0.1093404	0.1942335	0.1055963	0.1088516	0.1106987	0.1048696	0.1491166	0.1548334	0.2042011	0.1292401	0.0959111
G6	0.2094846	0.1115122	0.0588395	0.0234525	0.0062207	0.0157054	0.0290648	0.011464	0.0021075	0.0023165	0.0126355	0.0136898	0.0244033	0.0186242	0.0127476	0.0075116	0.2331104	0.2275923	0.2574362	0.2888907	0.2910599	0.3174834	0.3011175	0.2743658	0.2743068	0.2938365	0.2917321	0.2757859	0.3226036	0.3064588	0.2917479
G7	0.5900064	0.4525244	0.487276	0.4590299	0.4784636	0.5189129	0.7383805	0.5276212	0.5385277	0.4226497	0.2943781	0.3969379	0.485749	0.5314508	0.4985307	0.4109938	0.4198881	0.4237398	0.4839775	0.4803712	0.4599527	0.405032	0.518021	0.4874413	0.4852159	0.3671856	0.432327	0.3273634	0.4940196	0.5694649	0.4250821
G8	0.5851029	0.5725078	0.5495824	0.5634098	0.7770741	0.7099543	0.7288452	0.6437043	0.6182518	0.5973564	0.6098603	0.7035425	0.6664199	0.7176721	0.6088023	0.599797	0.6698535	0.6065155	0.6523363	0.7013464	0.7616068	0.8091245	0.7165098	0.697555	0.5882655	0.7008785	0.5878009	0.7444637	0.6351469	0.6752223	0.6312001
G9	0.5939227	0.6647817	0.7442635	0.6522109	0.6785939	0.7392387	0.6697308	0.6489963	0.566568	0.6527695	0.7019235	0.7059633	0.6973295	0.5378126	0.5117451	0.5015874	0.7222979	0.5765453	0.6087626	0.5547247	0.5910464	0.5432888	0.6953945	0.4911423	0.5767848	0.6553478	0.7529875	0.6276598	0.6484647	0.6128026	0.7508883
G10	0.6772887	0.699534	0.6405427	0.6888542	0.6246234	0.6358007	0.5964502	0.7171067	0.6263305	0.5741625	0.7217494	0.639251	0.5947423	0.5983878	0.6302519	0.5467155	0.5593798	0.6726144	0.5687494	0.5882704	0.6567107	0.6232835	0.6722909	0.6122698	0.6840672	0.657074	0.6730466	0.6219143	0.6034112	0.5963522	0.6346818
Drug	1	1	1	1	1	1	1	1	1	1	1	1	1	1	1	0	0	0	0	0	0	0	0	0	0	0	0	0	0	0	0
