# Supplementary material for: Inference of Gene Regulatory Networks Incorporating Multi-Source Biological Knowledge via a State Space Model with L1 Regularization
Source: PLoS One. 2014 Aug 27;9(8):e105942. doi: 10.1371/journal.pone.0105942 (PMC4146587; doi:10.1371/journal.pone.0105942)
Supplement: Model S3 — Artificial data for dataset (iii). The artificial observational data (100 time-courses) for dataset (iii). (ZIP) [file pone.0105942.s004.zip › tsd1-53.txt]

Time	1	2	3	4	5	6	7	8	9	10	11	12	13	14	15	16	17	18	19	20	21	22	23	24	25	26	27	28	29	30	31
Rep	1	1	1	1	1	1	1	1	1	1	1	1	1	1	1	1	1	1	1	1	1	1	1	1	1	1	1	1	1	1	1
G1	0.7162726	0.5554257	0.5404008	0.5530096	0.4492391	0.4946435	0.5249002	0.4464718	0.5711316	0.5689711	0.467089	0.4047383	0.4679318	0.3978723	0.5086196	0.5297383	0.5675603	0.5373961	0.7104778	0.7363273	0.579171	0.6779075	0.5143041	0.6194824	0.6427871	0.5979073	0.5995272	0.5798313	0.5775208	0.5651552	0.6007865
G2	0.1139024	0.027941	0.0142261	0.0335882	0.0089588	0.0315454	0.0319906	0.0104609	0.0219851	0.0239352	0.0094102	0.0194676	0.0243354	0.0150737	0.0175709	0.030288	0.0857716	0.1003246	0.0971412	0.0796482	0.0695612	0.0707511	0.0683477	0.0680533	0.0519824	0.0891771	0.0935933	0.1009437	0.0747888	0.0767587	0.0782802
G3	0.2984346	0.194597	0.1898175	0.3083119	0.2499494	0.2851908	0.282124	0.272423	0.1846921	0.15515	0.1662934	0.2640239	0.1610315	0.193598	0.148714	0.2818208	0.3111062	0.3018428	0.4240697	0.3857967	0.4195138	0.2593547	0.4119782	0.3960568	0.3425598	0.3617575	0.2883635	0.3706153	0.2909133	0.2644979	0.3987963
G4	0.4720895	0.5249651	0.4562926	0.5528101	0.5630834	0.498966	0.4036312	0.4153726	0.4074225	0.355088	0.323742	0.2742796	0.3568421	0.4303335	0.3714524	0.3187641	0.3670286	0.4685484	0.5599851	0.5790262	0.5399128	0.6839738	0.6819445	0.612952	0.7190605	0.5845067	0.6339047	0.5918118	0.6952892	0.6457612	0.5865895
G5	0.1001964	0.1131708	0.1314678	0.1867736	0.1257184	0.1859743	0.1435548	0.1268012	0.104192	0.1096859	0.1512603	0.2621981	0.1334696	0.1980332	0.2496895	0.1387925	0.0877526	0.1760846	0.1092223	0.1424722	0.0887312	0.1700154	0.1026484	0.1071624	0.1175536	0.1311097	0.0804458	0.1083893	0.1268107	0.1037718	0.1356623
G6	0.2516097	0.214376	0.2260911	0.2129869	0.2060143	0.2313441	0.2471945	0.182062	0.2560188	0.162339	0.2061054	0.2234253	0.2516631	0.2215054	0.2322108	0.18888	0.2772369	0.2313136	0.3625865	0.2710269	0.3124811	0.3114581	0.2864607	0.2600349	0.3163677	0.3568931	0.3379808	0.2822872	0.3114361	0.2751744	0.4160373
G7	0.4858091	0.3160962	0.371885	0.458625	0.3768012	0.3827559	0.3012514	0.4755457	0.3565328	0.4552727	0.3979112	0.4090717	0.4234448	0.386158	0.4159841	0.4079129	0.6632148	0.6558582	0.422126	0.4603444	0.4344735	0.4629256	0.3671732	0.4458033	0.4519045	0.4361173	0.4710866	0.4986596	0.4231385	0.4012508	0.4089081
G8	0.6712013	0.5843303	0.6571959	0.4791799	0.6878289	0.609851	0.6062689	0.7043887	0.5884331	0.5878295	0.4857633	0.5562293	0.3939324	0.6451005	0.5206362	0.5683259	0.6692654	0.5071487	0.5973922	0.6500046	0.616295	0.6445179	0.6654403	0.650444	0.615816	0.5931229	0.5498633	0.6119617	0.676438	0.7241039	0.6769683
G9	0.6169711	0.3282309	0.2154532	0.0755724	0.0732618	0.1149827	0.1071049	0.0810943	0.1043224	0.1193944	0.1038504	0.1028384	0.1609498	0.1388812	0.0872146	0.1091141	0.4354692	0.5541916	0.6214384	0.747117	0.7012985	0.6422246	0.639181	0.6439095	0.6500415	0.6118376	0.6318697	0.637642	0.6585702	0.584701	0.6366905
G10	0.6424392	0.596478	0.6206635	0.5357174	0.3326749	0.2767179	0.1607633	0.2233904	0.2152636	0.2145404	0.2873059	0.1995008	0.1415986	0.2489518	0.1901626	0.2380662	0.4119854	0.6472037	0.5926448	0.5934018	0.6272708	0.5559163	0.6443721	0.7257859	0.6795721	0.6308342	0.5623476	0.6751973	0.5825637	0.5464697	0.5814403
Drug	1	1	1	1	1	1	1	1	1	1	1	1	1	1	1	0	0	0	0	0	0	0	0	0	0	0	0	0	0	0	0
