# Supplementary material for: Inference of Gene Regulatory Networks Incorporating Multi-Source Biological Knowledge via a State Space Model with L1 Regularization
Source: PLoS One. 2014 Aug 27;9(8):e105942. doi: 10.1371/journal.pone.0105942 (PMC4146587; doi:10.1371/journal.pone.0105942)
Supplement: Model S3 — Artificial data for dataset (iii). The artificial observational data (100 time-courses) for dataset (iii). (ZIP) [file pone.0105942.s004.zip › tsd1-56.txt]

Time	1	2	3	4	5	6	7	8	9	10	11	12	13	14	15	16	17	18	19	20	21	22	23	24	25	26	27	28	29	30	31
Rep	1	1	1	1	1	1	1	1	1	1	1	1	1	1	1	1	1	1	1	1	1	1	1	1	1	1	1	1	1	1	1
G1	0.6167176	0.6771261	0.5921494	0.6057004	0.7057487	0.6666106	0.5506207	0.7810082	0.6415624	0.7837196	0.6399276	0.6265606	0.6106785	0.736232	0.6529961	0.6328741	0.6460186	0.5241617	0.7268664	0.5651511	0.6287322	0.6342004	0.738019	0.5838814	0.5777203	0.6361276	0.6038128	0.7593228	0.7121652	0.7114608	0.550164
G2	0.0685318	0.121678	0.162162	0.1965373	0.1985165	0.2201329	0.2022682	0.275756	0.2027199	0.2252515	0.2397862	0.1800613	0.2407748	0.2017068	0.2286586	0.2043373	0.1875083	0.1200853	0.1113325	0.1121587	0.0706995	0.0986124	0.0989055	0.0669793	0.0872909	0.091091	0.0982774	0.1163429	0.0953111	0.0858445	0.0490825
G3	0.3671626	0.3345425	0.3124626	0.3987675	0.3817422	0.4316415	0.3515792	0.3575584	0.3447141	0.2392756	0.2594382	0.3973019	0.3710398	0.3404306	0.2841732	0.3234967	0.325871	0.3643264	0.3624794	0.3344856	0.3105618	0.304191	0.3833357	0.3513849	0.3763342	0.3821186	0.3518826	0.2999515	0.3522248	0.3375991	0.3562571
G4	0.5731476	0.5438919	0.6201212	0.562367	0.5983279	0.6303967	0.5997535	0.6346802	0.6303037	0.6146515	0.5321992	0.6758598	0.6839461	0.5730025	0.6580903	0.7270734	0.5729504	0.5507086	0.5091487	0.5344642	0.5651312	0.5665402	0.5148788	0.5348152	0.5182033	0.6323438	0.5130241	0.5676835	0.6082908	0.512722	0.5761455
G5	0.0946367	0.0960007	0.0802418	0.0543741	0.1400774	0.1208394	0.1201431	0.0989461	0.0977516	0.13685	0.0998868	0.1345587	0.1114587	0.0999426	0.1334938	0.1398127	0.1758995	0.080547	0.1539753	0.0758196	0.0915138	0.1297967	0.1466945	0.079701	0.1020549	0.1886347	0.1426535	0.0825868	0.0812524	0.1611315	0.071253
G6	0.2720883	0.3091841	0.2939086	0.3029669	0.4296304	0.3772251	0.3840327	0.44371	0.5778511	0.5048957	0.4373233	0.4389742	0.4702376	0.4301721	0.408042	0.4308838	0.4606761	0.3458554	0.4148908	0.3002256	0.3040026	0.2778218	0.2586754	0.3413645	0.3690775	0.2536134	0.3133848	0.217843	0.3379515	0.3442566	0.2980007
G7	0.700177	0.4789513	0.5434248	0.5160906	0.3829644	0.3878171	0.3971987	0.4413988	0.5248305	0.4636521	0.6138216	0.4560292	0.4859915	0.3846846	0.413146	0.4187759	0.4470253	0.592155	0.5149061	0.5724257	0.5063119	0.4531281	0.4738339	0.5607094	0.4708702	0.4639378	0.4615994	0.4240016	0.4601176	0.6064288	0.5202349
G8	0.5295577	0.3832814	0.2807999	0.1809198	0.1542678	0.2152143	0.1846385	0.1595473	0.2599487	0.2343693	0.165639	0.2451335	0.2035391	0.1915645	0.1370606	0.1537288	0.4715525	0.5261943	0.705461	0.608772	0.6250897	0.6174025	0.6219733	0.8563113	0.6216421	0.6749603	0.5885755	0.6475018	0.7062925	0.64685	0.6267504
G9	0.7684617	0.5610054	0.6012713	0.5628454	0.7571108	0.6449851	0.64878	0.7009204	0.6930193	0.5724346	0.6135044	0.5674147	0.6678349	0.619058	0.575327	0.6084065	0.6065469	0.7167698	0.63359	0.4994294	0.633732	0.6523809	0.617155	0.6140328	0.5200718	0.6302233	0.6725351	0.5908864	0.7980211	0.6249776	0.6214031
G10	0.7221657	0.6289991	0.6184604	0.6482658	0.6244228	0.5318585	0.6873014	0.6613986	0.6929278	0.6697582	0.6846085	0.5509985	0.5779959	0.6673269	0.6914004	0.6766185	0.5945682	0.6757454	0.6195457	0.655074	0.5541928	0.6260891	0.6510518	0.5895362	0.65962	0.5579971	0.6021102	0.5686715	0.5981004	0.6593836	0.5992402
Drug	1	1	1	1	1	1	1	1	1	1	1	1	1	1	1	0	0	0	0	0	0	0	0	0	0	0	0	0	0	0	0
