# Supplementary material for: Inference of Gene Regulatory Networks Incorporating Multi-Source Biological Knowledge via a State Space Model with L1 Regularization
Source: PLoS One. 2014 Aug 27;9(8):e105942. doi: 10.1371/journal.pone.0105942 (PMC4146587; doi:10.1371/journal.pone.0105942)
Supplement: Model S3 — Artificial data for dataset (iii). The artificial observational data (100 time-courses) for dataset (iii). (ZIP) [file pone.0105942.s004.zip › tsd1-58.txt]

Time	1	2	3	4	5	6	7	8	9	10	11	12	13	14	15	16	17	18	19	20	21	22	23	24	25	26	27	28	29	30	31
Rep	1	1	1	1	1	1	1	1	1	1	1	1	1	1	1	1	1	1	1	1	1	1	1	1	1	1	1	1	1	1	1
G1	0.6939577	0.6999274	0.5626694	0.718643	0.5026397	0.5845031	0.612216	0.7537552	0.7255777	0.4874952	0.763498	0.6818089	0.6242775	0.6102327	0.6229602	0.6845002	0.5907024	0.5859166	0.6195805	0.6071208	0.5524928	0.6126029	0.5370877	0.5781969	0.7100926	0.6679263	0.6052713	0.5982773	0.7157977	0.5699066	0.6061935
G2	0.0900768	0.0602362	0.0742625	0.0855512	0.0650627	0.0730568	0.0644675	0.1232417	0.1000326	0.1127721	0.0505581	0.08251	0.0741185	0.1080509	0.1283737	0.0481116	0.0833683	0.1101108	0.0931713	0.0605671	0.1000194	0.128328	0.107787	0.0830686	0.0711408	0.0603519	0.093047	0.1131215	0.1229759	0.0910166	0.0950414
G3	0.2714524	0.480607	0.3697997	0.4482546	0.400401	0.3232247	0.3320869	0.3574097	0.3748741	0.3012303	0.2513347	0.3194941	0.3714918	0.3113067	0.2905859	0.245747	0.1401612	0.2347474	0.3813148	0.3516359	0.231323	0.1880944	0.2832648	0.3488709	0.3344738	0.329251	0.2987518	0.2754604	0.2933446	0.2727853	0.3682792
G4	0.5961542	0.6952818	0.6176457	0.6631808	0.6308332	0.5509386	0.559241	0.5706865	0.6436448	0.5240778	0.634806	0.5477682	0.5616053	0.5943668	0.5860239	0.5355624	0.4720867	0.5419975	0.6782417	0.6577835	0.6046145	0.5225579	0.533103	0.5719866	0.6055859	0.5513762	0.5881346	0.6102776	0.5792759	0.6581942	0.6539231
G5	0.0602754	0.0718235	0.1034588	0.1685849	0.1551444	0.1194992	0.1318692	0.0937508	0.1254762	0.1867725	0.1304136	0.1010264	0.1211075	0.0944938	0.0628997	0.0816434	0.0784429	0.1116196	0.1018816	0.0958246	0.0963808	0.0606583	0.1188859	0.0868245	0.0832188	0.0937155	0.1126077	0.101049	0.0864644	0.1020261	0.0932933
G6	0.3136203	0.2352629	0.1864321	0.2099657	0.1924233	0.1465558	0.1401548	0.2357612	0.1668256	0.1607131	0.2120681	0.1778998	0.1827145	0.2981514	0.1994318	0.1918436	0.2545907	0.2543429	0.1960972	0.3562358	0.277554	0.239921	0.343961	0.33136	0.3561852	0.3166237	0.3005587	0.2611932	0.3020704	0.3314715	0.2591744
G7	0.580416	0.3276958	0.3637774	0.3154723	0.4015677	0.3380658	0.3589096	0.4409951	0.4060562	0.3870292	0.4330161	0.4366387	0.380732	0.3950234	0.3974732	0.2972294	0.6051949	0.5660109	0.508993	0.3174078	0.3664925	0.5701474	0.4768779	0.5316742	0.5481937	0.4142002	0.4637768	0.5138591	0.5078159	0.482527	0.4367065
G8	0.6177292	0.6760093	0.6089515	0.644582	0.5933368	0.4847961	0.7149407	0.6202954	0.6142037	0.5161597	0.4925509	0.6292628	0.6165295	0.7045955	0.6989889	0.6327047	0.6501024	0.7157235	0.5799283	0.7527472	0.6082012	0.6667098	0.6836058	0.6834495	0.6138187	0.6365334	0.6451842	0.7297089	0.6722304	0.6054178	0.5771045
G9	0.6651501	0.2459698	0.1998477	0.097741	0.0985317	0.1072242	0.0766994	0.0497148	0.0818624	0.0752908	0.0552701	0.0634481	0.0711575	0.1183439	0.0437465	0.0664978	0.3491557	0.6735174	0.547732	0.6665173	0.6298736	0.6441426	0.6018429	0.5639457	0.5765349	0.6384373	0.6635029	0.6743329	0.7341075	0.5462584	0.6816172
G10	0.6270392	0.5950696	0.58584	0.5363919	0.4533794	0.2502058	0.2277503	0.1343775	0.0610242	0.056271	0.0720961	0.0907451	0.1030034	0.0638337	0.0496949	0.0675619	0.2335133	0.501884	0.6000417	0.608068	0.5674013	0.6173446	0.7213771	0.6890347	0.6247828	0.6161933	0.6394105	0.6784708	0.6651457	0.8032262	0.6287149
Drug	1	1	1	1	1	1	1	1	1	1	1	1	1	1	1	0	0	0	0	0	0	0	0	0	0	0	0	0	0	0	0
