# Supplementary material for: Inference of Gene Regulatory Networks Incorporating Multi-Source Biological Knowledge via a State Space Model with L1 Regularization
Source: PLoS One. 2014 Aug 27;9(8):e105942. doi: 10.1371/journal.pone.0105942 (PMC4146587; doi:10.1371/journal.pone.0105942)
Supplement: Model S3 — Artificial data for dataset (iii). The artificial observational data (100 time-courses) for dataset (iii). (ZIP) [file pone.0105942.s004.zip › tsd1-59.txt]

Time	1	2	3	4	5	6	7	8	9	10	11	12	13	14	15	16	17	18	19	20	21	22	23	24	25	26	27	28	29	30	31
Rep	1	1	1	1	1	1	1	1	1	1	1	1	1	1	1	1	1	1	1	1	1	1	1	1	1	1	1	1	1	1	1
G1	0.6840162	0.5997359	0.6012251	0.6312491	0.5513141	0.6439428	0.598081	0.6696921	0.5301776	0.743812	0.5569724	0.7128884	0.5438271	0.6579787	0.6547914	0.6636198	0.7297985	0.7075517	0.5589329	0.5997581	0.8094529	0.6264963	0.5510322	0.6278082	0.761394	0.6408253	0.7506152	0.6331031	0.622079	0.7824059	0.6993683
G2	0.0744523	0.0509511	0.0322582	0.030341	0.0668498	0.0611309	0.0745361	0.0459228	0.0639209	0.0374392	0.0486601	0.0539036	0.015329	0.0436244	0.032873	0.057679	0.0889699	0.1169702	0.11092	0.1045993	0.0770403	0.0580563	0.0907388	0.0953623	0.0827706	0.0969639	0.124226	0.1163295	0.0806582	0.0780776	0.0796276
G3	0.3782379	0.2607156	0.379999	0.2447231	0.3120154	0.368224	0.2653813	0.3089075	0.4269373	0.3749528	0.3303003	0.2412501	0.266287	0.3608068	0.3892877	0.3062939	0.3911256	0.369952	0.252111	0.3390093	0.3149143	0.2652444	0.2857603	0.3918024	0.4020345	0.2586755	0.2022299	0.3482718	0.3663577	0.2882892	0.2996428
G4	0.5380209	0.6770912	0.5610953	0.6007475	0.5529173	0.5857923	0.6458112	0.7446957	0.6042895	0.7694781	0.5761612	0.5651564	0.6456701	0.5304375	0.6048277	0.6836556	0.562584	0.5945725	0.5667714	0.7025316	0.6280388	0.591532	0.6072217	0.6113146	0.6416456	0.5305766	0.5638287	0.6275667	0.667551	0.5426474	0.5278824
G5	0.0967581	0.1112187	0.0877684	0.0929545	0.1062585	0.1101534	0.0934105	0.1087052	0.0939005	0.1204069	0.091552	0.1490338	0.1012654	0.0724322	0.0871326	0.1268605	0.0795934	0.0764043	0.08432	0.1048835	0.081605	0.0833491	0.1252887	0.0616847	0.0697581	0.1096057	0.1158467	0.1422068	0.0852095	0.104106	0.0807438
G6	0.3015177	0.1629519	0.1549628	0.1256594	0.0997582	0.1143851	0.0975039	0.1413734	0.0976458	0.1514735	0.1204281	0.0914043	0.1154436	0.1158024	0.0944721	0.1279402	0.1597288	0.2608552	0.2317084	0.2213803	0.227662	0.2762991	0.3496822	0.3722466	0.3598912	0.3223578	0.1977545	0.2982427	0.3594829	0.2918851	0.3372965
G7	0.4992533	0.4679138	0.4098246	0.4148747	0.4782382	0.513234	0.5259047	0.5534708	0.5652249	0.2902035	0.3968731	0.5295639	0.4957662	0.5663759	0.5616373	0.529023	0.4093339	0.343541	0.5065545	0.4397588	0.4863211	0.5868835	0.5165263	0.4486801	0.4148923	0.4155494	0.4294382	0.5562702	0.4723793	0.425697	0.4596223
G8	0.5896475	0.649365	0.6798816	0.6737841	0.785115	0.5993047	0.6108221	0.6773435	0.6677127	0.6885856	0.5384065	0.5219712	0.6222688	0.6455217	0.6057119	0.6920046	0.5593643	0.7419411	0.691853	0.6676236	0.5046436	0.7110783	0.4920439	0.6595104	0.7201922	0.6417832	0.5310834	0.7099908	0.7486435	0.6263144	0.5912089
G9	0.6805864	0.5368141	0.3900622	0.3820997	0.41333	0.3832111	0.4037092	0.4934479	0.4288296	0.3662103	0.4297397	0.4192416	0.3308579	0.3743419	0.4046658	0.3864718	0.5920354	0.6045605	0.6789677	0.7181214	0.6892192	0.5836989	0.6945607	0.6475337	0.6724056	0.6793918	0.6736416	0.623599	0.6460095	0.6210574	0.5431293
G10	0.7117702	0.6513654	0.6144482	0.7568548	0.6068329	0.5965365	0.7133759	0.711896	0.5906698	0.6132959	0.6134386	0.5523107	0.6588531	0.6602711	0.6752858	0.6038646	0.6422779	0.5964093	0.5762018	0.7120059	0.7104876	0.6436364	0.6565783	0.718264	0.6695589	0.6379102	0.6196901	0.565156	0.54618	0.5962672	0.5803373
Drug	1	1	1	1	1	1	1	1	1	1	1	1	1	1	1	0	0	0	0	0	0	0	0	0	0	0	0	0	0	0	0
