# Supplementary material for: Inference of Gene Regulatory Networks Incorporating Multi-Source Biological Knowledge via a State Space Model with L1 Regularization
Source: PLoS One. 2014 Aug 27;9(8):e105942. doi: 10.1371/journal.pone.0105942 (PMC4146587; doi:10.1371/journal.pone.0105942)
Supplement: Model S3 — Artificial data for dataset (iii). The artificial observational data (100 time-courses) for dataset (iii). (ZIP) [file pone.0105942.s004.zip › tsd1-6.txt]

Time	1	2	3	4	5	6	7	8	9	10	11	12	13	14	15	16	17	18	19	20	21	22	23	24	25	26	27	28	29	30	31
Rep	1	1	1	1	1	1	1	1	1	1	1	1	1	1	1	1	1	1	1	1	1	1	1	1	1	1	1	1	1	1	1
G1	0.6896329	0.6116982	0.7019254	0.6640308	0.6283223	0.6647021	0.61033	0.5781602	0.6715661	0.5549218	0.625809	0.6980472	0.605119	0.6425766	0.7684934	0.5887418	0.6653253	0.6075521	0.7286221	0.58435	0.6953488	0.6187198	0.6284923	0.6970748	0.6740627	0.6303073	0.6198408	0.5881841	0.5806259	0.5590369	0.5893517
G2	0.0947767	0.0929472	0.0776113	0.0921666	0.0708166	0.0924398	0.1047954	0.0808782	0.0522872	0.1237143	0.0987066	0.0673491	0.0771903	0.1114471	0.1195169	0.1191075	0.077357	0.0767765	0.1146577	0.0790439	0.0915201	0.0492027	0.0761214	0.1101823	0.087772	0.0728853	0.0792983	0.0499836	0.0510033	0.0747062	0.1149935
G3	0.2968895	0.3082063	0.2813691	0.345644	0.3040997	0.370322	0.3382508	0.3178811	0.3087432	0.3815425	0.3118204	0.3041007	0.3179869	0.2782696	0.2950761	0.3514772	0.2999052	0.3146693	0.3173426	0.3462396	0.3202892	0.4772903	0.3024691	0.2948396	0.2588915	0.3118813	0.3820798	0.388446	0.3219786	0.2007284	0.2866459
G4	0.5570411	0.6142164	0.5956379	0.5472958	0.6521659	0.7165419	0.6195551	0.5870799	0.6609741	0.6494334	0.599508	0.6204286	0.6787052	0.5031306	0.7005044	0.5146485	0.7131806	0.605521	0.6996364	0.6015987	0.6071765	0.5597569	0.5774369	0.5672512	0.7026139	0.5763182	0.5568859	0.6018422	0.5926146	0.530577	0.5809229
G5	0.1009307	0.0660412	0.098345	0.1498027	0.1343618	0.083369	0.1067149	0.1032725	0.1458078	0.1204167	0.143628	0.132191	0.1166509	0.1001678	0.1061808	0.1100032	0.0840974	0.1150259	0.1005187	0.1108098	0.113676	0.101593	0.0837345	0.1309135	0.1269953	0.1137035	0.131539	0.1427554	0.0801022	0.1190907	0.1132873
G6	0.2096484	0.1736627	0.1874475	0.1259294	0.0922896	0.0564983	0.0690076	0.107707	0.1019642	0.0765927	0.0882746	0.0958606	0.0722252	0.0881853	0.110855	0.085928	0.2188274	0.2069605	0.3949318	0.2996898	0.3423	0.418035	0.2393903	0.3426412	0.3913775	0.4022013	0.3632677	0.2875586	0.2941662	0.2428268	0.2951046
G7	0.4808872	0.5123288	0.4534123	0.4340097	0.4671385	0.4710717	0.4495857	0.4262923	0.5803276	0.5361954	0.5688639	0.508177	0.5132065	0.4268667	0.524832	0.4592115	0.440177	0.5109304	0.5055389	0.4246034	0.410191	0.4909123	0.4386486	0.4451564	0.4874356	0.4465843	0.4790889	0.4033203	0.3075126	0.5035842	0.612152
G8	0.593566	0.540085	0.5927987	0.7888214	0.7083639	0.6049627	0.7033785	0.5353374	0.5728061	0.5863103	0.7019825	0.6307996	0.695203	0.6343671	0.6322469	0.6965425	0.6524213	0.7199186	0.560092	0.6762604	0.7624305	0.5424704	0.6129935	0.6639651	0.5668278	0.6149147	0.6415183	0.6088735	0.6799664	0.6291111	0.5646651
G9	0.7464696	0.7241431	0.6131746	0.6140792	0.5983635	0.6004262	0.5573084	0.6310051	0.6869852	0.7896769	0.6379461	0.6681357	0.7468387	0.6285666	0.7506699	0.6262133	0.7382778	0.6174407	0.7118859	0.7060744	0.7311404	0.7080406	0.6222859	0.5575784	0.7412664	0.7177342	0.6004794	0.6396664	0.6356953	0.5016941	0.6001035
G10	0.6075996	0.6582577	0.7623345	0.6498517	0.7553559	0.6660728	0.7814099	0.6183991	0.7127284	0.6041066	0.6267928	0.6214505	0.643905	0.5988488	0.6651635	0.6633173	0.6376008	0.6553769	0.6749914	0.5634373	0.6304385	0.6305244	0.6163316	0.67512	0.6352271	0.6288194	0.689299	0.6231714	0.6395578	0.6645616	0.540025
Drug	1	1	1	1	1	1	1	1	1	1	1	1	1	1	1	0	0	0	0	0	0	0	0	0	0	0	0	0	0	0	0
