# Supplementary material for: Inference of Gene Regulatory Networks Incorporating Multi-Source Biological Knowledge via a State Space Model with L1 Regularization
Source: PLoS One. 2014 Aug 27;9(8):e105942. doi: 10.1371/journal.pone.0105942 (PMC4146587; doi:10.1371/journal.pone.0105942)
Supplement: Model S3 — Artificial data for dataset (iii). The artificial observational data (100 time-courses) for dataset (iii). (ZIP) [file pone.0105942.s004.zip › tsd1-63.txt]

Time	1	2	3	4	5	6	7	8	9	10	11	12	13	14	15	16	17	18	19	20	21	22	23	24	25	26	27	28	29	30	31
Rep	1	1	1	1	1	1	1	1	1	1	1	1	1	1	1	1	1	1	1	1	1	1	1	1	1	1	1	1	1	1	1
G1	0.6428026	0.6773509	0.6582211	0.6740632	0.5850435	0.7061686	0.7801758	0.7160984	0.5961708	0.618758	0.5693116	0.5861616	0.6302733	0.6772533	0.5688112	0.5809963	0.6414906	0.6329511	0.6600939	0.6963651	0.6034119	0.5483444	0.8080937	0.6375706	0.6118021	0.7157321	0.7964691	0.638641	0.6316315	0.6269564	0.6113427
G2	0.0966039	0.105443	0.1288867	0.1908233	0.2154588	0.1723177	0.2831259	0.1730701	0.2413749	0.2612012	0.2033622	0.2361467	0.2564547	0.1982694	0.1926404	0.2197117	0.2310218	0.1189048	0.1344069	0.1093665	0.0840203	0.1006772	0.0825103	0.0817771	0.0772306	0.0755592	0.1089808	0.1646787	0.0622315	0.0931381	0.1037258
G3	0.2611421	0.1141022	0.1257197	0.1193817	0.1233248	0.2281851	0.2272962	0.1487466	0.1406394	0.1770938	0.1481618	0.1668798	0.1550431	0.1081781	0.2194341	0.1528051	0.4441643	0.5323022	0.4129153	0.2817376	0.1778083	0.3355539	0.3255455	0.3826573	0.3390003	0.3478964	0.3813521	0.3683977	0.3873322	0.3392789	0.2740218
G4	0.5826465	0.6977778	0.7046322	0.5923236	0.5849553	0.6423276	0.5166972	0.6478841	0.7108972	0.5728576	0.6985927	0.5314563	0.611654	0.5484801	0.611902	0.6262937	0.6328433	0.6232473	0.6398783	0.6955574	0.5541044	0.5953316	0.5935327	0.5891799	0.6288892	0.6669536	0.6014637	0.5250167	0.5691863	0.7547328	0.5630855
G5	0.0951739	0.1354486	0.0921938	0.0981324	0.1048754	0.0921075	0.138376	0.1244809	0.0981744	0.1269038	0.1248356	0.1460242	0.1782806	0.0900146	0.1203089	0.0802247	0.1261413	0.1052878	0.0617141	0.0762201	0.0743602	0.0911321	0.0824171	0.0846092	0.1222861	0.1123402	0.1890298	0.0806833	0.039698	0.0903335	0.0959904
G6	0.2522735	0.3500999	0.3798439	0.4889975	0.5539625	0.5294702	0.4853264	0.6234783	0.6611632	0.6389514	0.6946841	0.734441	0.5864134	0.605368	0.6432767	0.6026693	0.6300048	0.5400586	0.3969861	0.3241874	0.319658	0.3582139	0.3721609	0.3433184	0.2726314	0.2293318	0.3163712	0.3350055	0.2321048	0.2280049	0.2575601
G7	0.5778663	0.459369	0.6147709	0.6332593	0.6319934	0.6115222	0.6658215	0.6917238	0.630103	0.6242329	0.6175155	0.5173062	0.5377652	0.5607393	0.7097496	0.6247251	0.5754867	0.4277383	0.325934	0.4376197	0.5334268	0.5050284	0.4803059	0.4109173	0.4014486	0.514097	0.5074296	0.6258264	0.5060997	0.4565246	0.3955053
G8	0.6659661	0.1948295	0.067503	0.0550248	0.0526998	0.0548522	0.0446309	0.0333955	0.0482807	0.0360972	0.0343426	0.032583	0.0460571	0.0508157	0.022748	0.0167047	0.4990891	0.6267954	0.5857717	0.6494601	0.6972696	0.5174498	0.5472533	0.7089167	0.7220893	0.5856232	0.6249129	0.6311365	0.6321703	0.650565	0.6045515
G9	0.6356004	0.5577795	0.5878379	0.6919481	0.6505267	0.5422878	0.5743431	0.6618767	0.550264	0.5554011	0.682911	0.7341448	0.7174602	0.5987447	0.6764314	0.5877784	0.6599523	0.6667391	0.6108072	0.6008127	0.5919924	0.6267292	0.6860003	0.5867838	0.5869493	0.595534	0.7295458	0.6704649	0.6887244	0.6232791	0.658952
G10	0.5968748	0.6318817	0.7445307	0.8224668	0.69489	0.6529235	0.5474715	0.5920016	0.693227	0.587236	0.6302549	0.6733992	0.5996749	0.5836036	0.5642322	0.6760922	0.7708291	0.578919	0.5899905	0.488061	0.5630193	0.6275614	0.5378349	0.6042544	0.5141638	0.6613293	0.6452552	0.5785169	0.5729422	0.6494935	0.5534542
Drug	1	1	1	1	1	1	1	1	1	1	1	1	1	1	1	0	0	0	0	0	0	0	0	0	0	0	0	0	0	0	0
