# Supplementary material for: Inference of Gene Regulatory Networks Incorporating Multi-Source Biological Knowledge via a State Space Model with L1 Regularization
Source: PLoS One. 2014 Aug 27;9(8):e105942. doi: 10.1371/journal.pone.0105942 (PMC4146587; doi:10.1371/journal.pone.0105942)
Supplement: Model S3 — Artificial data for dataset (iii). The artificial observational data (100 time-courses) for dataset (iii). (ZIP) [file pone.0105942.s004.zip › tsd1-65.txt]

Time	1	2	3	4	5	6	7	8	9	10	11	12	13	14	15	16	17	18	19	20	21	22	23	24	25	26	27	28	29	30	31
Rep	1	1	1	1	1	1	1	1	1	1	1	1	1	1	1	1	1	1	1	1	1	1	1	1	1	1	1	1	1	1	1
G1	0.7102184	0.3274015	0.2140717	0.2745962	0.2137263	0.2117213	0.2967563	0.2454804	0.2227645	0.222584	0.2496795	0.2058999	0.2790048	0.2678106	0.2509373	0.2051476	0.5434579	0.6323523	0.5638359	0.6756053	0.8027233	0.5562778	0.4958386	0.4450789	0.7139453	0.7851736	0.6480251	0.5141612	0.6812495	0.6666842	0.5828117
G2	0.1031872	0.0250043	0.0001149	0.0001858	1.1e-05	9e-06	1.92e-05	0	4.95e-05	0.0004979	0	3.32e-05	0.0005662	0	0.0018028	1.7e-06	0.0732373	0.0888044	0.0773178	0.116747	0.0872422	0.078798	0.0786751	0.0966445	0.0655782	0.1448322	0.0823639	0.0548449	0.0587879	0.1240787	0.0929385
G3	0.3387857	0.2462488	0.1704233	0.2057914	0.1978042	0.2120814	0.2763464	0.2837786	0.2107284	0.2294637	0.2758186	0.1844402	0.3257374	0.2444086	0.2275232	0.2295782	0.2396844	0.3202077	0.3101067	0.3550494	0.2966732	0.2884574	0.3396187	0.3051807	0.3077557	0.3226896	0.343116	0.3698297	0.3117722	0.2677685	0.4164775
G4	0.651553	0.5608127	0.4618205	0.4152016	0.3194265	0.2743206	0.206506	0.2690637	0.2741566	0.391512	0.2883038	0.2308642	0.3114898	0.2890034	0.209303	0.3197296	0.3665954	0.4111967	0.6723303	0.6134217	0.6267112	0.6478382	0.6089821	0.6053798	0.5174053	0.5195975	0.534474	0.6497256	0.5634939	0.6035599	0.5853732
G5	0.1011095	0.1149836	0.2398455	0.3315902	0.4387239	0.3429716	0.5413063	0.5316009	0.4506328	0.3963997	0.353698	0.40125	0.4862447	0.4735927	0.3092691	0.4487467	0.3925968	0.1871521	0.1672581	0.13069	0.1190511	0.1480651	0.1258399	0.089667	0.0890951	0.1100809	0.062567	0.1039179	0.1113202	0.1427897	0.1716584
G6	0.3666009	0.3077749	0.3282925	0.3376045	0.3434659	0.299318	0.2644865	0.2748693	0.2743138	0.3027864	0.3693352	0.3104356	0.3255652	0.287537	0.2367693	0.3394788	0.2661935	0.3125838	0.2551328	0.3055909	0.3803979	0.2094928	0.2729648	0.3260342	0.3020302	0.3277675	0.2966627	0.3596943	0.3437929	0.3322301	0.3427766
G7	0.5862739	0.1612692	0.076658	0.0687594	0.1033032	0.1103815	0.0998137	0.0829727	0.075969	0.0889221	0.1127585	0.1087255	0.0971625	0.0458566	0.0847947	0.0877631	0.3961648	0.5103211	0.5727958	0.4072942	0.3472929	0.3695369	0.3844529	0.3760941	0.5074332	0.5299901	0.6295039	0.4777331	0.3867919	0.3948875	0.5165589
G8	0.646388	0.6210052	0.6047951	0.7196299	0.7077826	0.6281287	0.5940607	0.7655987	0.5982903	0.5797169	0.6204335	0.6965169	0.6447907	0.7471303	0.5995388	0.5914658	0.6899118	0.6597294	0.6505389	0.5932842	0.7639412	0.6567957	0.6278271	0.6891917	0.6569342	0.6485701	0.6363413	0.4944208	0.6651842	0.5758827	0.5965897
G9	0.6132354	0.6884639	0.6714659	0.7143268	0.5145438	0.65858	0.6615585	0.7297374	0.6779459	0.6158458	0.6279129	0.6132623	0.6298431	0.5709458	0.6908849	0.5862258	0.6527122	0.6108753	0.5600579	0.4900345	0.68845	0.6414837	0.502312	0.5430392	0.576702	0.7094188	0.652235	0.7108583	0.5745704	0.8352497	0.6888121
G10	0.6130634	0.7049304	0.53734	0.651368	0.6034532	0.7281451	0.5239362	0.5347378	0.7400114	0.6090226	0.5709613	0.6058573	0.5726358	0.5790862	0.6846724	0.6239417	0.5687721	0.7306142	0.6727193	0.6999313	0.6448129	0.6031679	0.632609	0.7015735	0.6168476	0.6464713	0.5268367	0.6667742	0.5456809	0.6327277	0.6595484
Drug	1	1	1	1	1	1	1	1	1	1	1	1	1	1	1	0	0	0	0	0	0	0	0	0	0	0	0	0	0	0	0
