# Supplementary material for: Inference of Gene Regulatory Networks Incorporating Multi-Source Biological Knowledge via a State Space Model with L1 Regularization
Source: PLoS One. 2014 Aug 27;9(8):e105942. doi: 10.1371/journal.pone.0105942 (PMC4146587; doi:10.1371/journal.pone.0105942)
Supplement: Model S3 — Artificial data for dataset (iii). The artificial observational data (100 time-courses) for dataset (iii). (ZIP) [file pone.0105942.s004.zip › tsd1-66.txt]

Time	1	2	3	4	5	6	7	8	9	10	11	12	13	14	15	16	17	18	19	20	21	22	23	24	25	26	27	28	29	30	31
Rep	1	1	1	1	1	1	1	1	1	1	1	1	1	1	1	1	1	1	1	1	1	1	1	1	1	1	1	1	1	1	1
G1	0.7196588	0.1852982	0.1170252	0.0965685	0.041944	0.0923351	0.1052595	0.0664059	0.0390007	0.0579085	0.0580995	0.0194936	0.0553997	0.090012	0.0410368	0.0463563	0.5157228	0.5106493	0.6032596	0.6394227	0.5877149	0.641408	0.6742055	0.6866312	0.5944593	0.6872504	0.7233037	0.6345933	0.6605523	0.6560987	0.5826203
G2	0.0757995	0.0427123	0.001915	0	0.0001288	0.0015655	6.2e-06	0.0033412	1.97e-05	0	3.04e-05	7.4e-06	4.87e-05	0.0016349	0.0024305	0.0010347	0.0900271	0.1141133	0.0678061	0.0820639	0.0963667	0.1412597	0.1012492	0.0873405	0.0765569	0.0715131	0.1109041	0.1257194	0.1184873	0.0950549	0.0580454
G3	0.2896076	0.3736896	0.2963027	0.3424323	0.3290717	0.2936076	0.3520137	0.2998816	0.3378296	0.3204922	0.2389192	0.1902631	0.278686	0.3786695	0.4097617	0.2859266	0.2548721	0.2756864	0.3365731	0.4166361	0.3183751	0.3126224	0.2673137	0.3407598	0.3397443	0.444029	0.2946827	0.2895898	0.3539274	0.3423861	0.320516
G4	0.5253356	0.5578665	0.456391	0.3773588	0.3778342	0.3141822	0.3080851	0.3280946	0.34325	0.3273669	0.2808229	0.1575832	0.176161	0.1935631	0.3945369	0.3402876	0.3151749	0.4946037	0.7122876	0.6721075	0.7160687	0.6997273	0.6309974	0.6812481	0.6457725	0.6617347	0.574417	0.5957012	0.5049625	0.6291807	0.6069972
G5	0.1078365	0.1999294	0.4006257	0.5984522	0.5154243	0.5557689	0.6096685	0.5313892	0.4969419	0.6296283	0.6625777	0.5195746	0.5685589	0.8135635	0.641609	0.7380686	0.6470085	0.3040288	0.1464189	0.1666321	0.1012361	0.1363625	0.1147886	0.1088156	0.1547603	0.1145338	0.0991655	0.1306369	0.1132157	0.1275961	0.0763417
G6	0.3084642	0.2695369	0.4299354	0.3204197	0.2725982	0.2319127	0.3981023	0.2845712	0.2766968	0.3826538	0.2733898	0.2958921	0.3242622	0.2275456	0.2891504	0.2449908	0.3162697	0.3904225	0.2714517	0.268966	0.2821648	0.278709	0.2748877	0.2612432	0.2845265	0.3334678	0.2786123	0.3041288	0.282681	0.2607621	0.3800652
G7	0.5660367	0.3431657	0.3517319	0.5014323	0.4114006	0.5376109	0.4660061	0.4190956	0.4236044	0.322266	0.4283999	0.5745059	0.5632433	0.5403328	0.3794197	0.2978814	0.4238659	0.4491723	0.4683907	0.5288973	0.3756084	0.4039362	0.4253876	0.582267	0.5512963	0.4280261	0.4939177	0.4771416	0.3888559	0.371305	0.3810553
G8	0.6032801	0.5839735	0.6727581	0.592199	0.7128029	0.6030522	0.5732922	0.6894978	0.6298163	0.7256823	0.6438779	0.5984044	0.5784378	0.6002908	0.6261166	0.7571887	0.7696361	0.6396602	0.667623	0.7106667	0.6791836	0.7606611	0.7532215	0.6053466	0.5731503	0.7547527	0.7025288	0.6005415	0.630554	0.5938232	0.6263904
G9	0.6143954	0.4026914	0.2400921	0.1652405	0.1687923	0.1637475	0.1857706	0.1206674	0.1563807	0.1825747	0.1859284	0.1319972	0.1429015	0.1773132	0.1447665	0.2251915	0.4852039	0.5898727	0.4829074	0.5729411	0.6489623	0.6923838	0.5984541	0.6553684	0.6849666	0.5617669	0.5290717	0.6208496	0.5660908	0.6638962	0.5820856
G10	0.7025339	0.6781878	0.5222545	0.5226454	0.5458049	0.4559611	0.4878454	0.5356966	0.4885136	0.3228997	0.2524128	0.2696041	0.2618502	0.3674256	0.4127852	0.3980187	0.3193985	0.5806747	0.6100325	0.5674698	0.592033	0.5101629	0.7460153	0.7152685	0.6249184	0.666367	0.6677209	0.573681	0.5643752	0.6154373	0.6604441
Drug	1	1	1	1	1	1	1	1	1	1	1	1	1	1	1	0	0	0	0	0	0	0	0	0	0	0	0	0	0	0	0
