# Supplementary material for: Inference of Gene Regulatory Networks Incorporating Multi-Source Biological Knowledge via a State Space Model with L1 Regularization
Source: PLoS One. 2014 Aug 27;9(8):e105942. doi: 10.1371/journal.pone.0105942 (PMC4146587; doi:10.1371/journal.pone.0105942)
Supplement: Model S3 — Artificial data for dataset (iii). The artificial observational data (100 time-courses) for dataset (iii). (ZIP) [file pone.0105942.s004.zip › tsd1-68.txt]

Time	1	2	3	4	5	6	7	8	9	10	11	12	13	14	15	16	17	18	19	20	21	22	23	24	25	26	27	28	29	30	31
Rep	1	1	1	1	1	1	1	1	1	1	1	1	1	1	1	1	1	1	1	1	1	1	1	1	1	1	1	1	1	1	1
G1	0.6561291	0.4925373	0.5895119	0.4789553	0.5110309	0.4341294	0.3551933	0.4800241	0.3950224	0.4892831	0.4561429	0.4505833	0.4132278	0.495393	0.4579151	0.4643227	0.5980505	0.5496623	0.6460626	0.6797658	0.5780579	0.6380096	0.5716886	0.5778099	0.5821897	0.5382944	0.6067535	0.6651398	0.5855226	0.5666055	0.6589918
G2	0.127073	0.0994167	0.0467172	0.095101	0.0949934	0.0794565	0.1187556	0.0728589	0.0921131	0.0590468	0.0943519	0.0603011	0.0766779	0.0931722	0.079801	0.061239	0.1615048	0.0769602	0.0832744	0.0657996	0.0991253	0.0758281	0.0556259	0.1134124	0.0725971	0.0935944	0.0624335	0.0828856	0.0902876	0.0691249	0.1304174
G3	0.3217341	0.257199	0.2775523	0.1747498	0.2262161	0.2813939	0.3144938	0.3520839	0.3094551	0.3290098	0.2916502	0.2916394	0.2460461	0.3022963	0.2656609	0.3000841	0.3074629	0.4466676	0.3822547	0.3574286	0.3411527	0.3104257	0.383642	0.2934267	0.2788683	0.4281151	0.3056526	0.3519748	0.3882632	0.2608042	0.2490672
G4	0.5076754	0.6173714	0.547558	0.5499485	0.573458	0.5216706	0.5812136	0.5960988	0.7177437	0.6174739	0.6147033	0.6737274	0.6208273	0.4654149	0.6189535	0.705002	0.6310741	0.5512531	0.6129685	0.6534026	0.5860072	0.6793486	0.5452228	0.679123	0.6476462	0.5985649	0.5999953	0.6309164	0.7021969	0.598664	0.6759591
G5	0.1234086	0.0929582	0.1238345	0.1587635	0.2283202	0.1905373	0.1695662	0.2076367	0.2120965	0.24573	0.203816	0.2039865	0.1596921	0.2482246	0.2588575	0.22479	0.1493304	0.1098486	0.1380824	0.1855901	0.1381763	0.1167779	0.0975547	0.0927668	0.094606	0.0955448	0.0950195	0.1129555	0.091591	0.1140698	0.1103455
G6	0.3046121	0.2513734	0.307481	0.2731075	0.2728296	0.4848353	0.2961106	0.2946614	0.2962957	0.3489421	0.3460417	0.3217602	0.3503594	0.3943367	0.3386252	0.3186033	0.2638682	0.3451895	0.3380427	0.3257121	0.3057781	0.3844113	0.2734283	0.296408	0.2841895	0.3247263	0.3014917	0.2708916	0.2555735	0.206009	0.3107295
G7	0.5256169	0.31157	0.3652208	0.4807788	0.4592199	0.4828787	0.4936426	0.4099627	0.3569771	0.3324297	0.3663638	0.4248722	0.4712077	0.4478235	0.5308225	0.4975153	0.4668311	0.4743682	0.3515301	0.4190366	0.6262865	0.4453891	0.458864	0.4851557	0.6282153	0.5344568	0.4147045	0.5984469	0.5239066	0.4027116	0.3980699
G8	0.6480926	0.6056663	0.7285563	0.6519784	0.6550689	0.5268134	0.71232	0.7212544	0.6838596	0.6328722	0.6705331	0.5798622	0.5388556	0.7070255	0.6660537	0.6611426	0.6870076	0.6113788	0.6396151	0.6117775	0.6057631	0.735719	0.6687853	0.7159541	0.68682	0.600251	0.5657523	0.5766131	0.7338264	0.71052	0.6541611
G9	0.7320066	0.4884522	0.5835774	0.72214	0.6732665	0.6027745	0.7024879	0.7280327	0.625573	0.6153143	0.5983495	0.5936228	0.7438236	0.5445329	0.6743497	0.701752	0.5570164	0.617313	0.5615271	0.7698408	0.6177839	0.6487198	0.6361015	0.6085023	0.6018707	0.6333438	0.7573539	0.6085424	0.5499518	0.6104047	0.5776861
G10	0.665125	0.6127277	0.5610613	0.5235255	0.6023703	0.523596	0.5692104	0.622929	0.74832	0.6353729	0.6167118	0.6173204	0.5514378	0.6942568	0.6938042	0.5662285	0.7883234	0.5898024	0.5451691	0.4778897	0.5427768	0.7253176	0.6559822	0.6934772	0.6975042	0.6451725	0.5740301	0.6924234	0.6599282	0.7066454	0.7098518
Drug	1	1	1	1	1	1	1	1	1	1	1	1	1	1	1	0	0	0	0	0	0	0	0	0	0	0	0	0	0	0	0
