# Supplementary material for: Inference of Gene Regulatory Networks Incorporating Multi-Source Biological Knowledge via a State Space Model with L1 Regularization
Source: PLoS One. 2014 Aug 27;9(8):e105942. doi: 10.1371/journal.pone.0105942 (PMC4146587; doi:10.1371/journal.pone.0105942)
Supplement: Model S3 — Artificial data for dataset (iii). The artificial observational data (100 time-courses) for dataset (iii). (ZIP) [file pone.0105942.s004.zip › tsd1-7.txt]

Time	1	2	3	4	5	6	7	8	9	10	11	12	13	14	15	16	17	18	19	20	21	22	23	24	25	26	27	28	29	30	31
Rep	1	1	1	1	1	1	1	1	1	1	1	1	1	1	1	1	1	1	1	1	1	1	1	1	1	1	1	1	1	1	1
G1	0.6550655	0.6453176	0.5578686	0.6793869	0.6331635	0.7005124	0.6251426	0.6865097	0.6039253	0.5580686	0.5821278	0.5751798	0.6256677	0.4766799	0.7094065	0.7115366	0.6537662	0.7653027	0.5596578	0.5488834	0.6958611	0.7298073	0.6522982	0.5508132	0.5455407	0.707664	0.693452	0.776264	0.6957412	0.6457256	0.6404556
G2	0.0739723	0.0745274	0.0678844	0.0748277	0.1095842	0.0754263	0.0956336	0.0735663	0.074829	0.1193501	0.1245922	0.0966556	0.0899873	0.0551146	0.0959329	0.1390926	0.0645149	0.1366523	0.0709855	0.0642802	0.1081337	0.0915254	0.1266531	0.0805282	0.1047418	0.0777946	0.1304063	0.1543675	0.1261641	0.0879138	0.093171
G3	0.3309379	0.3599014	0.3848484	0.3423512	0.3354608	0.3535225	0.316765	0.4010338	0.3179146	0.3299152	0.3817193	0.3067886	0.4248198	0.3123049	0.223264	0.3791168	0.328606	0.2798904	0.279112	0.2336636	0.2987452	0.3599267	0.2879368	0.3267172	0.357583	0.3496976	0.4740123	0.3585555	0.4028426	0.2722732	0.3062458
G4	0.5715592	0.5869522	0.5654834	0.5095871	0.7016985	0.6265732	0.5001453	0.5560448	0.5178156	0.5372982	0.6427125	0.663701	0.6891224	0.5719821	0.5150652	0.5793121	0.5227101	0.6026897	0.7385938	0.5323107	0.5709169	0.6126846	0.703549	0.7060292	0.5114214	0.6686482	0.5650426	0.6697518	0.5462917	0.5199925	0.4870839
G5	0.1287269	0.0467209	0.0191944	0.0165179	0.0253356	0.01509	0.0096393	0.0408416	0.0274187	0.0270148	0.0197324	0.0182351	0.0159231	0.0043376	0.0137296	0.0167111	0.0940526	0.108174	0.1017854	0.1084333	0.166811	0.1082752	0.0834477	0.1027051	0.1245161	0.1490625	0.1573134	0.1100309	0.1076675	0.1076565	0.0907133
G6	0.268036	0.2874189	0.2904149	0.3232699	0.2751567	0.3292524	0.3972014	0.3757962	0.2569093	0.4040883	0.2991335	0.2757084	0.4019848	0.2827426	0.2584486	0.2967369	0.2804443	0.3446894	0.2790703	0.2835537	0.307321	0.2866038	0.3145195	0.2792417	0.3273468	0.3384795	0.3269911	0.2425463	0.3135706	0.3344393	0.2409999
G7	0.593363	0.4848858	0.4848525	0.414592	0.4237415	0.5359323	0.5030829	0.3416165	0.3729466	0.4046178	0.5071928	0.5270397	0.4614946	0.3759726	0.5102552	0.5044204	0.4716106	0.4367496	0.4923042	0.4312781	0.5979821	0.4209267	0.5098962	0.5176101	0.4780356	0.4911011	0.4235536	0.4335544	0.367659	0.4181364	0.5965264
G8	0.5995554	0.6446902	0.8437867	0.7340474	0.62748	0.622054	0.7513858	0.7768879	0.5586197	0.6168222	0.6857996	0.6313553	0.5970902	0.6083962	0.6182644	0.6006195	0.6182898	0.6494974	0.659376	0.672506	0.5687432	0.6095444	0.7138588	0.5825396	0.6781717	0.6662089	0.6755507	0.5688403	0.6115225	0.6788653	0.5313067
G9	0.7047291	0.5617502	0.6728154	0.5355232	0.5838203	0.5877697	0.6924785	0.496498	0.6311406	0.6505938	0.4888894	0.5308019	0.6699397	0.6085491	0.5631586	0.4883064	0.6377607	0.5912589	0.6548126	0.6053338	0.6140166	0.8291735	0.6707424	0.6647489	0.6516661	0.6851055	0.5022122	0.6535616	0.642154	0.6116383	0.730758
G10	0.6646582	0.5901745	0.6314078	0.6214639	0.7332102	0.6307961	0.6886991	0.5951682	0.6821354	0.6455215	0.5439572	0.7112077	0.7509228	0.6318759	0.6277762	0.6183692	0.5224547	0.552721	0.7149577	0.6763343	0.6994068	0.6449961	0.7256043	0.6196881	0.5913376	0.6371463	0.5913125	0.5842804	0.6078018	0.5897282	0.6830441
Drug	1	1	1	1	1	1	1	1	1	1	1	1	1	1	1	0	0	0	0	0	0	0	0	0	0	0	0	0	0	0	0
