# Supplementary material for: Inference of Gene Regulatory Networks Incorporating Multi-Source Biological Knowledge via a State Space Model with L1 Regularization
Source: PLoS One. 2014 Aug 27;9(8):e105942. doi: 10.1371/journal.pone.0105942 (PMC4146587; doi:10.1371/journal.pone.0105942)
Supplement: Model S3 — Artificial data for dataset (iii). The artificial observational data (100 time-courses) for dataset (iii). (ZIP) [file pone.0105942.s004.zip › tsd1-70.txt]

Time	1	2	3	4	5	6	7	8	9	10	11	12	13	14	15	16	17	18	19	20	21	22	23	24	25	26	27	28	29	30	31
Rep	1	1	1	1	1	1	1	1	1	1	1	1	1	1	1	1	1	1	1	1	1	1	1	1	1	1	1	1	1	1	1
G1	0.6737404	0.5470783	0.6694503	0.6411377	0.5187381	0.5672824	0.7016395	0.6543952	0.5751752	0.6612711	0.6875132	0.6518808	0.6977938	0.5779547	0.7115973	0.6534951	0.6908288	0.6549135	0.7579456	0.7205681	0.6877184	0.5426143	0.6511157	0.6236211	0.6744865	0.4529654	0.6352342	0.5603094	0.5763214	0.7437599	0.5894395
G2	0.0950623	0.0844063	0.0764519	0.0856096	0.0671591	0.0622225	0.1017721	0.1038343	0.1135857	0.0795295	0.0552935	0.0782824	0.1081796	0.0758862	0.0660641	0.090547	0.0911876	0.0803855	0.1031965	0.0676192	0.110521	0.1176395	0.1222463	0.0988813	0.0641772	0.103185	0.1605037	0.0748733	0.0507808	0.0518658	0.0832372
G3	0.278747	0.3320166	0.1930567	0.2000309	0.2449817	0.2150025	0.2632592	0.2210054	0.221292	0.3191358	0.3027645	0.2859854	0.2446942	0.2584418	0.2080538	0.2003888	0.2354174	0.2989871	0.3235369	0.3828535	0.3190545	0.2662792	0.3309248	0.2987814	0.2961033	0.3201685	0.3063383	0.32119	0.4082865	0.3381405	0.3594028
G4	0.6187986	0.6128498	0.5677319	0.548479	0.563245	0.5841033	0.6077381	0.6059993	0.5887977	0.4724751	0.6656773	0.5717026	0.5929445	0.5542525	0.5656044	0.5101563	0.4544106	0.6475992	0.6455717	0.5714935	0.6749784	0.6879585	0.5448494	0.5278346	0.6715667	0.5418062	0.5876079	0.5875327	0.5403144	0.7081103	0.6594863
G5	0.1018314	0.0972532	0.1001344	0.1461661	0.1850949	0.1132507	0.1026953	0.1411644	0.1704122	0.1314839	0.1054477	0.0903747	0.1547599	0.1478808	0.1166573	0.1083629	0.0976046	0.0901088	0.0887274	0.1931073	0.0965267	0.1092814	0.0626532	0.1024801	0.0752539	0.0959878	0.0917735	0.0977941	0.0792313	0.1294258	0.0859844
G6	0.3129594	0.252472	0.2432769	0.1683997	0.2128266	0.1657113	0.185177	0.1418191	0.1529941	0.161151	0.1629169	0.1700334	0.1296313	0.1935175	0.1269718	0.1551673	0.2992305	0.2572862	0.287466	0.3165465	0.2769208	0.3477242	0.323912	0.2430633	0.3486028	0.330177	0.243992	0.2778807	0.2563071	0.2436993	0.3167087
G7	0.4718118	0.2779204	0.2527649	0.3181609	0.4541223	0.4458623	0.337405	0.4118687	0.4127313	0.3820257	0.4317711	0.3976967	0.402943	0.3683202	0.3664809	0.3849617	0.5475048	0.4829664	0.4487458	0.5555748	0.5838392	0.4519717	0.3563346	0.3681212	0.3807786	0.5028693	0.5735036	0.4947909	0.5458037	0.4433118	0.4577264
G8	0.6468079	0.581729	0.6310128	0.6213043	0.5910165	0.6726521	0.7240648	0.6179409	0.5608572	0.6331331	0.6914141	0.6243774	0.777513	0.5920822	0.5616181	0.59357	0.5725142	0.6359213	0.5639909	0.5919444	0.5789071	0.6009379	0.54993	0.6667749	0.6578925	0.6608423	0.6417588	0.8396018	0.6246872	0.5954669	0.5662637
G9	0.6648372	0.6080728	0.5999846	0.6535717	0.56761	0.6337755	0.7156396	0.756665	0.7548968	0.7070077	0.5258713	0.6777912	0.5818215	0.5754964	0.5640616	0.7437283	0.6522425	0.6075299	0.5910494	0.5855816	0.5308092	0.5372012	0.5791226	0.6451758	0.7877444	0.7729984	0.6061739	0.6219613	0.6297203	0.787647	0.6849328
G10	0.6550465	0.6469557	0.5902592	0.6834509	0.6431463	0.5301015	0.5662078	0.616365	0.6913041	0.6822125	0.6196027	0.5994616	0.5756529	0.6534707	0.663199	0.6295207	0.5971607	0.6730015	0.5418986	0.7082501	0.6473488	0.7194382	0.5938424	0.5608145	0.5774689	0.6047233	0.6282363	0.6374183	0.6322783	0.5012273	0.6428651
Drug	1	1	1	1	1	1	1	1	1	1	1	1	1	1	1	0	0	0	0	0	0	0	0	0	0	0	0	0	0	0	0
