# Supplementary material for: Inference of Gene Regulatory Networks Incorporating Multi-Source Biological Knowledge via a State Space Model with L1 Regularization
Source: PLoS One. 2014 Aug 27;9(8):e105942. doi: 10.1371/journal.pone.0105942 (PMC4146587; doi:10.1371/journal.pone.0105942)
Supplement: Model S3 — Artificial data for dataset (iii). The artificial observational data (100 time-courses) for dataset (iii). (ZIP) [file pone.0105942.s004.zip › tsd1-71.txt]

Time	1	2	3	4	5	6	7	8	9	10	11	12	13	14	15	16	17	18	19	20	21	22	23	24	25	26	27	28	29	30	31
Rep	1	1	1	1	1	1	1	1	1	1	1	1	1	1	1	1	1	1	1	1	1	1	1	1	1	1	1	1	1	1	1
G1	0.6445696	0.5534861	0.7224071	0.61491	0.7018534	0.6816236	0.6072899	0.5199993	0.6585194	0.6301926	0.7355837	0.7073095	0.6367433	0.5827808	0.6907458	0.6266319	0.7576825	0.6336386	0.6927467	0.6708144	0.6350951	0.5738147	0.5629753	0.6478833	0.6522454	0.581044	0.6362494	0.6882572	0.6024571	0.7075843	0.6983502
G2	0.0596702	0.0757983	0.152194	0.1292867	0.1946659	0.1740336	0.2394532	0.221016	0.2116132	0.276467	0.2150904	0.1641347	0.1360976	0.1709268	0.1927836	0.1561191	0.2132082	0.1719133	0.1310525	0.112188	0.1168934	0.0688503	0.0702714	0.1219128	0.0936775	0.1425028	0.1150622	0.0579134	0.1052888	0.0943126	0.0944679
G3	0.3712419	0.5419272	0.4073298	0.5190761	0.2880222	0.4003278	0.3843931	0.3896182	0.4435234	0.2891184	0.315579	0.2460457	0.2998464	0.3510347	0.3719494	0.3597805	0.1663606	0.2823165	0.3162933	0.2691443	0.3644783	0.3413527	0.3065761	0.4115641	0.3062802	0.335268	0.3115271	0.2965526	0.3779174	0.378644	0.2889899
G4	0.5875185	0.6285803	0.6417039	0.6851473	0.6696117	0.6772394	0.6359356	0.6072802	0.6794963	0.7158538	0.6182056	0.7178099	0.7072975	0.5406904	0.5446324	0.5354459	0.4202923	0.489254	0.5041765	0.6613617	0.6250119	0.6526811	0.6608767	0.6214608	0.6476383	0.7035341	0.4971931	0.700947	0.7022161	0.6374382	0.5852281
G5	0.1082168	0.0995115	0.1470852	0.1450418	0.1580649	0.1102069	0.1135126	0.0898627	0.1369959	0.1151717	0.0976913	0.0756063	0.1138672	0.1482706	0.1302038	0.1408401	0.0802574	0.104007	0.1008661	0.141248	0.1026309	0.0932089	0.1199221	0.1769877	0.0865038	0.1030667	0.1262786	0.0985613	0.0735286	0.0852176	0.1134123
G6	0.268156	0.3349011	0.3853341	0.526037	0.4486946	0.5464868	0.6358313	0.5454495	0.6093529	0.5929265	0.651375	0.6157059	0.6247544	0.5247607	0.6213429	0.5504475	0.5574203	0.4757155	0.3214022	0.2928523	0.2680984	0.3195892	0.2607786	0.325478	0.3744248	0.31203	0.3015139	0.320843	0.3538708	0.3358546	0.2854775
G7	0.5537614	0.2411503	0.1735995	0.2114172	0.2258579	0.3369456	0.2587006	0.274001	0.3266426	0.3119134	0.3408987	0.3296532	0.3824272	0.3971598	0.4059424	0.3958212	0.437604	0.6414153	0.6895183	0.4969147	0.5014654	0.4404627	0.4853761	0.5215183	0.5744835	0.4965167	0.4225893	0.4430011	0.4412839	0.4465554	0.4265333
G8	0.6566369	0.2195803	0.1324858	0.0984051	0.0478093	0.0675083	0.0868929	0.0526909	0.0554422	0.0411532	0.0237225	0.0427789	0.0576503	0.0313561	0.0296779	0.045692	0.3831227	0.5725167	0.5777387	0.5468414	0.6805655	0.6108313	0.6492693	0.5861547	0.5458436	0.5159264	0.7346563	0.6337951	0.7076753	0.6933223	0.69838
G9	0.6177333	0.4352069	0.1779913	0.1521916	0.1188962	0.1135508	0.0907865	0.0784354	0.1212284	0.1228326	0.1455413	0.0640824	0.1116796	0.1229288	0.1569121	0.1001285	0.4361208	0.4907916	0.6019216	0.5928635	0.5744757	0.7196992	0.5943168	0.5626412	0.6435813	0.6420611	0.652737	0.6904162	0.6011047	0.6540202	0.8045826
G10	0.644598	0.7685065	0.7730726	0.6259319	0.5829848	0.3338547	0.2517742	0.2189741	0.2337119	0.1576195	0.1337061	0.1875489	0.2057297	0.1608672	0.1351576	0.2087244	0.4125484	0.5287476	0.6006156	0.5269451	0.6668908	0.6806462	0.5267534	0.629492	0.6861508	0.5838727	0.6146699	0.5693165	0.6714797	0.5466131	0.6700883
Drug	1	1	1	1	1	1	1	1	1	1	1	1	1	1	1	0	0	0	0	0	0	0	0	0	0	0	0	0	0	0	0
