# Supplementary material for: Inference of Gene Regulatory Networks Incorporating Multi-Source Biological Knowledge via a State Space Model with L1 Regularization
Source: PLoS One. 2014 Aug 27;9(8):e105942. doi: 10.1371/journal.pone.0105942 (PMC4146587; doi:10.1371/journal.pone.0105942)
Supplement: Model S3 — Artificial data for dataset (iii). The artificial observational data (100 time-courses) for dataset (iii). (ZIP) [file pone.0105942.s004.zip › tsd1-72.txt]

Time	1	2	3	4	5	6	7	8	9	10	11	12	13	14	15	16	17	18	19	20	21	22	23	24	25	26	27	28	29	30	31
Rep	1	1	1	1	1	1	1	1	1	1	1	1	1	1	1	1	1	1	1	1	1	1	1	1	1	1	1	1	1	1	1
G1	0.6755018	0.5795027	0.6181012	0.6015363	0.6419186	0.6808612	0.5246221	0.6550697	0.6717708	0.6744283	0.7104901	0.7113492	0.6608857	0.6970715	0.5101315	0.7448268	0.6236599	0.6430595	0.6374149	0.6557459	0.5464129	0.6635164	0.5496881	0.6013827	0.6328092	0.606581	0.7393155	0.5676967	0.7051289	0.6832724	0.6579401
G2	0.069831	0.104897	0.0811425	0.1134749	0.0923658	0.0951197	0.0994063	0.1230492	0.0774999	0.1511343	0.0438856	0.1026263	0.1152258	0.1075153	0.0925823	0.0618846	0.1002694	0.0577023	0.0559434	0.1256111	0.0649704	0.1021852	0.0845652	0.0984525	0.1061691	0.1161388	0.1000688	0.0863764	0.0707019	0.1259104	0.1015313
G3	0.4022288	0.2753357	0.2359673	0.3521468	0.3497219	0.3414768	0.2855378	0.2002361	0.2749128	0.3672419	0.269563	0.3056526	0.4839486	0.2464695	0.29148	0.3925922	0.274702	0.3844332	0.3885401	0.3117496	0.3445748	0.3111576	0.2610895	0.2878484	0.3074959	0.3767574	0.3997183	0.3129891	0.3027077	0.3640372	0.3051174
G4	0.5436233	0.5908703	0.6481357	0.6568995	0.5656783	0.712192	0.506733	0.517144	0.6776606	0.6579788	0.5341754	0.5460238	0.5965285	0.5765787	0.6508229	0.5774034	0.5941226	0.6373563	0.5953389	0.642186	0.6692104	0.5973398	0.6286171	0.5732737	0.6013893	0.5484503	0.7319806	0.5489284	0.5583178	0.5696927	0.5181553
G5	0.1321837	0.0893659	0.1613946	0.1225081	0.0890221	0.1162992	0.1162364	0.1408894	0.1423259	0.1198359	0.1206859	0.1415599	0.1025041	0.0999184	0.1112119	0.0989862	0.1538737	0.1405612	0.1455736	0.0828985	0.1195319	0.1074112	0.0666701	0.0933613	0.1673624	0.0981532	0.1146743	0.1362236	0.0863179	0.1045667	0.0936251
G6	0.2858791	0.3640767	0.3302889	0.3135728	0.3226551	0.4326798	0.238664	0.2710228	0.3036685	0.2654228	0.2455455	0.2045666	0.2273895	0.3856002	0.3618079	0.2344146	0.2188968	0.2697157	0.2538926	0.3098974	0.4131211	0.2644489	0.262435	0.3037597	0.3044267	0.2998114	0.2368599	0.2716909	0.3791466	0.2484147	0.2269977
G7	0.571461	0.4055802	0.4722892	0.3943619	0.3839785	0.4915826	0.4085224	0.2826471	0.5114718	0.6048623	0.4272897	0.4910428	0.4757008	0.3886184	0.4196171	0.4894533	0.5557404	0.4672893	0.4442496	0.5162688	0.3419436	0.4170155	0.4348666	0.5477455	0.4233992	0.406794	0.3560691	0.4012259	0.3655896	0.4122181	0.4982559
G8	0.6012423	0.6291912	0.6304061	0.5390757	0.6074367	0.5765277	0.5607698	0.676565	0.7722435	0.7088714	0.6171062	0.4975811	0.5802977	0.6600045	0.6428435	0.5836763	0.6143657	0.6359552	0.658902	0.6424101	0.646369	0.6894631	0.6803537	0.5125339	0.6636137	0.572757	0.5680896	0.5909645	0.6689511	0.5802727	0.6358916
G9	0.6970854	0.5376954	0.5866358	0.6287897	0.6166132	0.6673921	0.6547571	0.7164377	0.5791365	0.5624976	0.5786649	0.5457525	0.5515334	0.7252091	0.632282	0.5317815	0.642449	0.6427123	0.6302682	0.5959309	0.6369097	0.6718419	0.6777362	0.6770604	0.6414001	0.6933928	0.5424831	0.5404402	0.7419708	0.7473063	0.6274697
G10	0.6889759	0.5988865	0.5429291	0.7829005	0.5224681	0.6201211	0.5490087	0.6590994	0.6936091	0.5842583	0.582341	0.6082273	0.7280347	0.6147111	0.6675302	0.5403214	0.6465887	0.5291418	0.5621483	0.6528661	0.6450917	0.5819953	0.5796326	0.663513	0.6104209	0.4643601	0.7088313	0.6977565	0.6888198	0.6862015	0.619633
Drug	1	1	1	1	1	1	1	1	1	1	1	1	1	1	1	0	0	0	0	0	0	0	0	0	0	0	0	0	0	0	0
