# Supplementary material for: Inference of Gene Regulatory Networks Incorporating Multi-Source Biological Knowledge via a State Space Model with L1 Regularization
Source: PLoS One. 2014 Aug 27;9(8):e105942. doi: 10.1371/journal.pone.0105942 (PMC4146587; doi:10.1371/journal.pone.0105942)
Supplement: Model S3 — Artificial data for dataset (iii). The artificial observational data (100 time-courses) for dataset (iii). (ZIP) [file pone.0105942.s004.zip › tsd1-73.txt]

Time	1	2	3	4	5	6	7	8	9	10	11	12	13	14	15	16	17	18	19	20	21	22	23	24	25	26	27	28	29	30	31
Rep	1	1	1	1	1	1	1	1	1	1	1	1	1	1	1	1	1	1	1	1	1	1	1	1	1	1	1	1	1	1	1
G1	0.8271795	0.6808617	0.6018425	0.5014546	0.6286295	0.7808785	0.7177015	0.6633889	0.5457417	0.5583276	0.5841676	0.5851963	0.539554	0.679888	0.5315258	0.508124	0.6227773	0.8122	0.6371905	0.6476462	0.6589328	0.6930162	0.6594318	0.6075845	0.5492036	0.5952964	0.557026	0.6769895	0.8186045	0.6454829	0.5376578
G2	0.0987512	0.0774333	0.1191777	0.071837	0.1266182	0.0990782	0.0722169	0.1479715	0.1336536	0.0867048	0.0382009	0.1138012	0.0536789	0.1153289	0.1111465	0.0984791	0.0958594	0.0814261	0.062824	0.079316	0.0652775	0.0850953	0.078901	0.0893241	0.093862	0.0837408	0.1184613	0.0855163	0.092403	0.1248121	0.1151586
G3	0.3489421	0.4292089	0.2472621	0.3417938	0.3244408	0.3870327	0.3467757	0.2901721	0.2659754	0.3629865	0.4254718	0.3463926	0.3700856	0.4027486	0.3590043	0.3484622	0.3428168	0.3582553	0.2988057	0.2324187	0.2821564	0.3719105	0.3493069	0.3899789	0.2497177	0.3176665	0.3692881	0.3760756	0.3740059	0.290486	0.3236378
G4	0.6244029	0.6583929	0.5205753	0.6488689	0.5672123	0.7034919	0.5993477	0.5611842	0.5842214	0.6177512	0.5900917	0.6163638	0.550509	0.5902074	0.5086738	0.5632753	0.6392841	0.5691945	0.6756636	0.6397327	0.6134207	0.7279309	0.670934	0.6023912	0.5917069	0.5522513	0.5923897	0.6063989	0.6142572	0.546814	0.6163642
G5	0.0792867	0.1093884	0.1419397	0.1179623	0.0880954	0.0890827	0.0855581	0.0835443	0.0928964	0.1033586	0.1018457	0.131955	0.1067059	0.1119369	0.1202192	0.1268659	0.0867185	0.1062398	0.0846165	0.1716813	0.0960165	0.1217866	0.1682151	0.1371988	0.1502486	0.0802022	0.0778399	0.0950671	0.1004171	0.1267645	0.1574401
G6	0.2812472	0.4344055	0.2807461	0.2672677	0.3413358	0.3000458	0.3325361	0.2918532	0.2784693	0.2773209	0.3274417	0.3093524	0.3223792	0.2804448	0.299121	0.2391185	0.3084897	0.3268628	0.2843499	0.2790922	0.274056	0.3424361	0.3084141	0.2581678	0.3273524	0.3127453	0.3121779	0.3038029	0.286257	0.2543984	0.2773066
G7	0.520579	0.29504	0.3519726	0.4123484	0.503866	0.4171713	0.4115026	0.3698372	0.5385895	0.3996207	0.5139596	0.5547343	0.5366216	0.4045391	0.4793202	0.6053678	0.4687402	0.4697936	0.325217	0.4317821	0.5719253	0.5694271	0.4028342	0.412486	0.5731966	0.637164	0.4567282	0.3747072	0.4347654	0.4419912	0.5010884
G8	0.7187887	0.6653213	0.6551432	0.6617271	0.5524439	0.5655159	0.7112449	0.7504298	0.704173	0.6445244	0.7082926	0.7020208	0.5862642	0.5855453	0.6755059	0.598185	1	0.6574038	0.6579897	0.6580657	0.5330189	0.6167567	0.6762035	0.619955	0.6080647	0.543339	0.5785025	0.675213	0.5684288	0.5786354	0.4957326
G9	0.6654902	0.7878368	0.7540212	0.7595848	0.6851777	0.5839838	0.719009	0.6092504	0.6335083	0.5405668	0.6090868	0.552915	0.6340752	0.6491824	0.5729361	0.57913	0.7050206	0.6706407	0.5580384	0.6617388	0.7108636	0.6180477	0.6354941	0.6807653	0.6424092	0.7040698	0.7801424	0.573047	0.670001	0.6522623	0.7503282
G10	0.6519072	0.5832697	0.6667021	0.5440687	0.6177553	0.7081291	0.7422897	0.5785676	0.665923	0.6653644	0.524906	0.662969	0.5233085	0.6097319	0.6231004	0.5844342	0.6343915	0.6956185	0.5826415	0.5255994	0.6328825	0.6280024	0.5971641	0.6800419	0.7398047	0.6575588	0.7629481	0.6486185	0.6032355	0.6506749	0.5855396
Drug	1	1	1	1	1	1	1	1	1	1	1	1	1	1	1	0	0	0	0	0	0	0	0	0	0	0	0	0	0	0	0
