# Supplementary material for: Inference of Gene Regulatory Networks Incorporating Multi-Source Biological Knowledge via a State Space Model with L1 Regularization
Source: PLoS One. 2014 Aug 27;9(8):e105942. doi: 10.1371/journal.pone.0105942 (PMC4146587; doi:10.1371/journal.pone.0105942)
Supplement: Model S3 — Artificial data for dataset (iii). The artificial observational data (100 time-courses) for dataset (iii). (ZIP) [file pone.0105942.s004.zip › tsd1-76.txt]

Time	1	2	3	4	5	6	7	8	9	10	11	12	13	14	15	16	17	18	19	20	21	22	23	24	25	26	27	28	29	30	31
Rep	1	1	1	1	1	1	1	1	1	1	1	1	1	1	1	1	1	1	1	1	1	1	1	1	1	1	1	1	1	1	1
G1	0.6089125	0.5761409	0.602746	0.6255945	0.5689161	0.7387622	0.5901031	0.5708632	0.6208182	0.617658	0.7071673	0.7831349	0.621827	0.5527877	0.6549809	0.7182232	0.6992778	0.8103457	0.607604	0.5975678	0.6539705	0.6968414	0.5921385	0.5944754	0.6305452	0.5438756	0.6933251	0.5787369	0.5354894	0.6711937	0.59894
G2	0.1083939	0.0664135	0.1191162	0.0921004	0.0806887	0.1380242	0.1210974	0.0962478	0.0696897	0.0953388	0.1071206	0.0703981	0.0907144	0.1257762	0.1073242	0.1108522	0.0587439	0.0415703	0.0917615	0.0937916	0.1340781	0.0595317	0.1265849	0.0676293	0.0878754	0.1098735	0.1001991	0.1035067	0.1074224	0.0879835	0.0877475
G3	0.3558307	0.2724469	0.3685759	0.3505477	0.3514152	0.308545	0.2338804	0.335936	0.3277237	0.2913251	0.3300137	0.319101	0.3005884	0.3581859	0.2692669	0.3035498	0.3417821	0.3048632	0.3843401	0.3797688	0.3813828	0.3262031	0.2739413	0.2569261	0.2860757	0.3151995	0.3465126	0.3483005	0.3131433	0.3312619	0.2673806
G4	0.5076994	0.6304629	0.5832248	0.4682431	0.6383404	0.6475125	0.5142208	0.6769845	0.6406176	0.6149163	0.6139711	0.5487677	0.5300208	0.6397999	0.5301204	0.5734683	0.5462885	0.5276815	0.5083887	0.5924485	0.5592818	0.6130261	0.646104	0.6220958	0.7182929	0.8151306	0.6261278	0.5609674	0.6258165	0.6659397	0.5343704
G5	0.1359098	0.0824791	0.0647893	0.1379022	0.134649	0.1267036	0.0959824	0.1143247	0.1173388	0.1728041	0.1136302	0.1317777	0.0999203	0.1099038	0.1486117	0.1309361	0.1324483	0.0908986	0.1194523	0.114154	0.0968976	0.1267344	0.1180795	0.0710791	0.0896659	0.1126877	0.0852874	0.1130151	0.1178786	0.099255	0.1210012
G6	0.2800223	0.294848	0.3113786	0.3256665	0.3058296	0.3447645	0.3477709	0.2762703	0.3041719	0.2960653	0.3173244	0.2924139	0.3391644	0.4476995	0.2914341	0.2872073	0.2808624	0.3153905	0.3224571	0.33846	0.3574133	0.2894534	0.2634585	0.2818549	0.3357262	0.2831227	0.2172876	0.3008109	0.2722678	0.2757131	0.2859127
G7	0.6563892	0.4611593	0.5289055	0.5074114	0.399586	0.410708	0.4954149	0.5614344	0.4253109	0.384783	0.440749	0.4354972	0.4042947	0.412781	0.3987965	0.4881968	0.4624946	0.4993673	0.4100877	0.394676	0.3998441	0.486815	0.5249698	0.4212407	0.4266153	0.4407204	0.3944584	0.4040982	0.3632976	0.417015	0.5689562
G8	0.6732591	0.5331809	0.4796588	0.5528566	0.5746189	0.7247066	0.5081888	0.6563712	0.6302703	0.5558088	0.5653702	0.5883337	0.5933214	0.7478243	0.6797046	0.6639698	0.5794922	0.6390572	0.6050598	0.6167328	0.5613039	0.6102201	0.6981909	0.5509534	0.7020253	0.6167895	0.617359	0.5267926	0.544382	0.5429786	0.5869151
G9	0.6852564	0.4440841	0.3190567	0.2120612	0.2846702	0.183418	0.163289	0.1732378	0.1716056	0.1939618	0.1707704	0.2116191	0.1818927	0.2239521	0.2694245	0.2667607	0.5705856	0.5067327	0.5734935	0.6242609	0.7369706	0.6201173	0.6263678	0.6987801	0.6576544	0.6433879	0.6165343	0.6939705	0.5711751	0.5202444	0.5940013
G10	0.7184502	0.6421298	0.7509371	0.636854	0.6485172	0.4930486	0.4930453	0.4576467	0.550514	0.5047848	0.493885	0.4203452	0.6278316	0.5535438	0.4637892	0.5951774	0.5028334	0.4638861	0.6325113	0.6257409	0.7999373	0.6878591	0.6879156	0.5370444	0.7569901	0.6765038	0.7088067	0.6452809	0.64879	0.5799575	0.5329396
Drug	1	1	1	1	1	1	1	1	1	1	1	1	1	1	1	0	0	0	0	0	0	0	0	0	0	0	0	0	0	0	0
