# Supplementary material for: Inference of Gene Regulatory Networks Incorporating Multi-Source Biological Knowledge via a State Space Model with L1 Regularization
Source: PLoS One. 2014 Aug 27;9(8):e105942. doi: 10.1371/journal.pone.0105942 (PMC4146587; doi:10.1371/journal.pone.0105942)
Supplement: Model S3 — Artificial data for dataset (iii). The artificial observational data (100 time-courses) for dataset (iii). (ZIP) [file pone.0105942.s004.zip › tsd1-77.txt]

Time	1	2	3	4	5	6	7	8	9	10	11	12	13	14	15	16	17	18	19	20	21	22	23	24	25	26	27	28	29	30	31
Rep	1	1	1	1	1	1	1	1	1	1	1	1	1	1	1	1	1	1	1	1	1	1	1	1	1	1	1	1	1	1	1
G1	0.6565517	0.6360904	0.6556218	0.5799176	0.5748797	0.6773041	0.7677951	0.6393795	0.5919048	0.6295426	0.6439921	0.5109663	0.6381357	0.8365122	0.6390376	0.7598793	0.6528406	0.5574231	0.6426959	0.5822894	0.5895046	0.5910733	0.5962837	0.6586552	0.6617249	0.577314	0.5977903	0.5185737	0.6577834	0.5940953	0.6871923
G2	0.068643	0.0474219	0.0498069	0.0289611	0.0725018	0.0522572	0.0252581	0.0831585	0.0307067	0.0496205	0.0312025	0.0372193	0.0167157	0.0302584	0.0466589	0.0296849	0.0505247	0.1264414	0.0671736	0.0891698	0.08318	0.0641759	0.0934201	0.0752369	0.0956665	0.0784533	0.1345308	0.1429205	0.1022681	0.0863972	0.1429907
G3	0.33549	0.3563526	0.2797198	0.2957621	0.4457682	0.3748585	0.3860609	0.3145219	0.2753407	0.3518952	0.4370318	0.2989932	0.3467534	0.3035513	0.3428731	0.3064006	0.3423398	0.330494	0.346617	0.3186047	0.2765319	0.3378043	0.3032638	0.2834662	0.3148258	0.329343	0.4527461	0.3130148	0.3461335	0.416536	0.3250513
G4	0.5976278	0.6562243	0.6466448	0.5566696	0.5611683	0.5238679	0.6210579	0.5751108	0.5515522	0.684491	0.5911032	0.6456646	0.5958654	0.5675654	0.6530806	0.6141725	0.5928625	0.576584	0.5671735	0.7004614	0.574478	0.6262917	0.6714679	0.6506075	0.5663903	0.5791172	0.6300539	0.6198505	0.7156658	0.7238349	0.5413618
G5	0.1134252	0.0372588	0.0294291	0.0219202	0.0327519	0.0235004	0.0143529	0.0195568	0.0127449	0.0343594	0.0170895	0.0104984	0.0308329	0.0232117	0.0150661	0.0092467	0.0608607	0.0863476	0.0944804	0.079158	0.1047305	0.1153674	0.1098028	0.1451384	0.0955371	0.1854661	0.139437	0.1254101	0.093922	0.0880705	0.141196
G6	0.3133549	0.1529941	0.1239708	0.1330113	0.0834429	0.1326571	0.1025826	0.1927869	0.1026053	0.108342	0.1187972	0.0832288	0.0928774	0.1021363	0.1445095	0.1239092	0.2362968	0.2221922	0.2249734	0.2690138	0.3022642	0.2748737	0.2903531	0.2289149	0.2904309	0.2561166	0.2291714	0.3339639	0.3138417	0.3694872	0.3468266
G7	0.6067811	0.4035685	0.3940149	0.548694	0.4950086	0.5204574	0.6053268	0.3888806	0.4620056	0.437645	0.5128934	0.5086524	0.4561529	0.5181443	0.4454457	0.4435825	0.4559004	0.3830034	0.4677778	0.4181573	0.4443995	0.3565929	0.5104425	0.5024596	0.6516233	0.5382949	0.3811518	0.4998633	0.4063912	0.5155363	0.6265569
G8	0.581017	0.731096	0.6843004	0.6019459	0.6028761	0.6138328	0.7364948	0.6841748	0.7307134	0.7217293	0.5921167	0.6834011	0.6857197	0.7282185	0.5751395	0.6447284	0.6310169	0.8676008	0.6381822	0.6672943	0.7672475	0.6214155	0.637386	0.6535826	0.5953807	0.6635582	0.6221859	0.5579071	0.6592703	0.5668952	0.5794929
G9	0.6714677	0.6164279	0.6125907	0.6402959	0.6432051	0.8280899	0.6235627	0.602939	0.5704192	0.6981189	0.5831769	0.6592137	0.7087818	0.5733712	0.6263566	0.643876	0.5122039	0.7333293	0.7356052	0.6799315	0.7916375	0.6796698	0.7510587	0.5691626	0.5630196	0.6868676	0.6711578	0.6883879	0.6443474	0.6827221	0.6457124
G10	0.6921613	0.6344478	0.5987033	0.6180753	0.6413476	0.5877278	0.8013595	0.6329273	0.5539252	0.6396146	0.6917579	0.6629815	0.7124457	0.625043	0.671185	0.7211259	0.6208827	0.6342894	0.5706326	0.6532138	0.6180885	0.6382962	0.6134105	0.6209368	0.5943946	0.5867975	0.579414	0.6434858	0.6194078	0.7116082	0.6544587
Drug	1	1	1	1	1	1	1	1	1	1	1	1	1	1	1	0	0	0	0	0	0	0	0	0	0	0	0	0	0	0	0
