# Supplementary material for: Inference of Gene Regulatory Networks Incorporating Multi-Source Biological Knowledge via a State Space Model with L1 Regularization
Source: PLoS One. 2014 Aug 27;9(8):e105942. doi: 10.1371/journal.pone.0105942 (PMC4146587; doi:10.1371/journal.pone.0105942)
Supplement: Model S3 — Artificial data for dataset (iii). The artificial observational data (100 time-courses) for dataset (iii). (ZIP) [file pone.0105942.s004.zip › tsd1-78.txt]

Time	1	2	3	4	5	6	7	8	9	10	11	12	13	14	15	16	17	18	19	20	21	22	23	24	25	26	27	28	29	30	31
Rep	1	1	1	1	1	1	1	1	1	1	1	1	1	1	1	1	1	1	1	1	1	1	1	1	1	1	1	1	1	1	1
G1	0.6226608	0.2954116	0.2062253	0.1582684	0.1853694	0.1701918	0.1441034	0.1082853	0.1891251	0.1903083	0.1437567	0.2157135	0.2211438	0.1697954	0.2158487	0.1706229	0.4469963	0.6887675	0.6731293	0.6457026	0.6191493	0.6068495	0.699461	0.7586638	0.6997236	0.6529217	0.5497148	0.599235	0.6435529	0.6194416	0.521262
G2	0.1095508	0.1046453	0.0742625	0.0794202	0.1775839	0.1112686	0.096161	0.0773602	0.1051557	0.1276649	0.0920681	0.0528621	0.1097586	0.1217189	0.0953502	0.1140453	0.1202489	0.0733053	0.0631448	0.0708701	0.1260492	0.0652072	0.0866878	0.101328	0.1081478	0.0990747	0.1299668	0.1023926	0.0685575	0.067412	0.101902
G3	0.4376306	0.244561	0.291012	0.2751176	0.3171803	0.3881359	0.3362306	0.4123515	0.321997	0.4416234	0.2623983	0.3253535	0.2343719	0.368204	0.3627131	0.454906	0.4586876	0.2903356	0.3231132	0.4045608	0.3841702	0.2817692	0.2914125	0.2651938	0.2842481	0.302691	0.3160374	0.2513901	0.3613578	0.3292379	0.3374335
G4	0.6639526	0.5968428	0.6490719	0.7462086	0.6372233	0.5795436	0.4843815	0.5489942	0.4449817	0.6224276	0.4898075	0.4908763	0.6508558	0.5378595	0.5766337	0.4393271	0.4607516	0.5964276	0.6097914	0.5519227	0.6071883	0.577911	0.6777868	0.5921377	0.6910946	0.7501859	0.6915497	0.499744	0.6716588	0.5916966	0.5341323
G5	0.1154609	0.0496295	0.1200942	0.1590588	0.2712291	0.2931135	0.2378169	0.207141	0.3278427	0.2562006	0.2588174	0.3336404	0.2487861	0.2583808	0.252151	0.284198	0.316639	0.2573757	0.1228508	0.1426823	0.1326971	0.1124197	0.1450726	0.0865364	0.1082731	0.1169367	0.136272	0.0591377	0.1081698	0.1132143	0.147484
G6	0.3245477	0.2693934	0.2694349	0.1853337	0.1609273	0.179537	0.144113	0.1516071	0.1034798	0.1788689	0.1951832	0.2428276	0.1693499	0.1582528	0.0770395	0.1514576	0.2639547	0.2807524	0.2611176	0.2578782	0.2680985	0.3265275	0.2888686	0.2752706	0.2784818	0.3186689	0.3034865	0.3296258	0.3413197	0.2574857	0.3740388
G7	0.5587435	0.4832218	0.4189016	0.557493	0.4113756	0.5941473	0.3587292	0.4528233	0.4700305	0.393176	0.5276397	0.4359109	0.5160105	0.585971	0.5730047	0.5091307	0.4640008	0.4173252	0.5262109	0.574131	0.4324439	0.4868823	0.4557679	0.4803131	0.6783725	0.4673129	0.4811667	0.4587955	0.5015279	0.4300841	0.4476125
G8	0.5972338	0.6508633	0.5490094	0.6792142	0.6933058	0.6474335	0.6116779	0.593781	0.6790234	0.6572882	0.6045545	0.6690634	0.5819649	0.7216857	0.6169671	0.6508245	0.6495846	0.6716982	0.6332343	0.661521	0.671467	0.6846763	0.8688755	0.7147157	0.6467473	0.5952271	0.7009005	0.6300328	0.7052848	0.6442471	0.7068819
G9	0.7253205	0.3781538	0.3000023	0.2659564	0.2145607	0.2087751	0.2497396	0.2124255	0.2128548	0.2253416	0.2049889	0.2017159	0.246828	0.2568918	0.2868092	0.1883567	0.480275	0.6730517	0.6807498	0.6425807	0.6839436	0.601047	0.6839033	0.6574545	0.6769629	0.6316196	0.6071859	0.5883733	0.6713354	0.6315864	0.5795333
G10	0.7440841	0.7631023	0.6290165	0.6648444	0.6464783	0.5024039	0.5052205	0.5872899	0.6509945	0.5993093	0.6341475	0.5817575	0.5895574	0.5697053	0.5402428	0.6181983	0.6899791	0.6127956	0.6552364	0.603171	0.5946413	0.5717762	0.5939943	0.6163092	0.5902486	0.7136615	0.6603119	0.6337573	0.645286	0.6545347	0.6155471
Drug	1	1	1	1	1	1	1	1	1	1	1	1	1	1	1	0	0	0	0	0	0	0	0	0	0	0	0	0	0	0	0
