# Supplementary material for: Inference of Gene Regulatory Networks Incorporating Multi-Source Biological Knowledge via a State Space Model with L1 Regularization
Source: PLoS One. 2014 Aug 27;9(8):e105942. doi: 10.1371/journal.pone.0105942 (PMC4146587; doi:10.1371/journal.pone.0105942)
Supplement: Model S3 — Artificial data for dataset (iii). The artificial observational data (100 time-courses) for dataset (iii). (ZIP) [file pone.0105942.s004.zip › tsd1-80.txt]

Time	1	2	3	4	5	6	7	8	9	10	11	12	13	14	15	16	17	18	19	20	21	22	23	24	25	26	27	28	29	30	31
Rep	1	1	1	1	1	1	1	1	1	1	1	1	1	1	1	1	1	1	1	1	1	1	1	1	1	1	1	1	1	1	1
G1	0.8253252	0.5618922	0.5974119	0.6617545	0.6193038	0.6394226	0.5929982	0.5354399	0.7121326	0.4831311	0.5924317	0.6387785	0.5433107	0.6135606	0.5689009	0.6936795	0.6144473	0.6085605	0.6575122	0.6071865	0.6312146	0.5696422	0.5829593	0.5623888	0.7027615	0.7131653	0.6444609	0.7644719	0.6977952	0.7197679	0.5822852
G2	0.0610552	0.0723551	0.155488	0.1825742	0.2122139	0.1716348	0.1960651	0.1885743	0.1737106	0.1595584	0.1648999	0.1909415	0.249246	0.1846173	0.1869915	0.2152232	0.1799892	0.1279613	0.1132216	0.1102767	0.128676	0.1323387	0.0728031	0.1076034	0.1092354	0.0837645	0.1141533	0.0764876	0.0562765	0.1248065	0.0936506
G3	0.3648633	0.2273641	0.324184	0.3444113	0.3150399	0.3777529	0.3026104	0.3525723	0.3120612	0.3904274	0.2898695	0.3269132	0.4102918	0.4974191	0.4099925	0.3146932	0.3204029	0.3332728	0.3223358	0.4252726	0.3459073	0.2846249	0.2391257	0.4060301	0.3157811	0.4113616	0.3140193	0.3364846	0.3635835	0.4375379	0.2748648
G4	0.6211612	0.5669659	0.5414422	0.5891218	0.680117	0.5327655	0.6605413	0.5417576	0.5224262	0.5709521	0.5656928	0.6256911	0.5366744	0.4540275	0.6037372	0.6312271	0.6517436	0.5922863	0.6554725	0.5705582	0.7332343	0.6329336	0.6203372	0.649823	0.6942511	0.6766307	0.6235331	0.6420758	0.6186102	0.5584945	0.5887178
G5	0.084081	0.1582072	0.1275284	0.1404989	0.0843318	0.1117641	0.0935832	0.1357097	0.1381576	0.1252398	0.133999	0.1029848	0.0946153	0.10796	0.1635382	0.1514259	0.0869486	0.1528683	0.0979809	0.113907	0.0986418	0.100814	0.0729154	0.1124383	0.117364	0.1238938	0.1053694	0.093992	0.0733554	0.0913709	0.1374368
G6	0.2522349	0.3740128	0.35277	0.4012808	0.2974432	0.5230457	0.3786786	0.4501134	0.4577881	0.5037673	0.5236878	0.4291215	0.5087161	0.49024	0.5505878	0.4529001	0.4630511	0.3741192	0.3645621	0.3526713	0.3443541	0.2979182	0.335473	0.2575327	0.3132542	0.3240677	0.3410766	0.3397216	0.3187675	0.3497097	0.3396762
G7	0.6208115	0.4312807	0.4732114	0.4808202	0.6233161	0.413203	0.4429039	0.3731643	0.4432051	0.48871	0.4715919	0.5200472	0.5130659	0.4845714	0.5008775	0.5135892	0.4078871	0.4095783	0.4688276	0.4785556	0.4998814	0.4358657	0.5245924	0.529908	0.4451956	0.4284398	0.515163	0.4895153	0.5231171	0.4373682	0.4804994
G8	0.6313783	0.4027429	0.2872381	0.2098472	0.1657303	0.2741323	0.1914219	0.2538775	0.2185345	0.1989624	0.2942701	0.2139476	0.2300293	0.217874	0.1953812	0.2718501	0.4633205	0.6142833	0.6428175	0.6057445	0.556803	0.7542827	0.6566513	0.6396305	0.5438995	0.5565835	0.509756	0.5940968	0.6737093	0.5548366	0.5903222
G9	0.6866799	0.4607388	0.5184087	0.5008527	0.707111	0.5955116	0.6396708	0.7278653	0.7050547	0.5842561	0.5814341	0.6150437	0.5664946	0.6627777	0.5490965	0.6192039	0.6161293	0.5724139	0.5600687	0.7046592	0.6824759	0.6271805	0.6102981	0.6779103	0.6154498	0.5544068	0.6311768	0.5216953	0.5789564	0.7053975	0.7666764
G10	0.7116662	0.7800204	0.6431413	0.6715112	0.5988031	0.7098954	0.6349619	0.6464625	0.7927675	0.5706664	0.6556406	0.6352739	0.602061	0.5903603	0.6297588	0.6205348	0.6430909	0.5726481	0.5134938	0.651449	0.5837413	0.6325517	0.6669567	0.6275627	0.6375751	0.6144332	0.592282	0.623663	0.6984285	0.6546503	0.6899952
Drug	1	1	1	1	1	1	1	1	1	1	1	1	1	1	1	0	0	0	0	0	0	0	0	0	0	0	0	0	0	0	0
