# Supplementary material for: Inference of Gene Regulatory Networks Incorporating Multi-Source Biological Knowledge via a State Space Model with L1 Regularization
Source: PLoS One. 2014 Aug 27;9(8):e105942. doi: 10.1371/journal.pone.0105942 (PMC4146587; doi:10.1371/journal.pone.0105942)
Supplement: Model S3 — Artificial data for dataset (iii). The artificial observational data (100 time-courses) for dataset (iii). (ZIP) [file pone.0105942.s004.zip › tsd1-81.txt]

Time	1	2	3	4	5	6	7	8	9	10	11	12	13	14	15	16	17	18	19	20	21	22	23	24	25	26	27	28	29	30	31
Rep	1	1	1	1	1	1	1	1	1	1	1	1	1	1	1	1	1	1	1	1	1	1	1	1	1	1	1	1	1	1	1
G1	0.7952174	0.6242299	0.6893691	0.7761182	0.6314162	0.6305278	0.5919149	0.65581	0.7078953	0.7213942	0.8255052	0.5744547	0.620342	0.5774585	0.7163038	0.6872608	0.7586732	0.7362787	0.6856895	0.6494141	0.6214033	0.6363823	0.6286008	0.7074755	0.6221437	0.721264	0.5712115	0.6415268	0.5899284	0.6633132	0.7067241
G2	0.0988064	0.1008405	0.120356	0.0887485	0.0624637	0.0634735	0.0861094	0.1102849	0.1034455	0.0729497	0.0749257	0.0661839	0.0674627	0.1088666	0.0918556	0.0778761	0.1332927	0.0740985	0.1145948	0.0942891	0.0579931	0.0591934	0.0763116	0.0640866	0.1092747	0.1177378	0.1107084	0.0765514	0.0979897	0.0459995	0.045502
G3	0.3072386	0.1832526	0.1810329	0.2094896	0.1735884	0.1603856	0.1683176	0.1941221	0.2015586	0.1950509	0.2702703	0.2211792	0.1827773	0.2134446	0.1647305	0.1735896	0.4312766	0.4340795	0.3212511	0.3235766	0.3229423	0.4063308	0.3814953	0.403021	0.2975086	0.3677843	0.3274755	0.29172	0.2696818	0.3464504	0.3041481
G4	0.5922415	0.5846024	0.6145543	0.5443554	0.5659664	0.5430366	0.4973094	0.5881283	0.5084649	0.6399787	0.5650016	0.5232625	0.5627359	0.5549924	0.5819705	0.5690811	0.6102123	0.5553473	0.5709607	0.610431	0.5504209	0.5897201	0.6907774	0.620968	0.5944195	0.6275023	0.6014229	0.602291	0.5383057	0.6479896	0.5779075
G5	0.1460808	0.0862238	0.0985199	0.0863888	0.1032645	0.0642428	0.0619092	0.1166892	0.0709137	0.1329968	0.0759597	0.0799906	0.1121231	0.1410075	0.0879557	0.0838825	0.1002735	0.1087766	0.1427535	0.1207989	0.1006264	0.1375623	0.1239212	0.1554201	0.1118395	0.0987594	0.1011669	0.1057631	0.1376741	0.100868	0.1126377
G6	0.2400853	0.2554013	0.2858443	0.3251865	0.2896632	0.3496606	0.3031156	0.3193183	0.2756193	0.3428452	0.2343112	0.3949522	0.2950626	0.2816221	0.2950185	0.340291	0.2891378	0.3426664	0.280955	0.3045178	0.309819	0.2348381	0.327942	0.3963575	0.3153425	0.2796122	0.3036736	0.2846058	0.3141105	0.2779293	0.257695
G7	0.5433828	0.4445685	0.5382443	0.5768802	0.5723517	0.6075072	0.6331113	0.5662819	0.7335225	0.6316029	0.5784461	0.666526	0.6341747	0.6207444	0.5568508	0.5866967	0.583094	0.4591813	0.3407622	0.4455009	0.4748257	0.4895255	0.5666056	0.4026008	0.4566457	0.4061831	0.4981915	0.4932088	0.5787904	0.4837551	0.4182606
G8	0.6628059	0.6880954	0.7561669	0.6775823	0.6670693	0.6703507	0.663947	0.6835104	0.5781702	0.6304693	0.6083018	0.7657679	0.7051546	0.8319586	0.5485008	0.711315	0.6313432	0.6053756	0.6409585	0.6196134	0.7831121	0.6090304	0.6011475	0.6552513	0.580878	0.5224451	0.5687292	0.6159846	0.6276528	0.6569099	0.56261
G9	0.6230612	0.687625	0.6181476	0.6119216	0.6685215	0.5685402	0.7385439	0.6095631	0.6682391	0.6625232	0.558219	0.6985371	0.6478859	0.5956086	0.6787221	0.6409961	0.6594541	0.6406772	0.666141	0.6082418	0.5497296	0.6168347	0.6173689	0.5888626	0.6762876	0.7108666	0.6763592	0.6523158	0.7629876	0.8483669	0.7587738
G10	0.5847944	0.6518175	0.6591915	0.5256772	0.6909336	0.5987725	0.628595	0.5663684	0.5655662	0.7089963	0.7169784	0.5373246	0.6564631	0.6937461	0.594771	0.5747842	0.7384348	0.5278216	0.6380878	0.6223098	0.6620011	0.6574217	0.638705	0.738973	0.7348361	0.6035017	0.5803346	0.5354214	0.7182025	0.4394272	0.6828258
Drug	1	1	1	1	1	1	1	1	1	1	1	1	1	1	1	0	0	0	0	0	0	0	0	0	0	0	0	0	0	0	0
