# Supplementary material for: Inference of Gene Regulatory Networks Incorporating Multi-Source Biological Knowledge via a State Space Model with L1 Regularization
Source: PLoS One. 2014 Aug 27;9(8):e105942. doi: 10.1371/journal.pone.0105942 (PMC4146587; doi:10.1371/journal.pone.0105942)
Supplement: Model S3 — Artificial data for dataset (iii). The artificial observational data (100 time-courses) for dataset (iii). (ZIP) [file pone.0105942.s004.zip › tsd1-82.txt]

Time	1	2	3	4	5	6	7	8	9	10	11	12	13	14	15	16	17	18	19	20	21	22	23	24	25	26	27	28	29	30	31
Rep	1	1	1	1	1	1	1	1	1	1	1	1	1	1	1	1	1	1	1	1	1	1	1	1	1	1	1	1	1	1	1
G1	0.6994827	0.6151261	0.6695117	0.5862844	0.6090168	0.6944337	0.7319413	0.5831662	0.6591968	0.6858695	0.7296369	0.6045894	0.7078089	0.6305883	0.7023424	0.7914575	0.6257825	0.6453944	0.6046296	0.618418	0.6871849	0.5805446	0.679858	0.705413	0.5757531	0.7997033	0.5405357	0.6106273	0.5158742	0.5135706	0.6055653
G2	0.1018857	0.1197408	0.0964102	0.1018397	0.1160023	0.0912475	0.0961078	0.1352328	0.066884	0.0775722	0.081931	0.1059882	0.1073566	0.1027836	0.060487	0.0796172	0.100061	0.0756631	0.1078452	0.0801034	0.0800438	0.0343626	0.0601934	0.0900764	0.0505739	0.0853904	0.0970471	0.0872578	0.0815332	0.0753877	0.1159893
G3	0.3440164	0.3700415	0.2442028	0.2823711	0.2587809	0.3041545	0.3288471	0.2813639	0.1757596	0.1879596	0.2317461	0.2353951	0.2209176	0.2655949	0.3170928	0.3164504	0.1983206	0.3376999	0.3693849	0.2811566	0.4703469	0.2837397	0.3261619	0.3502804	0.3185046	0.4074684	0.3604479	0.3497763	0.3679821	0.3647052	0.2559336
G4	0.4380901	0.5539201	0.5951836	0.609736	0.7075512	0.6232167	0.5772005	0.6399512	0.629796	0.6768158	0.675674	0.6297437	0.7311222	0.6393101	0.5683261	0.7538544	0.5704398	0.5138369	0.6455876	0.5684762	0.5237869	0.6800389	0.5794959	0.6503317	0.4673179	0.6886042	0.6499564	0.5999267	0.5905376	0.7465574	0.5366171
G5	0.0878807	0.0810761	0.0785614	0.025781	0.082409	0.05334	0.0550021	0.0366728	0.02693	0.035186	0.051767	0.0259227	0.0291144	0.0324116	0.0402908	0.0315976	0.0788667	0.0746965	0.076851	0.1202552	0.1553631	0.1093775	0.1206325	0.1348679	0.0916517	0.0723398	0.090491	0.0840987	0.1194062	0.1055246	0.1122505
G6	0.2807396	0.2559144	0.1829896	0.2139516	0.1859076	0.2521738	0.1904142	0.2658112	0.2030058	0.3104901	0.2180121	0.2254415	0.1912097	0.1988	0.1933002	0.2483076	0.3962351	0.2866771	0.3644452	0.3456811	0.3898425	0.2936415	0.290362	0.4640875	0.2994219	0.2520688	0.3062782	0.2674181	0.3711312	0.2701753	0.3133334
G7	0.5183831	0.2836128	0.314486	0.4342171	0.4073437	0.2710669	0.2962679	0.2555275	0.3502934	0.2976424	0.4438716	0.3369178	0.3099902	0.3048292	0.5142206	0.364936	0.3740957	0.5326534	0.5488289	0.3979282	0.3864839	0.4408018	0.4654105	0.5817476	0.5405681	0.4517986	0.4483699	0.429907	0.3864851	0.3502635	0.3267308
G8	0.7135747	0.728408	0.6341975	0.625304	0.6216713	0.6866858	0.6466021	0.7060286	0.7274047	0.6948061	0.5911661	0.5707751	0.7084006	0.6118503	0.5977759	0.669452	0.6357685	0.6013777	0.6277947	0.7592218	0.6347136	0.6152406	0.6461906	0.6359327	0.6022601	0.8025721	0.627587	0.6407331	0.5359422	0.6204257	0.7427197
G9	0.620998	0.7147608	0.6035686	0.5362958	0.58188	0.7887723	0.6655637	0.5484253	0.6585472	0.5954021	0.6684363	0.5946375	0.6672185	0.5771553	0.5797658	0.5710242	0.6451118	0.4904308	0.4664641	0.6076454	0.5291558	0.6971809	0.6414833	0.6213029	0.6049291	0.7351979	0.7076594	0.5600354	0.5113901	0.6090702	0.6277591
G10	0.6814635	0.6395184	0.5794953	0.6501617	0.5277461	0.7160011	0.6966878	0.6156578	0.6338356	0.6611596	0.5770808	0.6995443	0.706125	0.6054703	0.5099387	0.688512	0.6368789	0.6564941	0.7078313	0.5648732	0.6971608	0.5810251	0.7465698	0.6693261	0.6334742	0.5395802	0.6277367	0.6335319	0.6508413	0.7475875	0.6740366
Drug	1	1	1	1	1	1	1	1	1	1	1	1	1	1	1	0	0	0	0	0	0	0	0	0	0	0	0	0	0	0	0
