# Supplementary material for: Inference of Gene Regulatory Networks Incorporating Multi-Source Biological Knowledge via a State Space Model with L1 Regularization
Source: PLoS One. 2014 Aug 27;9(8):e105942. doi: 10.1371/journal.pone.0105942 (PMC4146587; doi:10.1371/journal.pone.0105942)
Supplement: Model S3 — Artificial data for dataset (iii). The artificial observational data (100 time-courses) for dataset (iii). (ZIP) [file pone.0105942.s004.zip › tsd1-84.txt]

Time	1	2	3	4	5	6	7	8	9	10	11	12	13	14	15	16	17	18	19	20	21	22	23	24	25	26	27	28	29	30	31
Rep	1	1	1	1	1	1	1	1	1	1	1	1	1	1	1	1	1	1	1	1	1	1	1	1	1	1	1	1	1	1	1
G1	0.6487808	0.5462124	0.6213837	0.6929055	0.5158558	0.5917623	0.5641743	0.6763258	0.6680593	0.6820476	0.709937	0.7157486	0.5570747	0.5845367	0.5906004	0.5774639	0.6211303	0.6081637	0.6300013	0.6195466	0.632328	0.6731101	0.6716901	0.6405079	0.73432	0.6662219	0.6069945	0.5802936	0.6658508	0.6049418	0.6013643
G2	0.0808478	0.0716483	0.2380101	0.2069261	0.2717125	0.2145641	0.2392524	0.2167813	0.2377025	0.2171694	0.2785024	0.3132309	0.2285339	0.2141132	0.176895	0.2349383	0.234202	0.1533781	0.1263477	0.1116113	0.0691053	0.0877045	0.1153239	0.0769216	0.0801342	0.0517936	0.0498551	0.0443474	0.0794487	0.0727483	0.0766516
G3	0.337977	0.4218744	0.4327872	0.3352912	0.3893531	0.344254	0.3863444	0.3565391	0.3329861	0.388456	0.2952257	0.3624367	0.3533022	0.3631179	0.4146305	0.4972952	0.2743392	0.2645128	0.261165	0.3524606	0.3022283	0.250993	0.3337118	0.3144862	0.3503222	0.4171625	0.4441737	0.2285287	0.3177599	0.3033498	0.3246138
G4	0.4661704	0.564276	0.6118557	0.6263093	0.6220764	0.7026819	0.732253	0.586357	0.7094581	0.7121964	0.6299444	0.6120103	0.5387216	0.7373533	0.5520189	0.6115266	0.6276732	0.4082507	0.5555468	0.5013851	0.6420295	0.6183581	0.5503933	0.620064	0.6770267	0.5852313	0.652948	0.6154597	0.6482064	0.5574608	0.5796194
G5	0.0892984	0.0855715	0.1158107	0.0705428	0.1516061	0.1633761	0.0958491	0.1561697	0.1358931	0.0844468	0.0885661	0.0897378	0.1009531	0.1235515	0.0894955	0.0849191	0.0779909	0.0981932	0.1213997	0.0929798	0.0815663	0.1270805	0.1185499	0.1563139	0.0775646	0.0814541	0.1359787	0.0685555	0.0991988	0.1263845	0.0947293
G6	0.3254462	0.2863167	0.3731414	0.4054398	0.5685771	0.6657212	0.5200651	0.5574877	0.5108922	0.5376815	0.6924364	0.5281405	0.4973288	0.5110776	0.5700577	0.5409956	0.5214301	0.4704121	0.420388	0.3480358	0.349193	0.3776623	0.304612	0.2823326	0.3039448	0.229577	0.2448997	0.2279089	0.2744725	0.2712026	0.2913997
G7	0.5402048	0.3083061	0.3262725	0.3423435	0.2537473	0.257501	0.3922242	0.4175915	0.4806512	0.4984444	0.452031	0.4992945	0.4855165	0.5058066	0.4790737	0.4257352	0.3255381	0.5953166	0.5449146	0.4611205	0.4198664	0.5120181	0.498836	0.5968585	0.5429694	0.4825516	0.4672973	0.4643889	0.3808765	0.4953623	0.577223
G8	0.6293264	0.2902385	0.1316893	0.0788353	0.077092	0.0369748	0.0910197	0.0614517	0.0556656	0.0491927	0.034549	0.060527	0.0729519	0.0622279	0.0796317	0.0617416	0.4873569	0.5811569	0.6127407	0.717516	0.6162423	0.5854824	0.6191395	0.585891	0.645135	0.6467855	0.7770555	0.7559795	0.6225913	0.5152644	0.6707588
G9	0.6397071	0.3125344	0.2268498	0.083955	0.1495949	0.088708	0.1126961	0.1244216	0.0806577	0.0653788	0.0931546	0.1176874	0.0735151	0.0981567	0.0752209	0.1159382	0.3855314	0.5570692	0.5864164	0.6256686	0.6383288	0.5968579	0.6819656	0.6245926	0.7002696	0.651642	0.5911214	0.6305638	0.5588696	0.6411762	0.6341531
G10	0.7227846	0.566497	0.6169262	0.5138072	0.4632318	0.3210493	0.1981453	0.2418254	0.2105156	0.1992915	0.2116939	0.2241491	0.2786877	0.2134567	0.1858273	0.22852	0.3236968	0.5438238	0.6231472	0.5807767	0.6293194	0.5939504	0.670122	0.6301122	0.691957	0.6332755	0.7304179	0.7492672	0.6569047	0.556725	0.6202791
Drug	1	1	1	1	1	1	1	1	1	1	1	1	1	1	1	0	0	0	0	0	0	0	0	0	0	0	0	0	0	0	0
