# Supplementary material for: Inference of Gene Regulatory Networks Incorporating Multi-Source Biological Knowledge via a State Space Model with L1 Regularization
Source: PLoS One. 2014 Aug 27;9(8):e105942. doi: 10.1371/journal.pone.0105942 (PMC4146587; doi:10.1371/journal.pone.0105942)
Supplement: Model S3 — Artificial data for dataset (iii). The artificial observational data (100 time-courses) for dataset (iii). (ZIP) [file pone.0105942.s004.zip › tsd1-85.txt]

Time	1	2	3	4	5	6	7	8	9	10	11	12	13	14	15	16	17	18	19	20	21	22	23	24	25	26	27	28	29	30	31
Rep	1	1	1	1	1	1	1	1	1	1	1	1	1	1	1	1	1	1	1	1	1	1	1	1	1	1	1	1	1	1	1
G1	0.6890351	0.5947674	0.7047739	0.5795738	0.6956537	0.6671688	0.6852699	0.8368617	0.7519162	0.6238821	0.6910114	0.7109255	0.5965591	0.6387702	0.5409318	0.6548598	0.6036203	0.5294857	0.543576	0.697843	0.7059656	0.6672899	0.6106013	0.7416086	0.6654102	0.5785552	0.6947664	0.5852263	0.5910577	0.7215741	0.5893137
G2	0.079531	0.0323427	0.0387718	0.0875434	0.0409381	0.0205841	0.0506066	0.0435385	0.0277706	0.0480452	0.0368401	0.0446737	0.0450716	0.0547534	0.0263445	0.0173337	0.07777	0.124177	0.063135	0.10666	0.0837953	0.081581	0.0932807	0.0845628	0.090767	0.109849	0.1253016	0.0814083	0.0793667	0.0750532	0.049831
G3	0.428001	0.3008946	0.1599503	0.1288425	0.147931	0.1206901	0.1470255	0.134912	0.1167237	0.141078	0.129575	0.1503688	0.1591984	0.1060552	0.1361626	0.1043303	0.2583545	0.2894021	0.5020305	0.3948156	0.3996137	0.4209014	0.3471164	0.3128542	0.268964	0.4097992	0.3205458	0.3198726	0.3724477	0.3654012	0.3396312
G4	0.5679856	0.5323076	0.5729101	0.4199877	0.5924183	0.3803094	0.3555384	0.3731786	0.3969627	0.5010214	0.450954	0.4048296	0.5239887	0.4063729	0.4523057	0.3360873	0.4835874	0.5403575	0.6584779	0.5842802	0.5625164	0.6983195	0.5615185	0.6437853	0.512244	0.5706986	0.4974613	0.5974602	0.545518	0.6603934	0.5340187
G5	0.1134927	0.0287382	0.0147079	0.00877	0.0250866	0.0251811	0.0270402	0.0122515	0.0110909	0.0228242	0.048205	0.0305885	0.009225	0.0129323	0.0161877	0.0151232	0.0800306	0.1064984	0.0751301	0.0947289	0.1026518	0.1088444	0.1711352	0.0694223	0.0789462	0.0983402	0.1410848	0.1261929	0.0725545	0.1073102	0.186929
G6	0.3017015	0.3053742	0.3356145	0.2976342	0.2519171	0.3428608	0.2992656	0.3166428	0.3620894	0.2698555	0.2890739	0.2761827	0.2639679	0.2314028	0.2982596	0.3104397	0.2772827	0.2658407	0.2527932	0.3871432	0.3111919	0.2737867	0.3350667	0.2487463	0.3377015	0.3283338	0.2737628	0.2582237	0.3162459	0.2801471	0.1936979
G7	0.6943388	0.2353969	0.2198429	0.1988738	0.2511461	0.2066993	0.2123577	0.2233855	0.1945873	0.3076328	0.1947328	0.2148676	0.2529321	0.1675959	0.242992	0.2042059	0.4898732	0.6520689	0.6441628	0.6146801	0.4474106	0.3858834	0.498999	0.4601588	0.5312594	0.4659176	0.3880626	0.5204802	0.6539178	0.5257967	0.4589014
G8	0.7202954	0.6341181	0.6323687	0.6184598	0.6388166	0.5964654	0.6665476	0.5688712	0.6137529	0.6580416	0.652868	0.6053985	0.5822533	0.6113367	0.6435372	0.5877764	0.5801541	0.6115136	0.6156802	0.7019915	0.6021102	0.5850104	0.7628619	0.6737868	0.5996399	0.56046	0.6469832	0.6115159	0.8059418	0.6237173	0.6157854
G9	0.8239983	0.8259722	0.5811927	0.6055693	0.6519714	0.575397	0.6434253	0.5412976	0.6029068	0.6387106	0.6013549	0.6366453	0.6992423	0.6304083	0.6061745	0.6135626	0.619198	0.5804174	0.8417723	0.678471	0.5256776	0.6877376	0.7328604	0.7441646	0.5877882	0.6757733	0.6403225	0.5927463	0.5615849	0.5607906	0.6206
G10	0.5857687	0.657479	0.7632179	0.6693405	0.677908	0.6246255	0.5763784	0.4679329	0.6778871	0.6257046	0.5830932	0.5891522	0.5622671	0.6435212	0.6812367	0.7410115	0.6858425	0.6861031	0.6670562	0.5866093	0.6448461	0.6953811	0.5958088	0.5910765	0.6396089	0.5971278	0.6166176	0.6346	0.6195687	0.7874868	0.6723202
Drug	1	1	1	1	1	1	1	1	1	1	1	1	1	1	1	0	0	0	0	0	0	0	0	0	0	0	0	0	0	0	0
