# Supplementary material for: Inference of Gene Regulatory Networks Incorporating Multi-Source Biological Knowledge via a State Space Model with L1 Regularization
Source: PLoS One. 2014 Aug 27;9(8):e105942. doi: 10.1371/journal.pone.0105942 (PMC4146587; doi:10.1371/journal.pone.0105942)
Supplement: Model S3 — Artificial data for dataset (iii). The artificial observational data (100 time-courses) for dataset (iii). (ZIP) [file pone.0105942.s004.zip › tsd1-86.txt]

Time	1	2	3	4	5	6	7	8	9	10	11	12	13	14	15	16	17	18	19	20	21	22	23	24	25	26	27	28	29	30	31
Rep	1	1	1	1	1	1	1	1	1	1	1	1	1	1	1	1	1	1	1	1	1	1	1	1	1	1	1	1	1	1	1
G1	0.6852602	0.4659549	0.4290869	0.4298673	0.4631885	0.4256505	0.4460846	0.3741456	0.5431204	0.4262306	0.369746	0.394052	0.3784643	0.4218421	0.4640499	0.4916337	0.5983858	0.6363463	0.5355428	0.7213378	0.6043937	0.6475002	0.7196422	0.635725	0.7153838	0.5959834	0.7035908	0.7035829	0.7147183	0.5736316	0.6376734
G2	0.1252989	0.0624327	0.091273	0.1183195	0.0811242	0.0951352	0.1956908	0.0647839	0.0887669	0.1079669	0.1038319	0.123238	0.0661121	0.0972112	0.0927215	0.1187572	0.091426	0.1317296	0.1152977	0.1224445	0.0759108	0.0828285	0.1315983	0.1156531	0.082274	0.0622487	0.0641166	0.1049328	0.0794678	0.0958843	0.068636
G3	0.3035978	0.3195138	0.3437012	0.3239034	0.4062468	0.3491911	0.3359103	0.2415854	0.2937616	0.342449	0.3409319	0.3425761	0.3065346	0.3940937	0.3732993	0.2679998	0.2689959	0.2871606	0.3891927	0.2655619	0.388263	0.4568499	0.3257933	0.3995182	0.3470531	0.2780552	0.3667916	0.4138571	0.4318929	0.3346037	0.3246058
G4	0.5759578	0.6773639	0.6435621	0.5785553	0.6482065	0.5855039	0.6476418	0.6369324	0.7299859	0.6989283	0.6804191	0.7159965	0.5604742	0.5849314	0.5481778	0.6154435	0.4594069	0.5865701	0.5666072	0.5671092	0.4822497	0.5665297	0.5974441	0.5122113	0.4919153	0.6104335	0.6178573	0.6843287	0.5843573	0.5899818	0.4904069
G5	0.0818633	0.1127356	0.1744159	0.1713987	0.2341218	0.26831	0.1940823	0.2342057	0.2257081	0.1648862	0.2149414	0.1928867	0.2124005	0.2014708	0.2694785	0.2627599	0.2248084	0.1674095	0.0818158	0.1627869	0.1574535	0.1221427	0.0979812	0.0681016	0.0652378	0.0995807	0.084242	0.1066228	0.1088797	0.1422047	0.0865161
G6	0.2801915	0.2331038	0.3254479	0.2045547	0.2202156	0.2722528	0.1697867	0.1379637	0.1901148	0.1853478	0.179009	0.2547043	0.1653339	0.2089341	0.188979	0.2267038	0.3011535	0.2805558	0.3061765	0.2572972	0.284034	0.3582765	0.3070485	0.3191366	0.3597019	0.3366479	0.2546555	0.3293598	0.2863707	0.3891263	0.2940277
G7	0.5656134	0.478212	0.4591417	0.4275034	0.4497949	0.3740337	0.5355997	0.482901	0.502504	0.4394425	0.4779311	0.3614249	0.4423986	0.3625566	0.366816	0.3919304	0.5798903	0.4539381	0.6005071	0.5007349	0.473146	0.4520811	0.5399223	0.5065369	0.5230104	0.5009852	0.5576041	0.4884838	0.4850104	0.4123156	0.4173244
G8	0.5792647	0.6248994	0.6192572	0.658915	0.6347143	0.5972638	0.6520055	0.5872187	0.6028309	0.5482436	0.5719628	0.6315978	0.6925855	0.6587181	0.6932055	0.6304986	0.5471937	0.6184269	0.5010322	0.6599912	0.628939	0.7284662	0.5000278	0.6859825	0.6378198	0.734224	0.6985318	0.6234134	0.53297	0.5873139	0.6637232
G9	0.5604533	0.745492	0.6738146	0.6409245	0.6399987	0.5606619	0.7305403	0.5471292	0.5447892	0.6542	0.6205672	0.673247	0.6592363	0.7067569	0.5503133	0.6051188	0.5464136	0.5952713	0.5669465	0.6803202	0.5947106	0.5855905	0.6337232	0.632402	0.5613526	0.5715491	0.667005	0.6775509	0.5992398	0.6247254	0.656596
G10	0.6912899	0.811047	0.6351652	0.7202579	0.6263131	0.6066634	0.6939132	0.7295425	0.6291668	0.6263998	0.5843431	0.5866651	0.5612195	0.6434734	0.6703161	0.6020706	0.7010247	0.5378801	0.5235505	0.5565509	0.645197	0.6439202	0.7240722	0.6076457	0.7192221	0.6558369	0.6135204	0.7496948	0.5547455	0.6309374	0.7159156
Drug	1	1	1	1	1	1	1	1	1	1	1	1	1	1	1	0	0	0	0	0	0	0	0	0	0	0	0	0	0	0	0
