# Supplementary material for: Inference of Gene Regulatory Networks Incorporating Multi-Source Biological Knowledge via a State Space Model with L1 Regularization
Source: PLoS One. 2014 Aug 27;9(8):e105942. doi: 10.1371/journal.pone.0105942 (PMC4146587; doi:10.1371/journal.pone.0105942)
Supplement: Model S3 — Artificial data for dataset (iii). The artificial observational data (100 time-courses) for dataset (iii). (ZIP) [file pone.0105942.s004.zip › tsd1-87.txt]

Time	1	2	3	4	5	6	7	8	9	10	11	12	13	14	15	16	17	18	19	20	21	22	23	24	25	26	27	28	29	30	31
Rep	1	1	1	1	1	1	1	1	1	1	1	1	1	1	1	1	1	1	1	1	1	1	1	1	1	1	1	1	1	1	1
G1	0.6998114	0.6469466	0.6993793	0.6152823	0.5682282	0.6069561	0.722705	0.5700047	0.6601996	0.557867	0.6508494	0.6257573	0.6429343	0.6620782	0.6661529	0.6165075	0.6583672	0.6150298	0.744618	0.6470211	0.6744547	0.6332708	0.6270177	0.5785636	0.7179152	0.6572062	0.6558975	0.5799094	0.5711279	0.6702535	0.6893199
G2	0.0855575	0.102967	0.0702527	0.1721086	0.0852191	0.0584126	0.0677017	0.0698217	0.091148	0.1014006	0.1049243	0.0679026	0.1296044	0.0738926	0.0783601	0.0812044	0.0953647	0.0908619	0.1081557	0.0761432	0.0851411	0.0877032	0.0613597	0.0673754	0.0826216	0.1320673	0.097563	0.094868	0.1067412	0.0612816	0.0761778
G3	0.2808517	0.3436082	0.3204491	0.3859524	0.4006319	0.3854025	0.2802227	0.4047206	0.4014087	0.2929816	0.2863666	0.3323787	0.3166459	0.3187625	0.2696165	0.2629036	0.3354738	0.2653329	0.3024259	0.3310842	0.3489189	0.2642431	0.3211775	0.3958312	0.4490482	0.3477059	0.4017529	0.3437798	0.325043	0.3567838	0.3225288
G4	0.6085883	0.6452092	0.6069106	0.6455065	0.606826	0.5515559	0.5409613	0.5595325	0.683238	0.6248182	0.5316248	0.5510815	0.5475175	0.6726873	0.7338472	0.6763153	0.6396747	0.6564065	0.6130831	0.6306778	0.5631387	0.6509876	0.5478731	0.7097758	0.6634669	0.6358777	0.7745047	0.6564363	0.6608297	0.6389676	0.601583
G5	0.1328226	0.0840587	0.0695392	0.0475165	0.0719159	0.0417552	0.0605301	0.051515	0.031384	0.0308066	0.0504916	0.0642716	0.0282991	0.0796201	0.07216	0.0254037	0.0881362	0.087649	0.0968961	0.0855364	0.0732313	0.1016128	0.1402709	0.0779663	0.07867	0.0977843	0.0990686	0.0982875	0.1415903	0.1753317	0.087285
G6	0.2769897	0.2601846	0.2105681	0.1879919	0.145698	0.1246426	0.1265156	0.1334944	0.1257239	0.1322838	0.1955353	0.1365829	0.115795	0.1438722	0.1018863	0.1452842	0.2456394	0.2057847	0.2380124	0.2214	0.2744725	0.2476926	0.3145131	0.2824686	0.2984728	0.3545453	0.2453004	0.2703021	0.3520912	0.2734138	0.3874505
G7	0.6331026	0.396415	0.427812	0.4398969	0.4764858	0.41547	0.5368414	0.6174698	0.5350892	0.4763684	0.537634	0.4739383	0.4237614	0.4732945	0.4412981	0.4548995	0.4526626	0.455254	0.5002604	0.5056315	0.4493234	0.4224208	0.4895853	0.5036681	0.4549074	0.4800093	0.5735452	0.4432258	0.3943075	0.3848096	0.5135145
G8	0.5799998	0.6135299	0.6109813	0.5963821	0.5817715	0.6295286	0.7248084	0.6177983	0.6882883	0.6653963	0.5685901	0.6312042	0.6432398	0.5884671	0.6270748	0.597292	0.7246036	0.6253409	0.659152	0.6410861	0.631106	0.6667678	0.6551912	0.7134155	0.6511184	0.6917933	0.6291568	0.6121215	0.6283439	0.5410481	0.7401586
G9	0.6498414	0.6703341	0.6317413	0.785957	0.7473351	0.6676902	0.627891	0.5465436	0.6856127	0.6233508	0.8036488	0.6333198	0.6783639	0.5261685	0.6844922	0.7039151	0.6211347	0.7254006	0.7305758	0.5800997	0.6395398	0.7820783	0.6634045	0.5686807	0.5781485	0.5593713	0.5284235	0.6806185	0.6263358	0.6067171	0.6120179
G10	0.7010753	0.624324	0.5058994	0.5695818	0.6531665	0.5709943	0.7371136	0.7300724	0.7102806	0.7015213	0.5627765	0.6691088	0.6815202	0.6582671	0.568837	0.7013469	0.6514715	0.5366841	0.6387717	0.7379971	0.6195737	0.6391571	0.6615321	0.5480657	0.5852592	0.6351292	0.601246	0.6596604	0.6647427	0.6858024	0.6528175
Drug	1	1	1	1	1	1	1	1	1	1	1	1	1	1	1	0	0	0	0	0	0	0	0	0	0	0	0	0	0	0	0
