# Supplementary material for: Inference of Gene Regulatory Networks Incorporating Multi-Source Biological Knowledge via a State Space Model with L1 Regularization
Source: PLoS One. 2014 Aug 27;9(8):e105942. doi: 10.1371/journal.pone.0105942 (PMC4146587; doi:10.1371/journal.pone.0105942)
Supplement: Model S3 — Artificial data for dataset (iii). The artificial observational data (100 time-courses) for dataset (iii). (ZIP) [file pone.0105942.s004.zip › tsd1-88.txt]

Time	1	2	3	4	5	6	7	8	9	10	11	12	13	14	15	16	17	18	19	20	21	22	23	24	25	26	27	28	29	30	31
Rep	1	1	1	1	1	1	1	1	1	1	1	1	1	1	1	1	1	1	1	1	1	1	1	1	1	1	1	1	1	1	1
G1	0.735913	0.4614689	0.5679024	0.532463	0.4567643	0.4056299	0.4697602	0.4852156	0.5239216	0.5792046	0.6324499	0.5713064	0.4471883	0.5261948	0.4279772	0.4883931	0.5627148	0.6045594	0.6709406	0.6191892	0.5359052	0.5918314	0.644326	0.6943023	0.5384213	0.5635443	0.7188401	0.6374228	0.7140231	0.7097486	0.6350343
G2	0.1111907	0.0174157	0.003585	0.000367	0.0001685	4e-07	2.7e-05	0	3.84e-05	0.0011054	1e-07	5e-07	0.0001139	0.0002689	0.0004024	5.38e-05	0.0411162	0.0826606	0.0623201	0.0678662	0.0907205	0.0798969	0.0648796	0.1105991	0.1170102	0.1108532	0.1042976	0.1205267	0.0978719	0.0918957	0.1541208
G3	0.3402482	0.4208711	0.451897	0.3856573	0.3881362	0.344928	0.3624811	0.3815935	0.4007994	0.3518695	0.3982727	0.40595	0.3652187	0.3942298	0.4601781	0.4297195	0.2929396	0.321627	0.3380083	0.3666905	0.3922796	0.3250124	0.3089719	0.2890379	0.2858602	0.3043748	0.3773226	0.3209856	0.4294972	0.2540683	0.3122059
G4	0.600997	0.5699087	0.590041	0.5032183	0.6451328	0.4721452	0.6435613	0.6194018	0.5098479	0.4377041	0.6264614	0.6912795	0.6292539	0.5611045	0.5774817	0.6106959	0.6302718	0.5236466	0.6493876	0.4977471	0.5596248	0.5653243	0.6064633	0.6103838	0.6807045	0.6125377	0.6672279	0.6241567	0.5611331	0.6779723	0.5024528
G5	0.0931947	0.0800825	0.1509201	0.1299571	0.1027156	0.221881	0.139889	0.1779263	0.2219872	0.16157	0.1813847	0.1450587	0.1348051	0.1606404	0.1479444	0.1235615	0.1616427	0.1315734	0.0941817	0.1573211	0.0983019	0.1204418	0.0995044	0.0932036	0.1394639	0.140414	0.1221037	0.1057851	0.1128928	0.1048165	0.0774803
G6	0.3442812	0.2525849	0.3277648	0.3144154	0.3233512	0.4401084	0.3733692	0.2796969	0.3338234	0.2819535	0.2621285	0.366578	0.2810948	0.3216659	0.2941461	0.3115573	0.2930306	0.2425922	0.3034116	0.252166	0.3134923	0.2557196	0.2576777	0.3168041	0.3200833	0.3058847	0.3628414	0.3162614	0.3181534	0.3184477	0.3325043
G7	0.5014118	0.2897582	0.26227	0.3530337	0.3395706	0.2644277	0.2872439	0.3102871	0.2347517	0.3015643	0.3118282	0.2980139	0.2659521	0.2786195	0.3064408	0.3083649	0.5720775	0.6088635	0.5924208	0.5420946	0.5298958	0.4686685	0.5792449	0.5110747	0.4782844	0.5741044	0.4019193	0.4132627	0.4362105	0.414438	0.4381822
G8	0.6071901	0.6456786	0.668675	0.7027734	0.7248497	0.6850874	0.5672716	0.7494914	0.6251229	0.6771529	0.6215264	0.5767496	0.6143653	0.6377595	0.6323209	0.637522	0.6742518	0.6364728	0.713829	0.7161171	0.7063951	0.7693946	0.6419183	0.7135846	0.6366371	0.6841006	0.6359819	0.6184887	0.7443161	0.5901908	0.733316
G9	0.7472227	0.6681573	0.5946428	0.4913117	0.6238436	0.5696121	0.6489327	0.616982	0.6152957	0.5538638	0.5433814	0.6137344	0.6393382	0.6727081	0.5399583	0.6230968	0.605531	0.5749195	0.5852161	0.6478582	0.5952101	0.5966619	0.6916901	0.5811159	0.63299	0.7096352	0.5727362	0.6502684	0.5566965	0.7000746	0.7284119
G10	0.6514587	0.6307905	0.5663066	0.6696889	0.6728479	0.6935305	0.5952885	0.6770832	0.693517	0.5703627	0.7111708	0.6211405	0.6216421	0.7116571	0.5332794	0.6100337	0.5271855	0.5605235	0.5897711	0.6956763	0.6228933	0.5243291	0.5679259	0.6837323	0.67489	0.5704063	0.6149798	0.6802044	0.5802492	0.5929112	0.6353641
Drug	1	1	1	1	1	1	1	1	1	1	1	1	1	1	1	0	0	0	0	0	0	0	0	0	0	0	0	0	0	0	0
