# Supplementary material for: Inference of Gene Regulatory Networks Incorporating Multi-Source Biological Knowledge via a State Space Model with L1 Regularization
Source: PLoS One. 2014 Aug 27;9(8):e105942. doi: 10.1371/journal.pone.0105942 (PMC4146587; doi:10.1371/journal.pone.0105942)
Supplement: Model S3 — Artificial data for dataset (iii). The artificial observational data (100 time-courses) for dataset (iii). (ZIP) [file pone.0105942.s004.zip › tsd1-92.txt]

Time	1	2	3	4	5	6	7	8	9	10	11	12	13	14	15	16	17	18	19	20	21	22	23	24	25	26	27	28	29	30	31
Rep	1	1	1	1	1	1	1	1	1	1	1	1	1	1	1	1	1	1	1	1	1	1	1	1	1	1	1	1	1	1	1
G1	0.8129393	0.72019	0.7324601	0.6697389	0.6503375	0.6415494	0.7418393	0.6446176	0.618333	0.6353398	0.5589886	0.7030726	0.7092754	0.6034949	0.6647827	0.7008448	0.7298287	0.641381	0.5493154	0.6258712	0.7558194	0.5829173	0.4992212	0.7353646	0.6632138	0.6101931	0.6032003	0.6184674	0.6179068	0.7346928	0.6152766
G2	0.0736039	0.0862481	0.1671779	0.1110102	0.0655004	0.0772371	0.0975452	0.0838246	0.1146994	0.0770801	0.092195	0.0458446	0.121058	0.0498319	0.1062721	0.0860365	0.0733643	0.1061199	0.1353895	0.1077236	0.1457817	0.086542	0.1045525	0.0884484	0.0528067	0.087039	0.0595942	0.1077371	0.1437839	0.0789775	0.0849029
G3	0.2653362	0.269432	0.4114298	0.3193555	0.2647501	0.1961077	0.3120542	0.2674296	0.3396288	0.2795238	0.2123693	0.2663192	0.3071434	0.3028313	0.2583128	0.2529122	0.2368847	0.2962898	0.3903577	0.4521365	0.3503332	0.2897471	0.3218463	0.3980327	0.44189	0.3049512	0.3126379	0.355302	0.4185492	0.3691536	0.365999
G4	0.4855239	0.513527	0.6350757	0.529827	0.523493	0.5322705	0.6346614	0.5991444	0.4844849	0.5006359	0.4945951	0.4496495	0.4821732	0.535908	0.5459303	0.499374	0.4986621	0.5478778	0.6058395	0.5898443	0.5000514	0.3982257	0.5460871	0.5713772	0.5871316	0.7448768	0.6247931	0.6132878	0.5910201	0.6732586	0.5984808
G5	0.0810439	0.0935801	0.1129777	0.1307864	0.1331141	0.1112673	0.0882768	0.1060036	0.1451539	0.0906335	0.1021294	0.1363524	0.1124037	0.0837492	0.1684477	0.0795756	0.0745659	0.1140317	0.1293182	0.1275717	0.1315387	0.0809347	0.1286279	0.0767616	0.1169598	0.0455387	0.0784778	0.1091913	0.0817297	0.1214848	0.1537959
G6	0.3141015	0.359869	0.2829097	0.2785508	0.305286	0.2253211	0.2546406	0.2954324	0.3706742	0.2849839	0.3008468	0.2660057	0.3171247	0.2753614	0.221279	0.291679	0.2075762	0.3197705	0.2237589	0.3540031	0.3730215	0.2938514	0.3794531	0.3459515	0.3336857	0.2804746	0.3266257	0.3446654	0.4008337	0.2745266	0.2834059
G7	0.5981704	0.4933702	0.4933041	0.4744672	0.4287049	0.5668915	0.4239635	0.4612723	0.603349	0.4616879	0.4922017	0.5467245	0.5930846	0.5379826	0.5742998	0.461682	0.6610362	0.5484635	0.5049196	0.4310828	0.3810405	0.5355558	0.5871853	0.5342394	0.4519851	0.3438622	0.3873791	0.4861825	0.5611772	0.4566868	0.4203255
G8	0.6317387	0.7517481	0.6217036	0.5907298	0.6539229	0.6501934	0.6687781	0.6269778	0.7017409	0.6881419	0.7561013	0.6804877	0.6853401	0.5926632	0.6879649	0.6279397	0.5894985	0.6387047	0.668201	0.6047331	0.5937083	0.5545912	0.6140203	0.5712116	0.6938013	0.6039018	0.656925	0.6276952	0.5546873	0.6252651	0.5446326
G9	0.6271136	0.2960031	0.1853472	0.1157332	0.1070746	0.136153	0.1803683	0.1156906	0.1146763	0.1344811	0.1122747	0.1181662	0.1070377	0.1299049	0.0676652	0.1135857	0.4679371	0.5704361	0.6943263	0.5894629	0.5218774	0.6338233	0.6796788	0.6534279	0.6929003	0.6105682	0.6728455	0.6127176	0.5472317	0.6661538	0.6397731
G10	0.7678808	0.8025469	0.6862105	0.5636227	0.4962541	0.5252235	0.3737485	0.2658717	0.3583578	0.2586032	0.3385676	0.2588565	0.2477294	0.280551	0.2658151	0.195324	0.3211586	0.4784549	0.5778782	0.6302196	0.5615823	0.7422273	0.6107472	0.6050686	0.6338453	0.7130576	0.5472093	0.5437186	0.5536685	0.6723373	0.6134324
Drug	1	1	1	1	1	1	1	1	1	1	1	1	1	1	1	0	0	0	0	0	0	0	0	0	0	0	0	0	0	0	0
