# Supplementary material for: Inference of Gene Regulatory Networks Incorporating Multi-Source Biological Knowledge via a State Space Model with L1 Regularization
Source: PLoS One. 2014 Aug 27;9(8):e105942. doi: 10.1371/journal.pone.0105942 (PMC4146587; doi:10.1371/journal.pone.0105942)
Supplement: Model S3 — Artificial data for dataset (iii). The artificial observational data (100 time-courses) for dataset (iii). (ZIP) [file pone.0105942.s004.zip › tsd1-93.txt]

Time	1	2	3	4	5	6	7	8	9	10	11	12	13	14	15	16	17	18	19	20	21	22	23	24	25	26	27	28	29	30	31
Rep	1	1	1	1	1	1	1	1	1	1	1	1	1	1	1	1	1	1	1	1	1	1	1	1	1	1	1	1	1	1	1
G1	0.6659896	0.6493501	0.7223085	0.6776813	0.6407598	0.683619	0.6122854	0.5913159	0.7236736	0.620468	0.8135089	0.5534398	0.5914846	0.6199463	0.6006489	0.6938145	0.6138793	0.5857332	0.5226845	0.6531141	0.6529291	0.7371806	0.6660801	0.6397064	0.7132705	0.6399826	0.7426378	0.602137	0.5707208	0.648326	0.6508875
G2	0.0868843	0.1578208	0.2165454	0.2718293	0.1845526	0.2703301	0.2212148	0.2282993	0.2126421	0.1832278	0.2063918	0.1701895	0.2171461	0.2268247	0.2119176	0.2290977	0.2214282	0.1983321	0.1157687	0.1165246	0.0698504	0.0613726	0.0797471	0.0566199	0.0586007	0.0855713	0.1142034	0.1527915	0.1274017	0.0967529	0.0789138
G3	0.4006696	0.318186	0.2043717	0.188563	0.1818883	0.2341071	0.1813624	0.2389446	0.2200516	0.1961327	0.3108274	0.2552563	0.2577476	0.1886492	0.2141806	0.3271591	0.2136743	0.296414	0.4702567	0.3745017	0.3882647	0.2644046	0.2297542	0.3308152	0.3071194	0.3582419	0.3725025	0.303223	0.2983672	0.2566543	0.2893035
G4	0.5259931	0.5883088	0.5571488	0.5183492	0.5465608	0.5958801	0.4729683	0.4810006	0.5434523	0.4758783	0.5886584	0.627224	0.5885813	0.4877879	0.4980568	0.4055755	0.537525	0.7155809	0.5395516	0.597654	0.670151	0.7180328	0.5214348	0.5164247	0.6006708	0.6183405	0.4734253	0.5230511	0.5627227	0.5361046	0.5036585
G5	0.1036125	0.1441934	0.1610298	0.1000819	0.1230084	0.1189001	0.1169441	0.1361827	0.1278511	0.0758568	0.0702883	0.1180856	0.1093159	0.0801684	0.107348	0.0602273	0.0794321	0.0754736	0.0927531	0.0917136	0.1699367	0.1249407	0.1247762	0.0955697	0.0916952	0.0787289	0.1243707	0.1408911	0.101156	0.1774748	0.1365979
G6	0.2472519	0.2881099	0.4951661	0.5896838	0.5006198	0.556006	0.6623766	0.5713276	0.6568496	0.5894294	0.6206595	0.548063	0.5948652	0.619007	0.5954543	0.5796153	0.4754697	0.4015216	0.3764495	0.3413727	0.2776076	0.3358167	0.2503194	0.2407877	0.2969137	0.240897	0.3161704	0.3175236	0.2270939	0.3962398	0.3256523
G7	0.6026516	0.2703208	0.2025314	0.2463301	0.2621772	0.3585193	0.323684	0.2602783	0.2694477	0.2674237	0.299904	0.3395884	0.3187048	0.2683911	0.2908078	0.278026	0.4468327	0.602362	0.593046	0.438814	0.3386625	0.2944635	0.3873138	0.4687554	0.5452738	0.471049	0.4391378	0.4773202	0.474161	0.5461434	0.5467179
G8	0.6210598	0.2115228	0.1094332	0.0829535	0.0760312	0.0246253	0.0347036	0.0408261	0.0266213	0.0974794	0.0353004	0.0301236	0.0554481	0.0403678	0.030411	0.0514163	0.5275392	0.7104664	0.5943627	0.6898411	0.6324379	0.6927084	0.6166709	0.6093384	0.554126	0.6241279	0.6981982	0.5186596	0.6126628	0.632008	0.5647515
G9	0.702502	0.3691305	0.2877087	0.2736681	0.2963076	0.2907206	0.2059438	0.2253916	0.2206313	0.1878783	0.2125935	0.2846023	0.2636312	0.269625	0.190256	0.2225547	0.5196396	0.5723251	0.6576187	0.5684146	0.6761085	0.6357176	0.573395	0.5691892	0.7156449	0.6206996	0.5569157	0.647959	0.5955317	0.5746823	0.6273981
G10	0.6162508	0.5734711	0.5648529	0.5870678	0.6354903	0.7435963	0.5550051	0.6459686	0.6129779	0.6701944	0.5485244	0.5375351	0.6306727	0.6518828	0.5487017	0.5426948	0.572858	0.7895533	0.6597471	0.5435105	0.7529999	0.6111487	0.7075724	0.600042	0.6465332	0.6049934	0.5644842	0.625732	0.5658828	0.6169088	0.7744888
Drug	1	1	1	1	1	1	1	1	1	1	1	1	1	1	1	0	0	0	0	0	0	0	0	0	0	0	0	0	0	0	0
