# Supplementary material for: Inference of Gene Regulatory Networks Incorporating Multi-Source Biological Knowledge via a State Space Model with L1 Regularization
Source: PLoS One. 2014 Aug 27;9(8):e105942. doi: 10.1371/journal.pone.0105942 (PMC4146587; doi:10.1371/journal.pone.0105942)
Supplement: Model S3 — Artificial data for dataset (iii). The artificial observational data (100 time-courses) for dataset (iii). (ZIP) [file pone.0105942.s004.zip › tsd1-95.txt]

Time	1	2	3	4	5	6	7	8	9	10	11	12	13	14	15	16	17	18	19	20	21	22	23	24	25	26	27	28	29	30	31
Rep	1	1	1	1	1	1	1	1	1	1	1	1	1	1	1	1	1	1	1	1	1	1	1	1	1	1	1	1	1	1	1
G1	0.8826938	0.6279142	0.6510493	0.5652872	0.551003	0.7236856	0.5838875	0.5240652	0.6101536	0.5768172	0.5917618	0.5538932	0.5678835	0.5616791	0.5542242	0.6335796	0.6371035	0.6761356	0.6892563	0.6073944	0.661825	0.689713	0.6076353	0.5443706	0.6298913	0.4904909	0.6954209	0.6761057	0.7089876	0.6979013	0.5502922
G2	0.0662598	0.0139317	0.0002087	0.000509	2.59e-05	5.5e-06	1.47e-05	1.5e-05	0.0001735	0.0001777	7e-07	2.98e-05	5e-07	0.0002697	0	7.9e-06	0.0819661	0.067333	0.0884572	0.0709295	0.0893488	0.1095561	0.1023953	0.1029971	0.0590796	0.094996	0.0674617	0.1042238	0.0652969	0.0860403	0.0643553
G3	0.3152826	0.315662	0.255554	0.3249595	0.2304264	0.3110597	0.3858199	0.2605462	0.3362515	0.3535482	0.3366068	0.3344718	0.3611257	0.4168868	0.4237617	0.2634849	0.316298	0.3024696	0.3637304	0.384708	0.2857814	0.2956984	0.3080807	0.260242	0.3470483	0.3680133	0.3465492	0.3036574	0.3294319	0.3419356	0.4102013
G4	0.7005028	0.5508525	0.6839166	0.6254255	0.6128707	0.6047825	0.642968	0.6666001	0.7179038	0.5651048	0.5957707	0.6368076	0.5736128	0.6499835	0.5679959	0.6402462	0.6386438	0.6385481	0.6963693	0.5283388	0.5622287	0.6310337	0.6027751	0.6050564	0.6642367	0.6081566	0.5955733	0.638055	0.6653218	0.6561631	0.7171827
G5	0.1014141	0.0818673	0.0918719	0.0804009	0.0689354	0.096328	0.1137279	0.0711402	0.0945869	0.0936427	0.1116745	0.1193517	0.0601733	0.0794018	0.1176496	0.0731334	0.1067517	0.1353585	0.0830097	0.1427369	0.0899609	0.098449	0.0696626	0.1038089	0.1370914	0.1371493	0.0998577	0.0911485	0.1308487	0.102204	0.0989481
G6	0.2876407	0.2672777	0.3801115	0.2854128	0.2986664	0.2369771	0.3572813	0.2358494	0.3609858	0.300413	0.2581281	0.2604882	0.2799272	0.2324094	0.3418563	0.35346	0.3121531	0.3472058	0.3301589	0.3067954	0.2746574	0.310684	0.4109487	0.3323218	0.3264401	0.3418553	0.2887238	0.3048031	0.3420328	0.5099831	0.3215405
G7	0.5414453	0.4962045	0.4917934	0.4804859	0.5106023	0.5373674	0.5156716	0.5353834	0.378652	0.4054162	0.455841	0.4154978	0.5017624	0.5149926	0.3936212	0.3645421	0.4785274	0.4903303	0.4666233	0.471542	0.3811824	0.5502119	0.5243428	0.4854809	0.5154344	0.542069	0.4042533	0.4228461	0.475947	0.5441956	0.4843271
G8	0.5300088	0.6611874	0.6272588	0.5516582	0.640496	0.6399113	0.6286752	0.534617	0.7158786	0.5937207	0.5859828	0.6247089	0.6193924	0.5706781	0.5740435	0.7039438	0.7184537	0.6380168	0.6308718	0.6726132	0.6955318	0.6068757	0.5969576	0.5959574	0.5531087	0.643364	0.6411532	0.6329187	0.5825611	0.5756969	0.5763398
G9	0.680636	0.7692194	0.6796091	0.5885097	0.671771	0.6525271	0.7310654	0.7639221	0.5613927	0.5689326	0.6193037	0.7147509	0.5779138	0.7119958	0.5886863	0.6022435	0.6466265	0.6350817	0.5514164	0.6917839	0.6824033	0.680597	0.6888643	0.6811107	0.7060146	0.5326137	0.5782002	0.4893072	0.6809985	0.7704418	0.603968
G10	0.6824295	0.7555147	0.5577935	0.587907	0.5464034	0.6024571	0.6877547	0.5926966	0.5687207	0.6533048	0.5586068	0.5603864	0.6569646	0.6610404	0.6219118	0.6224042	0.6545068	0.6731041	0.6206414	0.5199324	0.548992	0.6492772	0.6013653	0.6548493	0.6207285	0.5663122	0.6254799	0.6370787	0.6473649	0.5752389	0.62189
Drug	1	1	1	1	1	1	1	1	1	1	1	1	1	1	1	0	0	0	0	0	0	0	0	0	0	0	0	0	0	0	0
