# Supplementary material for: Inference of Gene Regulatory Networks Incorporating Multi-Source Biological Knowledge via a State Space Model with L1 Regularization
Source: PLoS One. 2014 Aug 27;9(8):e105942. doi: 10.1371/journal.pone.0105942 (PMC4146587; doi:10.1371/journal.pone.0105942)
Supplement: Model S3 — Artificial data for dataset (iii). The artificial observational data (100 time-courses) for dataset (iii). (ZIP) [file pone.0105942.s004.zip › tsd1-96.txt]

Time	1	2	3	4	5	6	7	8	9	10	11	12	13	14	15	16	17	18	19	20	21	22	23	24	25	26	27	28	29	30	31
Rep	1	1	1	1	1	1	1	1	1	1	1	1	1	1	1	1	1	1	1	1	1	1	1	1	1	1	1	1	1	1	1
G1	0.8554498	0.5912611	0.5958616	0.5582673	0.5884348	0.6293999	0.5980426	0.6622535	0.6326178	0.6570957	0.5259276	0.6467637	0.6379291	0.6418812	0.7491239	0.623847	0.6015613	0.6575158	0.623312	0.5571624	0.5901744	0.6136301	0.6517031	0.7368678	0.7336017	0.6441085	0.6929836	0.5850518	0.5907524	0.7303207	0.6838765
G2	0.0607395	0.0506541	0.1018752	0.066079	0.0788443	0.078596	0.0913119	0.095709	0.0808556	0.0710782	0.1275363	0.1022746	0.1420042	0.0481492	0.0625948	0.0532811	0.0714178	0.0726432	0.0730683	0.0613598	0.0638681	0.1205099	0.0852089	0.0836615	0.0735728	0.0712068	0.0973175	0.102287	0.0573813	0.1065807	0.0895249
G3	0.3704235	0.2719607	0.3801708	0.3139976	0.3674484	0.321025	0.3149792	0.3072568	0.4043741	0.3381507	0.2515454	0.3786117	0.389855	0.3690647	0.2790977	0.3092271	0.295432	0.3115308	0.3225081	0.3834956	0.2764032	0.3052688	0.3432818	0.4221094	0.3050295	0.3276319	0.3512552	0.3703409	0.287565	0.2861538	0.2941825
G4	0.5773868	0.6605948	0.6750897	0.6455941	0.6689542	0.6529651	0.5883075	0.6524535	0.6942249	0.7334537	0.6260954	0.6481433	0.7175845	0.7068536	0.7092609	0.6866335	0.6104907	0.6080867	0.6780766	0.6777093	0.582025	0.6196806	0.7479778	0.65951	0.4843381	0.5642847	0.4971802	0.637763	0.5175984	0.5872384	0.6196317
G5	0.159327	0.0790564	0.0852447	0.1009094	0.1062792	0.1290134	0.1321075	0.1052231	0.1162006	0.0944605	0.1395145	0.1521283	0.1029472	0.1035065	0.0925203	0.1188631	0.1829228	0.1287149	0.1059556	0.1438715	0.1393733	0.1655212	0.110493	0.1222527	0.1227935	0.1105739	0.1217523	0.1337821	0.1342065	0.1226568	0.1191452
G6	0.3099347	0.2006993	0.2722218	0.3056812	0.2986756	0.3237833	0.2261022	0.3031859	0.3039428	0.2768704	0.2666971	0.2756214	0.2917269	0.2855028	0.2927455	0.2724531	0.3211806	0.2659808	0.2788057	0.2808651	0.2597855	0.3703742	0.3226107	0.2901988	0.3237058	0.3696488	0.3664896	0.3542253	0.3132061	0.274942	0.3647213
G7	0.5961999	0.4193444	0.3560808	0.4557021	0.4972866	0.5707981	0.4707548	0.4260611	0.3415813	0.5299429	0.4999434	0.5799834	0.4675279	0.4414328	0.5331127	0.4361833	0.5685942	0.5085388	0.4128485	0.4305656	0.4676008	0.591541	0.4719414	0.4113852	0.521059	0.4170444	0.3578871	0.3979341	0.3719631	0.498546	0.5578987
G8	0.5607212	0.5703668	0.7204593	0.5701866	0.6742443	0.6736871	0.6369779	0.6163552	0.6422131	0.7059303	0.6446226	0.6502414	0.6560493	0.559866	0.6890079	0.6194595	0.5756551	0.7414187	0.6984717	0.7649524	0.6161206	0.6094417	0.551408	0.6087138	0.5446446	0.5295692	0.6015563	0.4855927	0.6569717	0.7363288	0.6518666
G9	0.7302114	0.6144824	0.6272301	0.650913	0.605718	0.6606672	0.6752555	0.6806229	0.5464821	0.6876874	0.6299912	0.6213746	0.6194192	0.6378445	0.6044071	0.7252363	0.7697871	0.6780124	0.5704953	0.6357771	0.6546002	0.5653603	0.6625886	0.6427741	0.6138804	0.6943287	0.6264813	0.6683196	0.7425314	0.5946954	0.6215633
G10	0.6803228	0.6308406	0.732247	0.5804473	0.6347503	0.6208733	0.6289881	0.7171077	0.6503615	0.6068828	0.6310037	0.6454151	0.6215152	0.6598931	0.665288	0.6903512	0.8246594	0.5786878	0.6452713	0.6242268	0.6190234	0.6396004	0.5833701	0.6873675	0.6184432	0.5527238	0.6273995	0.5699718	0.6692072	0.5906162	0.5547796
Drug	1	1	1	1	1	1	1	1	1	1	1	1	1	1	1	0	0	0	0	0	0	0	0	0	0	0	0	0	0	0	0
