# Supplementary material for: Inference of Gene Regulatory Networks Incorporating Multi-Source Biological Knowledge via a State Space Model with L1 Regularization
Source: PLoS One. 2014 Aug 27;9(8):e105942. doi: 10.1371/journal.pone.0105942 (PMC4146587; doi:10.1371/journal.pone.0105942)
Supplement: Model S3 — Artificial data for dataset (iii). The artificial observational data (100 time-courses) for dataset (iii). (ZIP) [file pone.0105942.s004.zip › tsd1-97.txt]

Time	1	2	3	4	5	6	7	8	9	10	11	12	13	14	15	16	17	18	19	20	21	22	23	24	25	26	27	28	29	30	31
Rep	1	1	1	1	1	1	1	1	1	1	1	1	1	1	1	1	1	1	1	1	1	1	1	1	1	1	1	1	1	1	1
G1	0.6510442	0.5830668	0.5414044	0.7469159	0.6488236	0.6911075	0.6182323	0.6955231	0.5790794	0.6732163	0.6769881	0.6282594	0.6312808	0.6731708	0.7427317	0.6368257	0.5938292	0.5941983	0.6884187	0.6211016	0.6218668	0.5296301	0.6056141	0.4984464	0.55148	0.5669931	0.5144122	0.6414084	0.6380071	0.5947798	0.6473765
G2	0.0918293	0.0241309	0.0261335	0.0784535	0.0758812	0.0732384	0.0545165	0.0790894	0.0810485	0.0931995	0.0765885	0.0762254	0.0960687	0.0949054	0.0690799	0.0692812	0.1822969	0.1643904	0.1023504	0.1358543	0.0820319	0.1159911	0.109601	0.1012874	0.1379565	0.0935242	0.0844621	0.0556502	0.0910676	0.0970842	0.0912011
G3	0.3371655	0.3183086	0.2966719	0.3165158	0.4222482	0.2516345	0.2015805	0.2313475	0.2991595	0.2862682	0.2827221	0.2951994	0.304632	0.3468165	0.29947	0.2260304	0.2557068	0.251613	0.2884204	0.3717818	0.411905	0.263362	0.3753702	0.3101465	0.3334592	0.2909814	0.395445	0.3434703	0.3007436	0.253559	0.3258407
G4	0.5145387	0.6152827	0.5324995	0.5623808	0.6502081	0.4770298	0.39016	0.3545132	0.3024804	0.3372347	0.265784	0.3657972	0.357389	0.2600677	0.4074063	0.4252952	0.3906433	0.4724923	0.6090237	0.5668548	0.5245885	0.603128	0.6199531	0.4710445	0.5673627	0.6001033	0.5983427	0.6683652	0.6201875	0.5719637	0.5624932
G5	0.0961629	0.0725688	0.132893	0.0760164	0.0817814	0.0839931	0.1107337	0.1063818	0.0850327	0.0814953	0.1118369	0.1329962	0.0862692	0.1369453	0.1309585	0.0856503	0.0992124	0.1033021	0.1257507	0.0861027	0.1396264	0.1011513	0.1326135	0.140191	0.1376928	0.1407147	0.0820658	0.1871289	0.110915	0.1223432	0.1191909
G6	0.3355303	0.314939	0.3380769	0.2717414	0.2732942	0.2826008	0.3170775	0.3368198	0.3772056	0.3366422	0.4145896	0.3654178	0.3860397	0.3389759	0.4373593	0.3947965	0.3843584	0.3764759	0.3560143	0.3393491	0.4060443	0.4392055	0.2794553	0.3298383	0.2662072	0.266741	0.3224126	0.3040323	0.2891904	0.3306356	0.2988071
G7	0.5229339	0.4726129	0.4851225	0.5188595	0.5280116	0.5218206	0.5452659	0.5348988	0.7264351	0.5189447	0.6676144	0.6371058	0.5034108	0.7056771	0.5874983	0.488012	0.4261763	0.6689475	0.4968123	0.4178834	0.3964874	0.5233588	0.4479264	0.4382776	0.4042584	0.4339596	0.4662092	0.4592721	0.4307122	0.5049436	0.5944527
G8	0.674623	0.3439312	0.2951707	0.3001033	0.2565062	0.2429126	0.2494348	0.1989585	0.2749025	0.2830721	0.2119242	0.1893829	0.1726276	0.20223	0.1804804	0.1545508	0.5919589	0.6511428	0.5999445	0.6017829	0.5963963	0.6323918	0.6435627	0.6786335	0.6010016	0.6767475	0.6948101	0.6906852	0.716108	0.6968797	0.6636227
G9	0.7493419	0.3660686	0.1430886	0.0654989	0.0292165	0.0314697	0.0230392	0.0218956	0.0149214	0.0244269	0.0233583	0.0207518	0.0206373	0.031162	0.0191207	0.0423862	0.4103847	0.5184527	0.6455031	0.6747414	0.6503787	0.7074279	0.6255544	0.7268033	0.5483929	0.6146003	0.5736907	0.5672317	0.5852864	0.635755	0.6787942
G10	0.5903096	0.7155925	0.5322288	0.5420336	0.2466382	0.1298807	0.0456228	0.0555535	0.0442725	0.0249376	0.0356466	0.0425399	0.0619196	0.0556495	0.030631	0.0442254	0.1258152	0.3976828	0.5354596	0.6298563	0.6474704	0.6507851	0.5564734	0.5930072	0.6101041	0.6848433	0.6517445	0.5853853	0.6659857	0.6886922	0.6085322
Drug	1	1	1	1	1	1	1	1	1	1	1	1	1	1	1	0	0	0	0	0	0	0	0	0	0	0	0	0	0	0	0
